# Supplementary material for: Genome-wide identification and characterization of the Lateral Organ Boundaries Domain (LBD) gene family in polyploid wheat and related species
Source: PeerJ. 2021 Aug 11;9:e11811. doi: 10.7717/peerj.11811 (PMC8364319; doi:10.7717/peerj.11811)
Supplement: Supplemental Information 8 [file peerj-09-11811-s008.zip]

Archive with 10 entries (8 files):
- Protein sequences of various species/
- Protein sequences of various species/Protein sequences of various species/
- Protein sequences of various species/Protein sequences of various species/lob_pep-T. urartu.fa
- Protein sequences of various species/Protein sequences of various species/lob_pep_Ae. tauschii .fa
- Protein sequences of various species/Protein sequences of various species/lob_pep_Arabidopsis.fa
- Protein sequences of various species/Protein sequences of various species/lob_pep_Brachypodium distachyon.fa
- Protein sequences of various species/Protein sequences of various species/lob_pep_common wheat.fa
- Protein sequences of various species/Protein sequences of various species/lob_pep_H. vulgare.fa
- Protein sequences of various species/Protein sequences of various species/lob_pep_rice.fa
- Protein sequences of various species/Protein sequences of various species/lob_pep_T. dicoccoides.fa
