# Supplementary material for: Genome-wide identification and characterization of the Lateral Organ Boundaries Domain (LBD) gene family in polyploid wheat and related species
Source: PeerJ. 2021 Aug 11;9:e11811. doi: 10.7717/peerj.11811 (PMC8364319; doi:10.7717/peerj.11811)
Supplement: Supplemental Information 8 [file peerj-09-11811-s008.zip › Protein sequences of various species/Protein sequences of various species/lob_pep-T. urartu.fa]

>TuG1812G0100000785.01.P01
MESSGDTAPLHSSPTPTSPPAMATGAAVVMSPCAACKILRRRCVDRCVLAPYFPPTDPHKFATAHRVFGASNIIKLLQDLPEEQRADAVSSMVYEAAARARDPVYGSAGAICQLQRQVDGLKAQLARAQAELAAARAHHAHLVALLCVEVATAAATPPQDAYCTGGGGSQTQLAAPPGVGSAHADAL
>TuG1812G0100002612.01.P01
MAGGSPCASCKLLRRRCTKDCIFAPFFPADDPHKFAIVHKVFGASNVSKMLLELPVQQRGDAVSSLVYEANARVRDPVYGCVGAISFLQNQVSQLQMQLAVAQAEILCIQMQQRDGCQSQDDAGRSDGHSLAAMQQMVVDDTAAAEAFLMQNGGGGFPPQLMSSYGGAPASNVHHYGQQDHLKRESLWT
>TuG1812G0100003006.01.P01
MASSAAAVGAASSGAAGTGSPCAACKFLRRKCQPDCVFAPYFPPDNPQKFVHVHRVFGASNVTKLLNELNPYQREDAVNSLAYEADMRLRDPVYGCVGVISVLQHQLRQLQQDLSRARYELSKYQAAAAVAVSASVGCNGAPAMADFIGNTVPNCTQNFINISHSTAIGAGLGFGHDQFAAVQMLARSYEGEGAVARLGVNGGSGSGGYDFGYTSAMGVGPVSGLGPLSGGPFLKPGTAGGDERHTAAQ
>TuG1812G0100001262.01.P01
MSTASDWQQDHEVGKKIKSESAAEADRMMAAARRSSSLPAAGAGPGSTPSFNTMTPCAACKLLRRRCAQECPFSPFFSPLEPHKFASVHKVFGASNVSKMLLEVHESQRGDAANSLVYEANLRLRDPVYGCMGAILTLQQQVHALEAELAAVRAQILKHRYRPAAAAAASAVPNVPPSSHASQLLAAGGHRPAGSLGLAAPAVGPVASASSSTTVYAAASSSTDYSSITHENVPFFG
>TuG1812G0200001969.01.P01
MRGSERAAVSASTSGMSCNGCRVLRKGCNDACVLRPCLLWIEAADAQGHATLFAAKFFGRAGLMSFLTAVPEQQRPAVFQSLLYEAAGRTINPVSGAVGLLWAGSWHLCESAVQTVLRGGAIRPLPELAGGVPEGGVGGSDLFASSSRRAVVGCSTYSAAKRVTPRKTWAPEAASQHQEPPCDLGLFLTPGSAAAAEGERRARRAGTPSMSSDGSVTTSAGAGEKEPELLNLFV
>TuG1812G0200003217.01.P01
MRLSCNGCRVLRKGCSEDCSIRPCLQWIKSPEAQANATVFLAKFYGRAGLMNLINAGTDDSLRPGIFRSLLYEACGRIVNPIYGSVGLLWSNNWQMCQAAVEAVLSGKPIVQVSSEDAAADRTPPLKAYDIRHVSTSPAADGRLHKVAKPGRTRFKRASSASSHHNPSSDSNNKPKPKPQPQTRAPTAEEELDRQHRKEMEEGAFQRAPSHESSDSRHEDPVEPHYQQEASADTEAEAGSHVSQAEQEQEQSTEPAAEHAEEVEKEEDEELALELTLGFAPVAARPAGFHLSVRTAAEPAFVGLRFL
>TuG1812G0300001042.01.P01
MASPSSTGNSAVSVVVAAPTTPGAGAPCAACKFLRRKCLPGCVFAPYFPPEEPQKFANVHKVFGASNVTKLLNELPPHQREDAVSSLAYEAEARVKDPVYGCVGAISVLQRQVHRLQKELDAAHTELLRYACGELGGIPTALPVVTASIPTGRLSSAAMPCPGQLGGGMYSGGSGGGFRRLGLVDAIVPQPPLSAGCYYNMRSSNNAGGSVAAEVAPVQIPYASMANWAVNAISTITTTSGSESIVMDHKEGGDSSM
>TuG1812G0300001019.01.P01
MRMSCNGCRVLRKGCGEGCTIRPCLEWIRSADAQANATVFLAKFYGRAGLLNLLAADDAALRPALFRSLLYEACGRMVNPVYGSVGLLWSGQWGACQAAVEAVLKGRPIVRVTSDAPLTACDIRHVAKADRPAAATDALLGVSRAGRTGFKRASSSTAKSKSKSRTSSGAKRDDGLDQAPSHEESAGSHDHGSHVEDDGMAVEQTRGEESSEGTEVDAGSHVSQAEDSPVPPVAAQDEEAHDDEIGLELTLGFQRVVARSPPAGARFGASSSSAESSHIGLLLELPVS
>TuG1812G0300001934.01.P01
MTGGVNGNGGGGGGNGGACAVCKHQRRKCEPNCELATYFPANRMNDFRALHLVFGVANLTKLIKANATEAARRRAAETLTWEARWRERDPSEGCYREVSCLRRENAVLRAENAALRRRADQCACCATTLQQQQQQQILLVSAYNNGARPPGGVLHGASAGVVPGGFYSGNAGAVRAANGNGAMPARPHVSAPAPQTTMAGYAQGDRHHAASGGANGTGAAGQAEPREKSSARCDAQRTAS
>TuG1812G0300004366.01.P01
MASSSASSLPAPGGSVITLAASSAGGNGAGGVCGTGSPCAACKFLRRKCQPDCVFAPYFPPDNPQKFVHVHRVFGASNVTKLLNELHPYQREDAVNSLAYEADMRLRDPVYGCVAVISMLQRNLRQLQQDLARAKYELSKYQSAAGPNGSQSMAEFIGSAVPNGVASFINVGHSAALGSVGGVTGFGQDHQFAAVQMLSRSYEAAEPIARLGLNGGYEFGYSAAAMAGAGSVPGLGMLGGSPFLKPGIAGSDERGGAGQ
>TuG1812G0300003543.01.P01
ETSSSAGPGAPCGACKFLRRRCVPGCVFAPHFSGSGRERGAAQFAAVHRVFGASNVAKLLSRVPVALRRDTARTVCYEAQARVADPVYGCVGTILALQHQVALLQGQLSVLQTQLFNCRLALASTHPDGAEQLAVLQPAYSAASAPSQMVNYDDLPQAVDFMDVEPQMRGLESLQLSQPPHRDEDESQGVSPFSDNAGGQRQL
>TuG1812G0300003858.01.P01
MSTERERLDEIGKKIKREPDPAAAAAIAGVVVAVSPTEHHVPRRLGLVGPGIGGAPNIATPCAACKLLRRRCAHECPFAPYFSPHEPHKFAAVHKVFGASNVSKMLLEVPEAERADAASSLVYEANLRLRDPVYGCMGAISMLQQQVNALEAELQAVRAEIFKHRYRQAGVGVGAAHLIVDDDVSAAAAGGFRAPATSLVHTADVVSVAEAGQEVATMPSTATATAYAAGQPSSTDYSSLDTSEHDAYFG
>TuG1812G0300005619.01.P01
MHEEDQEGGGRRCAACKYLRRRCAHDCVLAPYFPASHPHRYASVHRVFGASNVARLLQSLPVDERAQAAETMAMEAQWRVEDPVYGCTGIISQLQEEIQATQCELARTRAQLAIVPAHGAQLQGSPGELPPPPPPQ
>TuG1812G0400003451.01.P01
MAGAGVTTTGSPCGACKFLRRRCAAECVFAPYFCAEDGASQFAAIHKVFGASNAAKLLQQVAPGDRSEAAATVTYEAQARLRDPVYGCVAHIFALQQQVAALQAQVAHARTQAHLGAAATAMHPLLQQQLQQQAWQVAEQHDHQSMTSTQSSSGCYSGAHQRSDGSSLHGAEMYCGYGEQEEGSY
>TuG1812G0400003452.01.P01
MSMTGLGSPCGACKFLRRKCARGCVFAPYFCHEQGAAHFAAIHKVFGASNVSKLLAHLPIADRAEAAVTVSYEAQARLRDPVYGCVAHIFALQQQVMTLQAQLASLKAHAAPAPQGMQHQDDVKGYVGGGAADQYGHGGAYQWHNGHGVGAAAAQQQCAYGGNGGAAAGHDSITALLAGSAASDYMMYHALEQSASDDDGHAAAAGFETADQSSFGTEESGWRSSSRYQDCEDLQSVAYAYLNRS
>TuG1812G0400000082.01.P01
MTGFSSPCGACKFLRRRCVNGCVFAPHFCHEQGAAHFAAIHKVFGASNASKLLTSLPATDRREAAVTISYEAQARQHDPVYGCVAHIFALQQQVVNLQAQLESLKAQEPVQGYTNTCSVSSPEEDSMKAKVMACQT
>TuG1812G0400002406.01.P01
MSPPSRVSSCSPPPVFPLMGNAPSSPPTIVLSPCAACKVLRRRCADGCMLAPYFPPTGPAKFTTAHRVFGASNIIKLLQDLPESSRADAVSSMVYEAEARLRDPVYGCAGTVCRLQKEANELKVDLARARADLLSIQAQHANLLALVCVEFAANHRGDQQLHQPPPLGDQLNG
>TuG1812G0400000773.01.P01
MSCNGCRVLRKGCSDACVLRPSIEWIDGAQPQANATVFVAKFFGRAGLVASLAAVPLHHRPALFRSLLYEACGRTINPVSGAIGLMWTSNWDLCQAAAEAVLRGDSLRSLSAVPAAFTERDMAGLYGNVGTNTGSSSSLHSSPENSTSAPARKRSKNSPGCGAVGGQQQVKLPGPGPVLQSCELDLCLTPLSSPLAGGRRGGASDEYSTTTCCEEASGDAAEAGAPPLLNLFN
>TuG1812G0400000759.01.P01
MSSSNSPCAACKLLRRKCTQGCVFAPYFPPDQPAKFANVHKVFGASNVSKLLNEIPVAQREDAVNSLAYEAEARLRDPVYGCVAYISVLQLKIKQVREEIANARKELAGYIGQAAYAPVVPVQHPHAQYAAAGMGLVQPHPHPHQQMAMQQQQHPYHQQQIAEAQHLAAVVEVARAGQQQQQQQHHHQHQQHEMMMMRQTYANVHGGAAAGPTVAVEPPQQAAAYDGTAPFLIQQQASPSALTYRMEEPSPPPQSSGHSHVDMSHAPQQQRHQHTDGSDEGSGGAPTA
>TuG1812G0400002679.01.P01
MSSGGGSSTLGGCGGPSGSGSGSGGGGGGGGLGGGGGGPCGACKFLRRKCVSECIFAPYFDSEQGAAHFAAVHKVFGASNVSKLLLQIPAHKRLDAVVTICYEAQARLRDPVYGCVAHIFALQQQVVNLQAELTYLQTHLATLELPSPPLPAAPQMPMAMPAQFSISDLPSTTNIPTTIDLSALFEPPAQPQWALQQHHQHQLRQQPSYGAMAHRGGSSSMAEGSAGSGSGSGDLQTLARELLDRHGRSGVKPELQPPPPPHPR
>TuG1812G0500003192.01.P01
EVQEEEEEGGGSGNPRRCAACKYLRRRCGHGCVLAPYFPASRPRRYANVHRVFGASNVARLLQSLPVEERAQAAETMAMEAQWRVGDPVYGCAGVINRLQEEILATQCELARTRAQLAIVVAHGAQQAPPPSAPPPPAPSPLPAGGHRVAGMQRQGGQQDAPLIDPDEFLDLDGF
>TuG1812G0500005314.01.P01
MHEEDQEGGGRRCAACKYLRRRCAHDCVLAPYFPASHPHRYASVHRVFGASNVARLLQSLPVDERAQAAETMAMEAQWRVEDPVYGCTGIISQLQEEIQATQCELARTRAQLAIVPAHGAQLQGSTVALPPPPPPP
>TuG1812G0500005367.01.P01
MRASCNGCRVLRKGCADDCTIRPCLAWIRSPDAQANATVFLAKFYGRAGLINLLAAAPDDAQRPALFRSLLYEACGRAANPVFGASGLFSTGNWEACQAAVQAVLEGRPIPQVAADQAAPHPGLLAAYGVRHIPKDGIDRASAALRASRASFKRASSSSSTARPERNGGLGEETAGSSHDHAVEDDGEALADKQKRVQSFSSEAEAGSHVSQAEQSASAPVPQVAQDDGEIDLELTLGFGPAARVLRSPPARFEASRLSTKSGHAGLLLGLPA
>TuG1812G0500005366.01.P01
MRASCNGCRALRKGCADDCTIRPCLTWIRGADAQANATVFLAKFYGRAGLLNLLAAGTDPALRPALFRSLLYEACGRVANPVYGATGLFTTGQWEACQDAVQAVFEGRRIPVPSGAFRHPGFVAAFDVRRHVPRPNVVPAPANAAGPLGVSHAGRTMFKRASSSSTAKSKSPSGAKRDGDLDRVPSHGESAGSHDHVEDDGVAVAVAAKQVRGESGDTEAEAASHVSQAERNPPVLPQVARDDDEIGLELTLGFGPSTRVMRSPPARSDAASSSGAECGHIGLLLDLPV
>TuG1812G0600002304.01.P01
MAGGSPCASCKLLRRRCTKDCIFAPFFPADDPHKFAIVHKVFGASNVSKMLLELPVQQRGDAVSSLVYEANARVRDPVYGCVGAISFLQNQVSQLQMQLAVAQAEILCIQMQQRDGCQAQDDAGRSDGHSLAAMQQMVVDDTAAAEAFLMQNGGGGFPPQLMSSYGGAPASNVHHYGQQDHLKRESLWT
>TuG1812G0700002435.01.P01
MSGSSTSASVSVGGRPSGCSGGPCGACKFLRRKCADDCIFAPYFDSEQGVEHFTAVHKVFGASNVSKILNQAPPHKRLDAAITVCYEAKARLRDPIYGCVGDIFALQQRVANLQAEVAFLQAHLTTPQQPSPPPFPSPPYIPMTTEFSISELASLSNVPNTVELSSLFDPSMQWAFQQQHQQPYGQTGEGSGGRGNTNSNGDDLQALARELLDRRSTGLTPQQPSNT
>TuG1812S0002083700.01.P01
MKEVVAAGAGVSPCAACKLLRRRCSPGCVFAPYFPSGEPHRFASVHKVFGASNISKLLQEIPAEHRGDAVSSLVYEANARVRDPIYGCVGAITSLQRQVESLQTQLALAQAEIVRLRMANAYGAAHHNGGGSTASGSPSSMSSPTKTADHHDMAVDQSGVMELELECSRFWAY
