# Supplementary material for: Genome-wide identification and characterization of the Lateral Organ Boundaries Domain (LBD) gene family in polyploid wheat and related species
Source: PeerJ. 2021 Aug 11;9:e11811. doi: 10.7717/peerj.11811 (PMC8364319; doi:10.7717/peerj.11811)
Supplement: Supplemental Information 8 [file peerj-09-11811-s008.zip › Protein sequences of various species/Protein sequences of various species/lob_pep_Ae. tauschii .fa]

>AET4Gv20831300.3
QPALPKPWANQPTKPSRPSPHLLSTVPHHHHRHTSSPEQQDKPIEPPRPTMRASCNGCRVLRKGCADDCTIRPCLAWIRSPDAQANATVFLAKFYGRAGLINLLAAAPDDAHRPALFRSLLYEACGRAANPVYGASGLFSTGNWEACQAAVQAVLEGRRIPQVGADQAAPHPGLVAAYGVRHIPKDGIDRASAALRVSPAGRASFKRAASSCSAARSKRDGGHEGESDGSHDHVVEDDGKVLADKHKRRESSSSEAEAGSHVSQAEQSASATVPQEAQEDGEIGLELTLGFGPATRVMRSPAARFEARTLSTESGHIGLLLGLPV
>AET7Gv20652000.1
MRGDRRELRRGGGREAADLVGDELEGCTIRPCLDWIRSPDAQANATVFLAKFYGRVELLNLLAASPDAGLRPALFHLLLYEACGWMVNPVYGSVGLLWSGQ
>AET1Gv20278600.1
IPCPPALSLAFMSTASEWQQDHEVGKKIKSESAAEADRMMAAARRSSSLPAAGVGPGSTPSFNTMTPCAACKLLRRRCAQECPFSPFFSPLEPHKFASVHKVFGASNVSKMLLEVHESQRGDAANSLVYEANLRLRDPVYGCMGAILTLQQQVHALEAELAAVRAEILKHRYRPAAAASAVPNVPPSSHASQLLAAGGHRPAGSLGLAAPGAGPVPSASSSTTVYATASSSTDYSSITHENVPYFG
>AET6Gv20965900.1
GACKFLRRRCVAECVFAPYFSSDQGAARFAAIHKVFGASNAAKLLAHLPLADRCEAVVTITYEAQSRLRDPVYGCVAQIFALQQQVAILQAQLMQARAQIACGVQSTTSPVSHQWPDSTSSSIASLLRQQEVNSGSFATGGALLPELMGGDVSMLQQHCGGKVEGGGGGAGDLQYLAQAMMRSSNYSL
>AET3Gv20382100.1
CKHQRRKCEPNCELAAYFPANRMNDFRAVHLVFGVANLTKLIKANATEAARRRAAETLTWEARWRERDPSEGCYREVSCLRRENAVLRAENAALRRRADQCACCVTTLQQQQQQILLVSAYNNGARPPGGVLHGASAGVVPGGFYSGNAGAVRAANGNGAMPARPHVSAPAPQTTMVGCAQGDRHHAASGGANGAGAPRPGAAGQAEPREKSSAR
>AET4Gv20750700.1
MAGAGVTTTGSPCGACKFLRRRCAAECVFAPYFCAEDGASQFAAIHKVFGASNAAKLLQQVAPGDRSEAAATVTYEAQARLRDPVYGCVAHIFALQQQVVALQAQVAHARTQAQLGAATAMHPLLQQQLQQQAWQVAAAADQHDHQSMTSTQSSSGCYSGAHQRSDGSSLHGAEMYCGYGEQEEGSY
>AET6Gv20138600.1
MIHFASCKEQEYTTSIDQVAGAMTGFPSPCGACKFLRRKCVNGCVFAPHFCHEQGAAHFAAIHKVFGASNVSKLLTGLPSIDRREAAATISYEAQARLHDPVYGCVAHIFALQQQVVNLQARLESLKAQAPQEYTYSVSSPEEDSIKAKVMAYQKGEARMPRPAELCPAVKSEGESYFGNDLMTCTSMQSSQDYSMSHVYTSDYTAPFNDEGIHSSTMFPGDIQEYLQENGNYWH
>AET4Gv20166100.1
EERRGGGMSSSNSPCAACKLLRRKCTQGCVFAPYFPPDQPAKFANVHKVFGASNVSKLLNELPVAQREDAVNSLAYEAEARLRDPVYGCVAYISVLQLKIKQVREEIANARKELAGYIGQAAYAPVVPVQHPHAAQYAAGMALVQPHPHPHQQMAMQQQHPYHQQQIADAQHLAAAVEVARAGQQQQQHHHQHQQHEMMMMRQTYANVHGGAAAGPTVAVEPPQAAAYDGTAPFLIQQQASPSALTYRMEEPSPPPQSSGHSHVDMSHAPQQQRHQHTDGSDEGSGGAPPA
>AET4Gv20510100.1
AAAQPYGRSMSPPSRVSSCSPPPVFPLMGNAPSSPPTIVLSPCAACKVLRRRCADGCMLAPYFPPTEPAKFTTAHRVFGASNIIKLLQDLPESSRADAVSSMVYEAEARLRDPVYGCAGAVCRLQKEANELKVDLARAQADLLSIQTQHANLLALVCVEFAANHRGDQQLHQPPPLGDQLNGIGGSGGGAMYQPLYDSDFDSGAWEEARQLWT
>AET3Gv20720500.1
MYAVRACVRMRSAMQEEPAPPRKRGGAVHGSAAREQQQQQQADETSSSAGPGAPCGACKFLRRRCVPGCVFAPHFSGSGRERGAAQFAAVHRVFGASNVAKLLSRVPVALRRDTARTVCYEAQARIADPVYGCVGTILALQHQVALLQGQLSVLQTQLFNCRLALASTHPNSAEQLAVLQPAYSAASAPSQMVNYDDLPQAVDFMDVEPQMRGLESLQLSQPPHRDEDESQGVSPFSDNAGGQRQL
>AET1Gv20554200.1
MAGGSPCASCKLLRRRCTKDCIFAPFFPADDPHKFAIVHKVFGASNVSKMLLELPVQQRGDAVSSLVYEANARVRDPVYGCVGAISFLQNQVSQLQMQLAVAQAEILCIQMQQRDGCRSQDDAGRSDGHSLAAMQQMVVDDTAAAEAFLMQNGGGGFPPQLMSSYGGAPASNVHHYGQQDHLKRESLWT
>AET4Gv20163900.2
MSCNGCRVLRKGCSDACVLRPSIEWIDGAQPQANATVFVAKFFGRAGLVASLAAVPLHHRPALFRSLLYEACGRTINPVSGAIGLMWTSNWDLCQAAADAVLRGDSLRSLSAVPAAFTERDMAGLYGNVGTNTGSSSSLHSSPENSTSAPARKRSKNNCGAAVGQQVKLPGPGPVLQSCELDLCLTPLSSPLAGGRRGGASDEYSTTTCCEEASGDAAEAGAPPLLNLFN
>AET2Gv20385300.2
MRGSERAAVSTSTSGMSCNGCRVLRKGCNDACVLRPCLLWIEAADAQGHATLFAAKFFGRAGLMSFLTAVPEQQRPAVFQSLLYEAAGRTINPVSGAVGLLWAGSWHLCEAAVQTVLRGGAIRPLPELAGGVPEGGVGGSDLFVSSSRRAVVGCSTYSAAKRVTPRKTWAPEAASHHQEPSCDLGLFLTPGSAAAAEGERRARRAGTPSMSSDGSVTTSAGAGAGEKEPELLNLFV
>AET4Gv20750800.1
MALGRPLHSNHPQQQQRSPRHRRETTQSVRSPSDPAIITGRLMSMTGLGSPCGACKFLRRKCARGCVFAPYFCHEQGAAHFAAIHKVFGASNVSKLLAHLPISDRAEAAVTVSYEAQARLRDPVYGCVAHIFALQQQVMTLQAQLASLKAHAPPAPQGMQHQDDVKGYVGGGAADQYAHGGYQWHNGNGVGAAAAQQQCAYGGNGGATAGHDSISALLAGSAASDYMMYHALEQSASDDDGHAAVAAFEVAEQSSFGTEESGWRSSSGYQDCEDLQSVAYAYLNRS
>AET3Gv20511100.1
LFPKLISCAGPGMSATPWHPPETAESSSGLSSSSSYPPAAAAQHPACSACKHQRRKCTPGCPLAPYFPADKPGSFRNSHRLFGIKNILRFLTRAGPEKRDDCMKSILYEADARASDPVLGTYGLLQSHQRELALATAELVALKEQLELHGHAAQHRSAPDALGFLSPVQPWMPQPPSMYPIQEGQQQPIYGSYVLAGAAKVDEDATIGVKLDEDDVMPMQHDDHAEGCTTHYGRLEPSSSSSYRSSDTSPRGLLNRRALGLKYNPG
>AET3Gv20199900.1
MRMSCNGCRVLRKGCGEGCTIRPCLEWIRSADAQANATVFLAKFYGRAGLLNLLAADDAGLRPALFRSLLYEACGRMVNPVYGSVGLLWSGQWGACQAAVEAVLKGRPIVRVTSDAPLTACDIRHVAKADRPAASPEAAGTLLGVSCAGRTGFKRASSSTAKSKTKTKSFSGAKHNDGLDRAPSHEESAGSHDHGSHVEDGGMAVEQARGDESSVGTEVDAGSHVSQAEHSPVPPAHQVAKDEEAHDDEIGLELTLGFQPVTPRVVARSPPAGARFGASSSSAESSHIGLLLELPVS
>AET4Gv20567200.4
ACKFLRRKCVSECIFAPYFDSEQGAAHFAAVHKVFGASNVSKLLLQIPAHKRLDAVVTICYEAQARLRDPVYGCVAHIFALQQQVVNLQAELTYLQTHLATLELPSPPLPAAPQMPMAMPAQFSISDLPSTTNIPTTIDLSALFEPPAQPQWALQQHHQHQLRQQPSYGAMAHRGGSSSMAEGSAGSGDLQTLARELLDRHGRSGVKPELQPPPPPHPR
>AET1Gv20706400.1
RGGGREAADLVGDELEGCTIRPCLDWIRSPDAQANATVFLAKFYGRVELLNLLAASPDAGLRPTLFHLLLYEACGWMVNPVYGSVGLLWSGQ
>AET5Gv20389900.1
MAGAQTGSSATPCASCKLLRRRCTRDCVFAPYFPPEDPHRFATVHRVFGASNVSKMLQELPAAQRADAVSSLVYEATARMRDPVYGCAGAISYLQQQVSQLQVQLAVAQAEILQRINHPSPATAFHLQELQQRQAQQQQQMQMDDDDKAYSSLVMQNDLMSTLLLQEACLKKESLWT
>AET1Gv20153400.1
MESSGDTAPLHSSPTPTSPPAMATGTAVVMSPCAACKILRRRCVDRCVLAPYFPPTDPHKFATAHRVFGASNIIKLLQDLPEEQRADAVSSMVYEAAARARDPVYGSAGAICQLQRQVDGLKAQLARAQAELAAARAHHAHLVALLCVEVATAAAAPPQDAYCAAGGGSQSQLAAPPGVGSTPADALYVVDGSAVGGGGIMQAGHVGWADEPLWT
>AET3Gv21147300.1
AASSSHLHITITNASSTITTNTNATKSQSQSQHHHSSSVSPRSGGSGGGGGGGTTNQACAACKYQRRKCNPDCPLAPYFPADQQRRFLNAHRLFGVSNILKTLRRLKPELCDAAMQTLIYQAEMRAMDPVGGCCRMIIDLEHTSELLSAELAALQQHLDMCRQAASGVAGGDVMDGPCADLEVTSSNHQQEQLLLHADQDHQVVDAIYVAQEGADPVIQNGADHDDSRQPQYHGGQQQQQQQQLYDYFYYEATGAGSDEAGRKPSGSGVDINVDVMQHFDYDSSCEVDDHHKVDQLEPMISSSLEEHYQIGQKEYEMKVASFVDVLDVRPELQAVDGNADIGIKEELQEEDPKNNDEDIALRKAAHMAESSHCRLGLGF
>AET4Gv20002800.1
TSIDQVAGTMTGFSSPCGACKFLRRRCVNGCVFAPHFCHEQGAAHFAAIHKVFGASNASKLLMSLPATDRREAAVTISYEAQARQHDPVYGCVAHIFALQQQVVNLQAQLESLKAQEPVQGHTNTCSASSPEEDSIKAKVMAYQKGEARMPQPGHSVKIESESYFGNDGMACTSMQYSSQDYNSSHVYTTGYPASFNDDSIHSSAMFPIDMQEYLQESGYYDTEGH
>AET3Gv20783000.1
MSTERERLDEIGKKIKREPDPAAAIAGVVVAVSPTEHHGPRRLGLVGPGIGGAANIATPCAACKLLRRRCAHECPFAPYFSPHEPHKFAAVHKVFGASNVSKMLLEVPEAERADAASSLVYEANLRLRDPVYGCMGAISMLQQQVNALEAELQAVRAEIFKHRYRQAGVGVGVANLIVDDDVSAAAAGGFMAPATSLVHTADVVSVAEAGQEVAVMPSTATATAYAAGQPSSTDYSSLDTSEHDAYFG
>AET3Gv20202400.1
MASPSSTGNSAVSVVVAAPTTPGAGAPCAACKFLRRKCLPGCVFAPYFPPEEPQKFANVHKVFGASNVTKLLNELPPHQREDAVSSLAYEAEARVKDPVYGCVGAISVLQRQVHRLQKELDAAHTELLRYACGELGGIPTALPVVTASIPTGRLSSAAMPCPGQLAGGMYGGGSGGGFRRLGLVDAIVPQPPLSAGCFYNMRSSNNAGGSVAAEVAPVQIPYASMANWAVNAISTITTTSGSESIVMDHKEGGDSSM
>AET4Gv20025400.1
APVPYNQGGIAFAFHLPTTNFAEEEAARQGMKEAAAGVSPCAACKLLRRRCSPGCVFAPYFPSGEPHRFASVHKVFGASNISKLLQEIPAEHRGDAVSSLVYEANARVRDPIYGCVGAITSLQRQVESLQAQLALAQAEMVRLRMANAYGGASRRNGGGGSSASGSPSSMSSPTKATPDHHHMAVDQPGVMELELECSRFWSF
>AET1Gv20630100.2
MASSSASSFPGSVITMASSAAAVGAASSGAAGTGSPCAACKFLRRKCQPDCVFAPYFPPDNPQKFVHVHRVFGASNVTKLLNELNPYQREDAVNSLAYEADMRLRDPVYGCVGVISVLQHQLRQLQQDLTRARYELSKYQAAAAVAVSASVGCNGTPAMADFIGNTVPNCTQNFINISHSTAIGAGLGFGHDQFAAVQMLARSYEGEGAVARLGVNGGSSGGYDFGYTSAMGAGPVSGLGPLSGGPFLKPGTAGGDERHTAAQ
>AET3Gv20897300.2
MASSSASSLPAPGGSVITLAASSAGGNGAGGVCGTGSPCAACKFLRRKCQPDCVFAPYFPPDNPQKFVHVHRVFGASNVTKLLNELHPYQREDAVNSLAYEADMRLRDPVYGCVAVISILQRNLRQLQQDLARAKYELSKYQSAAGQNGSQAMAEFIGSAVPNGVASFINVGHSAALGSVGGVTGFGQDHQFAAVQMLSRSYEAAEPIARLGLNGGYEFGYSAAAMAGAGSVPGLGMLGGSSFLKPGIAGSDERGGAGQ
