# Supplementary material for: Genome-wide identification and characterization of the Lateral Organ Boundaries Domain (LBD) gene family in polyploid wheat and related species
Source: PeerJ. 2021 Aug 11;9:e11811. doi: 10.7717/peerj.11811 (PMC8364319; doi:10.7717/peerj.11811)
Supplement: Supplemental Information 8 [file peerj-09-11811-s008.zip › Protein sequences of various species/Protein sequences of various species/lob_pep_Arabidopsis.fa]

>AT2G40470.1
MSRERERFEEIGKKIKREADAWPHQMAGIRRPMSGPPGTLNTITPCAACKLLRRRCAQECPFSPYFSPHEPHKFASVHKVFGASNVSKMLMEVPESQRADAANSLVYEANVRLRDPVYGCMGAISALQQQVQALQAELTAVRSEILKYKQREAVATLIVPSNSQVAGFHNSGGVSVIAPPPQRPTTPPQPTTAHPPSPSSCVFSQPTTRDLEYGNIESENNYFG
>AT3G27650.1
MPKRETKKIKPSQEVIKEGPFLVAIHLKGIYMSNYTNSPCAACKFLRRKCTSDCVFAPYFPPEEPTKFANVHRIFGASNVSKILHEVAPHQREDAVNSLAYEAEARLKDPVYGCVGAISVLQRQVLRLQRELEETNADLMRYAGCLGGETTSAYGGRRG
>AT3G11090.1
MRGHEPRSSSSCAACKLLKRRCTPTCIFAPYFRSSDLITFAKVHKVFGASNVSKLLGEVPEEQRQETVNSLAYEAEVRLKDPVYGCIGAIASLQKKMLELQHDLAVARTRLLAHSGVNNSQVSPLDDSPELAAFLDLVPYSDLMLLDGSTNLDAYLYDLGQPPFV
>AT1G68510.1
MRISCNGCRVLRKGCNQDCTIRPCLQWIKSADSQANATLFLAKFYGRAGLLNLIESGPDHLRPAIFRSLLYEACGRIVNPVDGSVGLMWSGNWAQCQAAVDAVLNGLPITHTPLPSASASHQIIPPHRTYDIRHVAKDPTTGGDSSENLATRVNANKSKTQTGRFKRESVNQLGECSHDMWQLPSSSATHGYGHFTLENVESRREAPFNQSSPNLGFDDQVDINEVGLELRLG
>AT2G28500.1
MLKMEINGGVATPTASAVAKVTETTTPVNSPSPTSSPPPPPSPQQPPQPPVVLSPCAACKILRRRCADKCVLAPYFPPTDPAKFTIAHRVFGASNIIKFLQELPESQRTDAVNSMVYEAGARMRDPVYGCAGAIYHLQRQVSELQAQLAKTQVELVGMQLQRSSLLELIYNMEQTKLSVQEQGQQKMSFESSFESGDEFISSPDEESNDLGFLEDNNNNNNSSMSWWDPLWT
>AT1G67100.1
MRMSCNGCRVLRKGCSENCSIRPCLQWIKSAESQANATVFLAKFYGRAGLMNLLNTGPDHLRPAIFRSLLYEACGRIVNPIYGSVGLLWSGNWHLCQAAVEAVMRGSPVTPIACDAAVTGQAPPFNNKLCDIRHVSSRDENVKRRSRGACKEERNVRSLSHESSLSHESPVSSEETTTEEPKTWIGLELTLGLEPLARGNHVVVPMKKRKLERCGTSEDEDTCKIELGLVCSE
>AT1G31320.1
MKESSRKQGAASPCAACKLLRRRCAQDCVFSPYFPADEPQKFANVHRVFGASNVNKMLQELPIHQRGDAVSSMVYEANARVRDPVYGCVGAISSLQQQIDVLQAQLALAQAEVVHLRVRQSTNFPGHGLCPDSPSSSGSPSSKQVSPQDNKGMFSHMDIVDEASLGESMWSC
>AT2G19510.1
MEPLGDRRPCCVCITKNRNCPRFCEYAEYFPYELRSHYESTNELFGTPKIIKMMRHAPEEKKQMLATSIIMEGNAWTNDPVSGGFGMVQKIMWKIMLHKAYLHELEEKIKEEKEKIELHL
>AT3G47870.1
MSNTKHIHKGLQERLLDLLLIALIVYMTLKGGTSGACAACKYQRRRCAADCPLAPYFPAEQPKLFQNVHRLFGVRSIVKILEKLDETQKPEAMKSIIFQSYVRDRSPVHGCLGVTQQLQYMIWFAEEELKAVNSQLQLYRSQPQNGQNQNQNHNHNQMIHELGSDHNKQQEDVTSQQLDLGMGLNVNNNQSNVVTPFFSSLLPVSETQQPQMSYTYSCSEVNNNGYSPPAYNTDSGKEILTNNNNVWGDQNRFLYNNNNGGGYSNQNESCHEMKSNGVMAIQSQLVNLQMVSNHQRVEEEEADHEYDELHQFLDIIDDRQSFGDSKEA
>AT3G26660.1
MNPKRCAACKYLRRRCPKDCVFSPYFPPNDPQKFACVHRIYGAGNVSKMLQQLPDQTRAEAVESLCFEAKCRVDDPVYGCVGIIHLLKTQIQKTQNELAKTQAEIAVAQTKLSQTQNSDFM
>AT2G42440.1
MTGSGSPCGACKFLRRRCVKGCVFAPYFCHEQGASHFAAIHQVFGASNASKLLSHLPMEDRREAATTIYYEAQARRQDPIYGCVSHIFSLQQQVVNLQTQLEILKQQATQSMMAIDSPSIENPNYYQDTKPQYLQESHDLHHHHLTTSNCQTEQNSDLKNIMTSCYHQMEIETTPFTGAGGDTMAGSYYYNSSSGCSEELKSVSTNGEFSKYSELDQHLTNTFNQYRHGGNNLISESLGYITYS
>AT5G35900.1
MNSTCCSACKVMKCDCAPNCIFAPHFPLTNLETFERLHRIFGAGNVFKILANLDPIQRETAVNALCYEAEALERDPIFGCVGIFNHYKNQLQNLDEQINSAKNELAAIIGLDNVPQYSSIPMPADFLTNKFSLHPYIEKMEGLDEVQKKELMQLPPVDAQVIVNEMFRKRGNIKICGGHGDACASTSGGTSATQKTLPFPQNHNQP
>AT2G45420.1
MSGGGNTITAVGGGGGGCGGGGSSGGGGSSGGGGGGPCGACKFLRRKCVPGCIFAPYFDSEQGSAYFAAVHKVFGASNVSKLLLHIPVHRRSDAVVTICYEAQARIRDPIYGCVAHIFALQQQVVNLQAEVSYLQAHLASLELPQPQTRPQPMPQPQPLFFTPPPPLAITDLPASVSPLPSTYDLASIFDQTTSSSAWATQQRRFIDPRHQYGVSSSSSSVAVGLGGENSHDLQALAHELLHRQGSPPPAATDHSPSRTMSR
>AT1G36000.1
MEPLGNRRPCSVCITKNRNCPRFCEYAEYFPYELQSQYESANELFGTPNIITMMQHAPEEKKQMLATSIIMEGNAWTEDPISGGFGMIQKLMWKIMLHKAYLRELQEKIKEEKEKKPASSLY
>AT2G45410.1
MMTGNLNGGGRGGEGPCGACKFLRRKCVKGCVFAPYFDAEQGTARFAAVHKVFGASNASKMLLRLPLHKRLDAVVTLCYEAMARIRDPVYGSVGHLFSLQHQVMNLQAELAHVQARLSTIQRFPLQSPQQMQPPSFDPAHNNEYAMEPSNLDSVWGEEHLLQDGTGDGDFQELASQFVSRYLPAVKLPACT
>AT3G27940.1
MNANPCEVCRFQNKQCVNNCMFALLFPSSDLEKFDVVNRIFGLETLTFYLKDLSPMERIDTTRTLYYEAKPCFLNPPKNPSKFLEALLNYPYQKAEEVSKTKKLLASYSRPCVVLALPAPKYTQSKSKPSVLRKRKRKTKSSDESAIRVVEDS
>AT2G31310.1
MGGLGSPCGGCKFLRRKCVEGCVFAPYFCYEEGSSNFAAIHKVFGASNFSKLISHLPDHDRCDAVRTISYEAHSRLHDPIYGCVSQIFSLQQQVVSLQAQVVLLREEASRRFPQDDPGCNMKQQEKVLAQQMPQDLHNWFHQGILDSDFDPMSGTTRDNERSMDHNESPCSSNESLNYYQEVNFPWSV
>AT3G58190.1
MTSSSSSSGSPCGACKFLRRKCAKGCVFAPYFCHEQGASHFAAIHKVFGASNASKLLSHLPISDRCEAAITISYEAQARLQDPIYGCVSHIFALQQQVVNLQAELEILKQQAAQSMIFADSPTSENPNSYYGDTTKAPYHHDHQNIYHHHDQTHLVYQTGSSGTVQHGDATESSYHNETSSGMGEFSIYSDLEQHLNTFNQDHLKELQSANFGYISFS
>AT3G02550.1
MRMSCNGCRVLRKGCSEDCSIRPCLAWIKSPEAQANATVFLAKFYGRAGLMNLINAGPNHLRPGIFRSLLHEACGRIVNPIYGSVGLLWSGNWQLCQDAVEAVMKGEPVKEIATDAATIGQGPPLKIYDIRHISKDDNSAAAATGSTDLKLAKTRRAKRVSTVAIQAESEGKSDEASHDSSLSHQSEIVAAHEGESKESESNVSEVLAFSPPAVKGSGEIKLDLTLRLEPVSRAYHVVPVKKRRIGVFGTCQKESTCKTELML
>AT5G06080.1
MASHGSSCGACKFLRRKCNRDCVFSPYFSYEQASSHFAAVHKVFGASNVSKHLLHLPQHQRNIAAITISYEALSRMRDPVYGCVAHIFALHQQVVTLQEEIEFLGSQMKNFSYSNQNGSQLNNIPEFVNQMTMATTNFVDESVLNNADGRNCYDGFFTNSEEMLVNHQWLQNMDYYY
>AT2G30130.1
MGGPGSSPCASCKLLRRRCAKDCIFAPYFPPDDPHKFAIVHKVFGASNVSKMLQELPVHQRADAVNSLVFEANARVRDPVYGCVGAISYLQNQVSQLQMQLAVAQAEILCIQMQNEPTLQSHHQVLELDQDHKALLLNNNNINNCNTNNNNNNFGYAMSSGQFNSNFASPSSIMQMQMQMQMQDPLKQESLWT
>AT2G19820.1
MDVSRVNVKRAPCALCTTKNKRCPKKCDFAPYFPAERKGEYENAHKLFGTSNIIKMMRFASKDKQRDMLASSILMEGDAWKKDPARGGFGMIQKLKWQIELRKIYLNELKEKIKVEKEKTELRL
>AT5G66870.1
MASSSSPCAACKFLRRKCTQECVFAPYFPPDQPQKFAFVHKVFGASNVAKLLNELASNQREDAVNSLFYEAEARLRDPVYGCVGLISILQHRLKQVNHDLENAKKELATYVGPQAMLPILQPHFMSLPPQPQRPSSSSASVLTQHHHNLLPMMAIPTGQLYHQQQQQIFEAQQLAAVAREQQNEMFRAYGGGGGSSSPHHQNQAQAEILRFNNGFDSVPAGSVTVTGFNQLSSGGTAVTGMSLGGNFVDSPSTNNNYHTDQQLHHHHQPQQHHEAQLFIPSQSSQPLPLQTQETQTQTQPNSESEEGRRNVIG
>AT4G37540.1
MSCNGCRVLRKGCSETCILRPCLQWIESAESQGHATVFVAKFFGRAGLMSFISSVPELQRPALFQSLLFEACGRTVNPVNGAVGMLWTRNWHVCQAAVETVLRGGTLRPISDLLESPSLMISCDESSEIWHQDVSRNQTHHCRFSTSRSTTEMKDSLVNRKRLKSDSDLDLQVNHGLTLTAPAVPVPFLPPSSFCKVVKGDRPGSPSEESVTTSCWENGMRGDNKQKRNKGEKKLLNLFV
>AT4G00220.1
MSSSGNPSSSSGGGGGPCGACKFLRRKCVAGCIFAPYFDSEQGAAHFAAVHKVFGASNVSKLLHHVPEHKRPDAVVSICFEAQARLRDPIYGCVSHIVSLQQQVVSLQTELSYLQAHLATLELPQPQPPQVPVSSSGSLQALSITDLPTISPSVYDLSSIFEPVMSSTWAMQQQPRPSDHLFGVPSSSNMGGGGELQALAREFIHGGQMPAQPSPGTSGSASSVIKRE
>AT5G63090.1
MASSSNSYNSPCAACKFLRRKCMPGCIFAPYFPPEEPHKFANVHKIFGASNVTKLLNELLPHQREDAVNSLAYEAEARVRDPVYGCVGAISYLQRQVHRLQKELDAANADLAHYGLSTSAAGAPGNVVDLVFQPQPLPSQQLPPLNPVYRLSGASPVMNQMPRGTGGSYGTFLPWNNGHDQQGGNM
>AT3G49940.1
MSCNGCRVLRKGCSENCILRPCIQWIESPEAQGHATVFVAKFFGRAGLMSFISAVPESQCPALFQSLLYEACGRTVNPVNGAVGLLWTGNWNVCQAAVETVLRGGSLKPIPELLNGGGFAGFPSPTSDEASEICTEMLNLRKADDSGDRNIYHHCRFSSSRSRSRSTASPPKRKRLSSEQQPSSELDLSLIPIYPIKTLPFKEDTPSMYSEESVTTVSFQNNNAGDRYVRCGGGGGGATTKLLNLFA
>AT3G03760.1
MADQQRGHNTSDSRRKSLAGKRTSQQTPTSSLSSGGVSMAAATTGTGTASPCGACKFLRRKCVSGCIFAPHFGSDQGAARFAAVHKVFGASNVSKLLHHIPVNRRHDAVVTISYEAQARLSDPVYGCVSTILALQQQVASLQAELSVVQSQLINSRVAMANVMQQQTHHQQQQQQLVVMQQPEYSNNSSASTTLAGAAMNSFTMTADAAAVSYDVMAPTNLEHSLQPMPPHQQRRGDYQHEDEEESGADFSVAVGSTAVASKVIFPAEDFHRR
>AT2G30340.1
MSREREGFGEYYETVKKIKKDPAFETTTDHAVMGIRRHVAVPPGTTLNTVTPCAACKLLRRRCAEECPFSPYFSPHEPHKFAAVHKVFGASNVSKMLLEVGESQRGDAANSLVYEANLRLRDPIYGCMGAISALQHHIQSLQSELTTVRTEILRHKYQEATTITSLQNNFNSTTTTSSVSCDQHALASAILLPPPPPPPPTPRPPRLLSSQPAPPPTPPVSLPSPSMVVSSSSSSNSSATNSMYNPPPSSTAGYSNSLSSDNNVHYFD
>AT2G42430.1
MASSGNGTTAGTGSPCGACKFLRRKCASDCIFAPYFSSEQGAARFAAIHKVFGASNVSKLLLNVPIHDRCEAVVTIAYEAQARLHDPVYGCVSHIFALQQQVAFLQSQVMQMKAQIAGHQTSAAGDLRHSSESTNQFMTWQQTSVSPIGSAYSTPYNHHQPYYGHVNPNNPVSPQSSLEESFSNTSSDVTTTANVRETHHQTGGGVYGHDGIGFHEGYPNKKRSVSYCSSDLGELQALALRMMKN
>AT1G16530.1
MRQKGHRHGRTVSPCAGCKLLRRKCVKDSCVFAPYFPAKEPYKFAIVHKIFGASNVNKMLQELSENHRSDAVDSMVYEANARIQDPVYGCVGTISSLHRQLETLQTQLAFAQAELIHIRTLHRIHTKPPPYTASTVTFPSNKDFYSDIDMAVAYTDDAGDFLWSC
>AT5G67420.1
MSCNGCRVLRKGCSENCILRPCIQWIETADAQGHATVFVAKFFGRAGLMSFISAVPDSQRPALFQSLLYEACGRTVNPVNGAIGMLWTGNWNICQAAVETVLRGGSLRPIPELLTHGGGFAGFPSPTSEEASEICTEMLNLQQNDSTDRNIYHHSRFSSSRSRSTMDSSSPTKRKRLSSEDQPSSELDLSLIPNFPIKQATPSSTRRRSVTPSMNSEDSGTTTTTTAFCDKGDVYGNGGGETTKLLNLFV
>AT3G13850.1
MPSGKPSSVFPLHPKPTPLKPSSSTSSSNNNSTNQACAACKYQRRKCAPDCLLAPYFPHDRHRQFLNAHKLFGVSNITKIIKSLTPPEKDAAMHTIMFQSDARANDPVDGCYGIIKKLQYQIEYTRNELEIVLQQLAMFRDRAHQHHHQEPHIQMQEQEDLSSFSSSCDLNNNNSIPYNYPLNHIQEPNQQQYCSSGNNFSGLQEDMWCLQLQDSSTIVNMKAGFIDECEDVKPVEEVSSERHEFEPHEAFVEQRKLDLPSAQYIISS
>AT5G15060.1
MTLQGSSGVNNGGYVNQCAACRHQRRRCTPDCFFRPYFPAERHQEFQNFHRLHSNTRLQKKLKELGLSPEEQREAMSSIIYESNIRSQFPGPSVAVTNTFSIFEPKSHSSPLNYVAPVIKSPPLSSIPPPPASLIPPLTTS
>AT4G22700.1
MASNRCAVCKILNETCAPMCIYAPHFPSNDASFKVIIQIFGAVNVCNILDNLEFPEQREIAANCLRYAAEARIRNPISGCHDMILQYKNILNNVEQDIESAVNELGTYVGHDQVPKFYDLPMPDDFLMTPVSLDSFIAKIKSLNEVQKNQLMQLPTAADNAPMIMNSIFGKMEDKNLKDGHRADGASTSAGK
>AT2G23660.1
MASTPCAACKLLRRKCTQECVFAPYFPPTNPQKFIFVHRVFGASNVTKILNDLPPDQREDTVNSLFYEAEARIRDPIYGCVGLISFLQQYLKKIQQDLLTAKEELVGYLGPDAVIPPPYLPPIGNNPPPNFMMSMEGMPPGVIPQGEPLMIREPNMSQQHHHQQPQDEQLQFIASDAQRMAAMMLERGDQQGMFNGYGIDNNGSVTATGFNQMDVNDQGAGGSLSGPSLALGSFGDAYQMGQETEHGHINHDQLQTQLMLQPPLQEGQEQTEEGQFLMQPMGQENLHDEEEEEELEPPVKWRMSENKEASF
>AT3G26620.1
MNPKRCAACKYLRRRCPKDCVFSPYFPPNDPQKFACVHRIYGAGNVSKMLQQLPDQTRAEAVESLCFEAKCRVDDPVYGCVGIIHLLKTQIQKTQNELAKTQAEIAVAQTKLSQTHISDFM
>AT1G07900.1
MESKSDASVATTPIISSSSSPPPSLSPRVVLSPCAACKILRRRCAERCVLAPYFPPTDPAKFTIAHRVFGASNIIKFLQELPESQRTDAVNSMVYEAEARIRDPVYGCAGAIYHLQRQVSELQAQLAKAQVEMVNMQFQRSNLLELIYNMDQQQKQEQDNMSFESNDLGFLEDKSNTNSSMLWWDPLWTC
>AT1G65620.1
MASSSTNSPCAACKFLRRKCQPECVFAPYFPPDQPQKFANVHKVFGASNVTKLLNELHPSQREDAVNSLAYEADMRLRDPVYGCVGVISLLQHQLRQLQIDLSCAKSELSKYQSLGILAATHQSLGINLLAGAADGTATAVRDHYHHHQFFPREQMFGGLDVPAGNNYDGGILAIGQITQFQQPRAAAGDDGRRTVDPS
>AT4G00210.1
MSGSTTGCGGPCGACKFLRRKCVADCVFAPYFDSVEGTSHFTAVHKVFGASNASKLLMMIPASRRLDAVVTLTYEALARLRDPVYGCVGHIFALQHQVMNLQAELAYVQTQLSTLQGLPPPNSQNNSRTEAASSSNVPLISSVDSKDNMSSSSSHIPCMSQQQEQEQPKEAIEVPTESVDLSTFFGLENPVDEDGDLNALAREFFTKYLTGGKYRPSSLI
>AT3G50510.1
MMFHQMDKISTPCAACKHLRRKCTEDCVFAPYFPSTKLDNYEAVHKVFGASHVATLINSLHPCQREFAMDTLAWEAQVQANDPVNGCLGIIYNLLSQIKDLEEQLAIVKNELASYCIVPTFVPPPSMTNLEMHNNPMMIPEHTPNNGGCLTGQQLYNEAQRFASTQSAQMQETQMQHDEESYRDKSSYQKFGPCFNLH
>AT1G06280.1
MMQRNSNNTSITSNISNNSSSHQACASCKHQRKKCNNECILSPYFPARKTKEFQAVHKVFGVSNVQKMVRTVREEDRTKLSDSLTWEALWRQKDPVLGSYGEYRRICEELKLYKSLVHNQPLIGWDNNQRVFNNNSNNKNGLAMTNSSGSGGFSVNNNGVGVNREIVNGGYASRNVQGGWENLKHDQRQQCYAVINNGFKQHYLPL
>AT1G72980.1
MSLSTFSGGSTTACAACKHQRKKCKKNCILARYFPQDGTNKFLNAHKLFGVSNITKMLKRIEESQRDIAMENLIYHANARALDPVGGVYRTICDLKCKIEFVQTELNLTRQQIDMCRSLAQEQHRQRQNLPYRCNSFESLLQQDGDEYVNVDGLDHQNMQQQQEMQQQQQNPSNYDMFLEMPEQTSKVKLEEEKISDQRKNNLMRQILMSSAII
