# Supplementary material for: Genome-wide identification and characterization of the Lateral Organ Boundaries Domain (LBD) gene family in polyploid wheat and related species
Source: PeerJ. 2021 Aug 11;9:e11811. doi: 10.7717/peerj.11811 (PMC8364319; doi:10.7717/peerj.11811)
Supplement: Supplemental Information 8 [file peerj-09-11811-s008.zip › Protein sequences of various species/Protein sequences of various species/lob_pep_Brachypodium distachyon.fa]

>PNT74440
MSSSSSPCAACKLLRRKCTQGCVFAPYFPPDQPARFANVHKVFGASNVSKLLNDLPQAQREDAVNSLAYEAEARLRDPVYGCVAYISILQHRIKMVREEIVSTRKELAGYVGQAAYAPFLPAQQPHHAAQFVPGMGLLQHPQQHQQQLMAAMHQQQQQQQQQQGPYHHQQIVDAQHMAAAVEVAARGNQDMIMHHGFMPAAGGPTVAVVAPEAAAYEGGAQPFLIQQQQQQPHPSAMTSYRMEPSPPPQSSGHSHVDMPHHRQQHTDGSDDGSGGPPPPT
>KQK22581
MSSGGGTSAHGGGPSGSGSGGGGGGPCGACKFLRRKCVSGCIFAPYFDSEQGAAHFAAVHKVFGASNVSKLLLQIPAHKRLDAVVTICYEAQARLRDPVYGCVAHIFALQQQVVNLQAELTYLQTHLATLELPSPPIPAATPQMPTMAPPGPFSISDLPSSTLNIPTTIDLSALFDPPAQLPQWALQQQHHHHQHQLRQPPYGGAQAPRASSSMSAAEASGAGGGGGDLQSLARELLDRHGRSGVIKPEQLPPPRPPHPR
>KQK15457
MRGIEWAAAGMSCNGCRVLRKGCNEACVLRPCLHWIEAAESQGHATVFVAKFFGRAGLLSFLTAVPEPQRPAVFQSLLYEAAGRTINPVSGAVGLLWSGSWQLCEAAVQTVLRGGAIGPLPDLAGGVPEGGVGGSDLFVSSARRATAVGCSTFSTAKRVNTTTTRRPGMPLQAAPAHQQLQDPSCDLGLWLSGPGSPSVAAAGKRAGTPSMSSDDDSVTTSGGAGGGREPELLNLFV
>KQK14217
MSCNGCRVLRKGCSDACVLRPSIEWIDGAQPQANATVFVAKFFGRAGLVASLAAVPLHHRPALFRSLLYEACGRTINPVSGGIGLMWTGNWDLCQAAADAVLRGDSLSALSAVPAAFTDRDMAGLYGCANNNNNNTGSSSSLLHHASSSPENSSSSKPSRKRIKPSFGGAQQMKPPRALMQACELDLCLTPVSPMGGGRRQQGAGGGASDEYSTTTCDEASGDAEAGAPALLNLFN
>KQK23639
MASTATTTGSPCGACKFLRRKCAAECVFAPYFCAEDGASQFAAIHRVFGASNAAKLLSGVPPADRSEAAATVTYEAQARVRDPVYGCVAHIFALQQQVAALQVQVAHARTQAMAAAAAAGGHLLLQQQQGQGWQMGAEHDQSTQSSGCYGGSDGSTSLQQHAAEVYCFGEQEEGSYSR
>KQK23638
MSMTGFGSPCGACKFLRRKCARGCVFAPYFCHEQGAAHFAAIHKVFGASNVSKLLAHLPLADRAEAAVTVSYEAQARLRDPVYGCVAHIFALQQQVMTLQAQLASFKQHAAHAQHQQAAAAMAQEDASCYSYPWCNGNDVAAAAAGGGFAGGGNGVYGGNNGVAGAGHDESAMSVSEMLLGGSAAASDYYYAALEQDGHVAAESSAFGAEESGGWRSSSSTSGYQDCEDLQSVAYAYLNRS
>KQK12827
MSASLDTEGNPRRCAACKYLRRRCARDCVLAPHFPASDPQRYACVQRFFGAGNVARMLQQLPAEERRAAADAMVVEASRRAQDPVYGCAGVIHRLQEEIRAVECELARTRAQIAMNQATRLPDLRDDDQQMPSVELLQGFLSG
>KQK22193
MEYSNEATNTAAPRRPSMSPPSSRPVSSSCSPPPPAVFPLASSSPTVVLSPCAACKLLRRRCADGCMLAPYFPPTDPAKFTTAHRVFGASNIIKLLQELPESARADAVSSMVYEAEARLRDPVYGCAGAVCRLQEEANDLKVRLARAQADLLSVQAQHANLLALVCVELARYQQPHPSPPPLVDDGLDHGAMYQSLYDSDLDLAAWEETRLWT
>KQK13888
MKDVVVAAGGGRAHPASSTPPCAACKLLRRRCAAGCVFAPYFPSSEPHRFASVHKVFGASNLNKLLQEVPAEHRGDAVSSLVYEANARMRDPIYGCVGAISSLQRQVESLQTQLALAQAEMIRLKMGNACAARRLGGSSSGGGSPSSSMSPEVARDCKPTADLARMVVEYQPNMMEMELEYSRFWSF
>KQK02883
MASPSSTGNSGVSVVAAASASASTPGAGSPCAACKFLRRKCLPGCVFAPYFPPEEPQKFANVHKVFGASNVTKLLNELLPHQREDAVSSLAYEAEARVKDPVYGCVGAISVLQRQVHRLQKDLDAAHSELLRYACADVVIPTALPVVNARLAAASAAMPCPGTQLSAGIYGGGRRLGLGVGVGGLVDAIAPPMPPSSSAGCYYMRSTTNNNNNAPGGGVSGVDVAPVQIPYASMANWAVNAISTTTASGSESIGMDHKEGGDSSM
>KQK07840
MESSSCDTTAPPPHHSSASPQPQPATATVVLSPCAACKILRRRCVDRCILAPYFPPTDPHKFAAAHRVFGASNIIKLLQDLPEEHRADAVSSMVYEAAARARDPVYGAAGAICQLQRQLDGLKAQLARAHADLAAARAHHAQLLALLCGAVEIAGAGHGSPPVAAAAVPVAAAPVVDAALLYVGDSAGAGAGGGGIMQASPIGWADEPLWT
>KQK07317
MPIASDWQEHELGKKIKRESAAAAEADRMMAARRSSSSQLPAAAAAGAGPGSAPFNTMTPCAACKLLRRRCAQECPFSPFFSPLEPHKFASVHKVFGASNVSKMLLEVHESQRGDAANSLVYEANLRLRDPVYGCMGAILTLQQQVHALEADLAALRAQIQLHHHKQQQHTQSSLRPPPPATAGNNVPSNVLPSSHASQLLAAAAAASTAGPARAAQAAAAMGPAASASSSTTVYAAASSSTDYSSITHENVPYFG
>KQK06240
MASSSASSLPGSVITVASSAAAAALSGGSAGAGAGATGSPCAACKFLRRKCQPDCVFAPYFPPDNPQKFVHVHRVFGASNVTKLLHELSPFQREDAVNSLAYEADMRLRDPVYGCVGVISVLQHQLRQLQQDLSRARFELAKYQQQAAAAAAAAADFGGSANNNCTQNFINISHHHSTTAIGAGVVGVGGGFGHGHDQFAAVQMLARSYEGDSGAIARLSVNGGSGYDFGYSSAMGGVGGPVSGLGPFLKPGTAGGDERHTAAQ
>PNT72943
MQGAPDQPPCSKHAVTRTAGAAPGQQQQQRAEKEEASSAGPGAPCGACKFLRRRCAPGCVFAPHFSGGGGRERGAAQFAAVHRVFGASNVAKLLSRVPVALRRDTARTVCYEAQARIADPVYGCVGTILALQHQVALLQGQLSILQSQLFNYRLAFASTHPDADHFAALQPAYSAGSAPSQMVTYDDLPQAVDFMDVEPQMRGLESLQLSQPPHLEENESQDMSPFSDNVGQQPQP
>KQK08349
TIVFFNCYASRHPPPCLRPPSSLNSAASPTAASRRSPSARDLPRKRSTEPTQSPYKPHGGEGAGDGSLSSSSYPSPAAEAQQQQQHLACSACKHQRRRCAPGCLLAPYFPAENPGSFRNSHRLFGIKNILKFLTRAPPEKRDDCMRSMLYEADQRASNPALGAYGAVLSLQQEYIRVRNELAVLEKQLEQYRNAAEAALDVVVPPDGFLPTLPQQQQQHHAASALDVVVPPAGFLPLPIQQQPWMMPQAPTLPLTIPEELPQPPIYGGFLVDVPPAAGAQKIDNDDDDEDANVGVKSDEDGVFSSMQQHDKAAGE
>KQK10377
MSTERERLDEIGKKIKREPDGAAAAAGGFVVASSSSPVDHHVSRRMVLGGAPNTATPCAACKLLRRRCAHECPFAPYFSPHEPNKFAAVHKVFGASNVSKMLLEVPEAERGDAANSLVYEANLRLRDPVYGCMGAISVLQQQVSALEAELEAVRAEIFKHRYRQASSLMAGGDDAGFMQAPAMAMPPVHAADDDVVSVAAAAGQGQDVIVAGIPGTPPTVYAATGQQPSSSTAADDYGSLNTSEHGAYFG
>KQK03543
MTGGLNGNGVAGIGNGGSGACAVCKHQRRKCEPNCELAAYFPANRMNDFRALHLVFGVANLTKLIKANATEEARRRAAETLTWEARWRERDPSEGCYREVSCLRRENAVLRAENAALRRRADQCASCCCGTTVLQQQQQQQQMLLVSAYNGARPPVLHGVSNGSVLPGSFVGGCYNNGGNNNAGGGGRGANGNGAMPPARPPVAQSTTLIGYHAVSNGGAGAGQTDSRDKSGAR
>KQK10976
MASSSASSVPAPGAVITLAAAAAAANGAGGVCGTGSPCAACKFLRRKCQPDCVFAPYFPPDNPQKFVQVHRVFGASNVTKLLNELHPYQREDAVNSLAYEADMRLRDPVYGCVAVISILQRNLRQLQQDLARAKFELSRYQSAAGQNGQQAAMAEFIGSAVPNGFINVGHSAALGGFGQDQQFSAVQMLSRSYAEGEPIARLGLNGGYEFGYSAGIAGAGSVSGGLGMLGGSPFLKPGIAGTDDRAGAGQ
>KQJ96334
MSGSTSVGAASGSGGSGSGGGGIGGSGAMGGGPCGACKFLRRKCVSGCIFAPYFNTENGAAHFAAVHKVFGASNVSKLLLQIPAPKRADAVFTICYEAQARIRDPVYGCVSHVFNLQQQVANLQAELTCLQAHLATLGQVPAPPPFPQQPQMPMATAAPFSISDLPLTLPSNIPSSVDLSSLFDPSMMQSSSQWAFQQQPQQLQQQPFVPMMGDGSGGSGGGNLFGDGDLQALARELLERQSAGPMPQQPPHTHC
>KQJ94684
MTGLSSPCGACKFLRRKCVNGCVFAPYFSHEQGAAHFAAIHKVFGASNASKILTHLPASDRCEAAVTMSYEAQARLRDPIYGCVAHIFSLQQQVVNLQAQLESFRTQAIQGYGDGSSISTPQKDDCGNMFARYLQDEQQLLFHPTMPSSSSIKSEDQLYSGNDHFTSTSTQSAQHYEPDLCMPDYSNTNPYCTMEGYHDMDDLQSVAFAYLNKA
>KQK01414
MAAGAGGVGAAGAGSPCGACKFLRRRCVAECVFAPYFSSEHGASRFAAIHKVFGASNAAKLLAHLPAAERCEAVVTITFEAQSRLRDPVYGCVAQIFALQQQVAILQAQLMQAKAQLACGIQSTSPAASLISQQHHHHHQWPDSASSISALLRQQEGSGFGGAATLPELMGGDGVTPMSSMQQHCSKVDGGELQYLAQAMMRSPNYSGF
>KQJ98172
MTSPSSAASSLHITITSNPSSSTITNNTNANNPKPHHHHLPSHSTARPGPNNNNPGGGGGGGGGGSSSTNQACAACKYQRRKCNPDCPLAPYFPADQQRRFLNAHRLFGVSNILKTLRRIKPELCDAAMNALIYQAEMRAIDPVGGCYRIILDLENTFELESAELAALLHHLELCRQAAAAAASGVPPPDVMDAADLDLEVTSSNHHQPSLAMDAVVDIDTLYVGQEAIRDDNNADHGNNNNSPHAQDHGEQQHQQQQQLYDYFYYETKNNGAGAAEDASSNKPGSVDINVDVMQHFDYDSGCDAVDDHSYKLAVELAPMMSSGGLAGQHHQLEEEHYGQIDHKEYEMKVASFVDAFDVNADIAASVKEEIDQEEDANYNMALAEESQLAESSHCRLGLGFSSL
>KQJ99034
MSASGNNNENSISYVEAEEEDDYHQEEAGGGNAGNGNGRRCAACKYLRRRCAVDCVLAPHFPASLPQRYAAVHRVFGASNVSRLLQSLPEKERGRAAETMAAEAEQRLRDPVYGCTGLISRLQEEIRDTQCRLATTRATLAIAAANHAAIDVTERHKQDDDGQQQAAAAAELVDPADEFLDLDGLS
>PNT65593
MGCVLGAMAGAQGGSGSSTPCASCKLLRRRCARDCVFAPYFPPEDPARFATVHRVFGASNVSKMLQELPAAQRADAVSSLVYEATARARDPVYGCAGAISYLQHQVAQLQVQLAVAQAQILHRVHPLSPSPSPAPVAAALPLHDLQQLQQQQQQSMQMDYDYDDVKAAYGGGGLVTQNDLMNSLLLQEACCGLKKESLWT
>KQJ90000
MTSNSNTKQPPPPTRHLHITTPNPTSSSATTSSHSSRSPRVSTTAGGASSPSSGSGHHQNPNQQQNQACAACKYQRRKCNPDCPLARYFPADQQLRFLNAHRLFGVSNIQRTLRETPPELRTDAMRALIFQAEVRAYDPVGGCCRMAIDLQRQLDLAQAELSALLQQLELCRRQQHHAVDDDDQMLLVAGAGNGQDVVDDVAADALYANGAGGQENVVLGQANLGEHYLLEEQGQPEPEPHQLYDYFYYDGTAGDETSSHAWTNDVHAHQQQYGNNGGSPVELVEQLEQHCQIETQFVDVFDVKAERAAASSTAIESHINADNGNASQFEDLHENEEKAMVSTAVVKSELDHQVAAAAQMAESSGTGSHCQLELGFSSSNAW
>KQJ88008
MRPGRSVLWLCKFLRRRCVAVAPYFSSEHGESRFAAIHKVFGASKAAKLLAHLPAAEHREAVVTITLEAQSRLRDPVYGCVAQIFALQQQQHCSKVDGGELQYLAQAMMRSSNYSGARAARPPLKAVAPASPTTSSAVPSTSRPSLLASSGAVNLETHVYEAALAGVGDEGGVGGPVTRLAVRWSAKAPT
>KQJ88280
MRMSCNGCRVLRKGCSEGCTIRPCLEWIKSPDAQANATVFLAKFYGRAGLLNLLAAGPDDLRPALFRSLLYEACGRMVNPIYGSVGLLWSGRWEACQAAVEAVLKGEPVVQVSSEAVPSAQATPPLRAYDIRHVAKDPEAADPLRVSRAGRTRFKRGASSSTSKTKKVSASAGAKSFSPAPRQESEQAPSHEESAGSHNHGHVDDEGMMMGVEQTREQSDQDTEAEAGSHVSQAEQSPVPPMRQEEIGLELTLGLEPSVTRVARSPLAPLDLSGLSAESSHIGLGLALPA
>KQJ88281
MRMSCNGCRVLRKGCSEGCTIRPCLEWIKSPDAQANATVFLAKFYGRAGLLNLLAAGPDDLRPALFRSLLYEACGRMVNPIYGSVGLLWSGRWEACQAAVEAVLKGERIVQVSSESVPAGQDTPPLRAYDIRHVAKDKEAADPLRVSRAGRTRFKRASSSTSKSNKGAKSVSPTPRQEPEQHDDHGRAPSREPCHEESAGSHNHGHVDDEGMVIGVEQTREESGQDTEVEAGSHVSQAEQSPLPVPPMRHVVHEEIGLELTLGLEPPAVTRLAMSPLARFDVSGLSAESSHIGLGLGLPA
