# Supplementary material for: Genome-wide identification and characterization of the Lateral Organ Boundaries Domain (LBD) gene family in polyploid wheat and related species
Source: PeerJ. 2021 Aug 11;9:e11811. doi: 10.7717/peerj.11811 (PMC8364319; doi:10.7717/peerj.11811)
Supplement: Supplemental Information 8 [file peerj-09-11811-s008.zip › Protein sequences of various species/Protein sequences of various species/lob_pep_common wheat.fa]

>TraesCS1A02G222300.1
MAGGSPCASCKLLRRRCTKDCIFAPFFPADDPHKFAIVHKVFGASNVSKMLLELPVQQRGDAVSSLVYEANARVRDPVYGCVGAISFLQNQVSQLQMQLAVAQAEILCIQMQQRDGCQSQDDAGRSDGHSLAAMQQMVVDDTAAAEAFLMQNGGGGFPPQLMSSYGGAPASNVHHYGQQDHLKRESLWT
>TraesCS2D02G008400.1.cds1
MESSGDTAPLHSSPTPTSPPAMATGTAVVMSPCAACKILRRRCVDRCVLAPYFPPTDPHKFATAHRVFGASNIIKLLQDLPEEQRADAVSSMVYEAAARARDPVYGSAGAICQLQRQVDGLKAQLARAQAELAAARAHHAHLVALLCVEVATAAAAPPQDAYCAAGGGSQSQLAAPPGVGSTPADALYVVDGSAVGGGGIMQAGHVGWADEPLWT
>TraesCS2D02G270100.1.cds1
MRLSCNGCRVLRKGCSEDCSIRPCLQWIKSPEAQANATVFLAKFYGRAGLMNLINAGTDDSLRPGIFRSLLYEACGRIVNPIYGSVGLLWSNNWQMCQAAVEAVLSGKPIVQVSSEDAAADRTPPLKAYDIRHVSTSSAADGRLHKVAKPGRTRFKRASSASSHHNPSSDSNNKPQPQPRAPTAEEELDRQHRKEMQEGAFQRAPSHESSDSRHEDPVEPHCQQEASADTEAEAGSHVSQAEQEQEQSTEPAAEHAEEVEKEEDEELGLELTLGFAPVAARPAGFHLSVRTAAEPAFVGLRFL
>TraesCS4D02G354100.1.cds1
MRASCNGCRALRKGCADDCTIRPCLTWIRGADAQANATVFLAKFYGRAGLLNLLAAGTDPALRPALFRSLLYEACGRVANPVYGATGLFTTGQWEACQDAVQAVFEGRRIPVPSGAVRHPGFVAAFDVRRHVPRPNVVPAPAQAPGPLGVSRAGRTMFKRAPSSSTDKPRISSGAKRGEHDADLERVPSHGESAGSHDHVEDDGVAVAVAVAVAVAAKQVMGESGDTEAEAASHVSQAEQNPPVPQLAREDDDEIGLELTLGFGPSTRVLRSPPARSDAASSSGAECGHIGLLLELPV
>TraesCS3B02G435700.1
MASSSASSLPAPGGSVITLAVSSAGGNGAGGVCGTGSPCAACKFLRRKCQPDCVFAPYFPPDNPQKFVHVHRVFGASNVTKLLNELHPYQREDAVNSLAYEADMRLRDPVYGCVAVISILQRNLRQLQQDLARAKYELSKYQSAAGPNGSQAMAEFIGSAVPNGVASFINVGHSAALGSVGGVTGFGQDHQFAAVQMLSRSYEVAEPIARLGLNGGYEFGYSAAGMAGAGSVPGLGMLGGSPFLKPGIAGSDERGGAGQ
>TraesCS3A02G295100.1
MQEEPAPPRKRGGAVHGSAAREQQQQADETSSSAGPGAPCGACKFLRRRCVPGCVFAPHFSGSGRERGAAQFAAVHRVFGASNVAKLLSRVPVALRRDTARTVCYEAQARVADPVYGCVGTILALQHQVALLQGQLSVLQTQLFNCRLALASTHPDGAEQLAVLQPAYSAASAPSQMVNYDDLPQAVDFMDVEPQMRGLESLQLSQPPHRDEDESQGVSPFSDNAGGQRQL
>TraesCS4D02G014600.1
MGRWVGSKVMNQLTDGADKRRGTESREGPADASCWCYVLVQPRHHPCLANFCFLTPAKKKKKNFSLLTVGLCALQCRASSILSKRLPLPFHDATQARPAPVPYNQGGIAFAFHLPTTNLAEEEAARQGMKEAAAGVSPCAACKLLRRRCSPGCVFAPYFPSGEPHRFASVHKVFGASNISKLLQEIPAEHRGDAVSSLVYEANARVRDPIYGCVGAITSLQRQVESLQTQLALAQAEMVRLRMANAYGGGGSSASGSPSSMSSPTKATPDHHHMAVDQPGVMELELECSRFWSF
>TraesCS6A02G053700.1
MIHFTSCKEQEYTTSIDQVAGAMIGFSSPCGACKFLRRKCVSGCVFAPHFCHEQGAAHFGTIHKVFGASNVSKLLTGLPSIDRRKAAATISYEAQARLHDPVYGCVAHIFALQQQAVNLQAQLESLKAQAPQGYTNTCSVSSPEEDSIKAKVMAYQKGEARMPRPAELCPAVKSESESYFGNDLMTCTSMQSSQDYNISHVYTPDYTAPFNDEGIHSSTMLPVDIQEYLQDNGNYWH
>TraesCS4A02G067300.1
MSSGGGSSTLGGCGGPSGSGSGSGGGGGGGGLGGGGGGPCGACKFLRRKCVSECIFAPYFDSEQGAAHFAAVHKVFGASNVSKLLLQIPAHKRLDAVVTICYEAQARLRDPVYGCVAHIFALQQQVVNLQAELTYLQTHLATLELPSPPLPAAPQMPMAMPAQFSISDLPSTTNIPTTIDLSALFEPPAQPQWALQQHHQHQLRQQPSYGAMAHRGGSSSMAEGSAGSGSGSGSGDLQTLARELLDRHGRSGVKPELQPPPPPHPR
>TraesCS4D02G197400.1
MDYSNEATITAAAQPYGRSMSPPSRVSSCSPPPVFPLMGNAPSSPPTIVLSPCAACKVLRRRCADGCMLAPYFPPTEPAKFTTAHRVFGASNIIKLLQDLPESSRADAVSSMVYEAEARLRDPVYGCAGAVCRLQKEANELKVDLARAQADLLSIQTQHANLLALVCVEFAANHRGDQQLHQPPPLGDQLNGIGGSGGGAMYQPLYDSDFDSGAWEEARQLWT
>TraesCS1D02G110300.1
MHEEDQGGGSNRGRCAACKYLRRQCAPDCVLTPYFLASQPHRYAAVLRVFGASKVARFLESLPVDERAQAAETMAMEAQWRVEDPVYGCAGIISQLQEEIQPTQCELARTRAQLAIVPVHGAQLQGSTAALPPPQPQRDEGHRVPVAQMQGQGQGKAVSLLDPDDGHRVAVAQMQGQGEAVSLLDRPGRRPSRPRRAKAGAGRGGDVAGPG
>TraesCS4A02G236200.1
MSCNGCRVLRKGCSDACVLRPSIEWIDGAQPQANATVFVAKFFGRAGLVASLAAVPLHHRPALFRSLLYEACGRTINPVSGAIGLMWTSNWDLCQAAAEAVLRGDSLRSLSAVPAAFTERDMAGLYGNVGTNTGSSSSLHSSPDNSTSAPARKRSKNSPGCGAVGGQQQVKLPGPGPVLQSCELDLCLTPLSSPLAGGRRGGASDEYSTTTCCEEASGDAAEAGAPPLLNLFN
>TraesCS4D02G077600.1
MSCNGCRVLRKGCSDACVLRPSIEWIDGAQPQANATVFVAKFFGRAGLVASLAAVPLHHRPALFRSLLYEACGRTINPVSGAIGLMWTSNWDLCQAAADAVLRGDSLRSLSAVPAAFTERDMAGLYGNVGTNTGSSSSLHSSPENSTSAPARKRSKNNCGAAVGQQVKLPGPGPVLQSCELDLCLTPLSSPLAGGRRGGASDEYSTTTCCEEASGDAAEAGAPPLLNLFN
>TraesCS3A02G170500.1
MTGGVNGNGGGGGGNGGACAVCKHQRRKCEPNCELAAYFPANRMNDFRALHLVFGVANLTKLIKANATEAARRRAAETLTWEARWRERDPSEGCYREVSCLRRENAVLRAENAALRRRANQCACCATTLQQQQQQQILLVSAYNNGARPPGGVLHGASAGVVPGGFYSGNAGAVRAANGNGAMPARPHVSAPAPQTTMAGYAQGDRHHAASGGANGTGAAGQAEPREKSSARCDAQRTAS
>TraesCS3D02G340000.1
MSTERERLDEIGKKIKREPDPAAAIAGVVVAVSPTEHHGPRRLGLVGPGIGGAANIATPCAACKLLRRRCAHECPFAPYFSPHEPHKFAAVHKVFGASNVSKMLLEVPEAERADAASSLVYEANLRLRDPVYGCMGAISMLQQQVNALEAELQAVRAEIFKHRYRQAGVGVGVANLIVDDDVSAAAAGGFMAPATSLVHTADVVSVAEAGQEVAVMPSTATATAYAAGQPSSTDYSSLDTSEHDAYFG
>TraesCS4B02G346500.1
MQEEDQEGVGNNQRRCAACKYLRRRCAHDCVLAPYFPASHPHRYASVHRVFGASNVARLLQSLPADERAHAAEAMAMEAQWRVEDPVYGCAGIISQLQEEIQATQCELARTRAQLAIVPAHGAQLQALPPPPPPQPDDGHSVPVAQRQGQGEAVPLLDPDEFLGLDGL
>TraesCS4B02G079900.1.cds1
MSSSNSPCAACKLLRRKCTQGCVFAPYFPPDQPAKFANVHKVFGASNVSKLLNELPVAQREDAVNSLAYEAEARLRDPVYGCVAYISVLQLKIKQVREEIANARKELAGYIGQAAYAPVVPVQHPHAQYAAAGMGLVQPHPHPHQQMAMQQQQPYHQQQIAEAQHLAAAVEVARAGQQQQQQHHHQHQQHEMMMMRQTYGNVHGAAAGPTVAVEPPQAAAYDGTAPFLIQQQASPSALTYRMEEPSPPPQSSGHSHVDMSHAPQQQRHQHTDGSDEGSGGAPTA
>TraesCS4B02G361100.1.cds1
MRASCNGCRALRKGCADDCTIRPCLAWIRGADAQANATVFLAKFYGRAGLLNLLAAGTDPALRPALFRSLLYEACGRVANPVYGATGLFTTGQWEACQDAVQAVFEGRRIPVRSGAVRHPGLVAAYDVRRHVPRPNVVPAPANAAGPLALGVSRAMFKRASSSSTAKSKSPSGAGRGEHDGDLDRVPSHGESAGSHDHVEDDGVAVAVAVAAKQVRGESRDAEAEAASHVSQAERNPPVPQLAREDDDEIGLELTLGFGSSTRVLRSPPARSDAASSSSAECGHIGLLLDLPV
>TraesCS1B02G235700.1
MAGGSPCASCKLLRRRCTKDCIFAPFFPADDPHKFAIVHKVFGASNVSKMLLELPVQQRGDAVSSLVYEANARVRDPVYGCVGAISFLQNQVSQLQMQLAVAQAEILCIQMQQRDGCQSKDDAGRSDGHSLAAMQQMVVDDTAAAEAFLMQNGGGGFPPQLMSSYGGAPASNVHHYGQQDHLKRESLWT
>TraesCSU02G132900.1
MIHFASCKEQEYTTSIDQVAGAMTGFPSPCGACKFLRRKCVNGCVFAPHFCHEQGAAHFAAIHKVFGASNVSKLLTGLPSIDRREAAATISYEAQARLHDPVYGCVAHIFALQQQVVNLQARLESLKAQAPQEYTYSVSSPEEDSIKAKVMAYQKGEARMPRPAELCPAVKSEGESYFGNDLMTCTSMQSSQDYSMSHVYTPDYTAPFNDEGIHSSTMFPVDIQEYLQENGNYWH
>TraesCS3D02G093500.1.cds1
MASPSSTGNSAVSVVVAAPTTPGAGAPCAACKFLRRKCLPGCVFAPYFPPEEPQKFANVHKVFGASNVTKLLNELPPHQREDAVSSLAYEAEARVKDPVYGCVGAISVLQRQVHRLQKELDAAHTELLRYACGELGGIPTALPVVTASIPTGRLSSAAMPCPGQLAGGMYGGGSGGGFRRLGLVDAIVPQPPLSAGCFYNMRSSNNAGGSVAAEVAPVQIPYASMANWAVNAISTITTTSGSESIVMDHKEGGDSSM
>TraesCS1A02G111700.1
MSTASDWQQDHEVGKKIKSESAAEADRMMAAARRSSSLPAAGAGPGSTPSFNTMTPCAACKLLRRRCAQECPFSPFFSPLEPHKFASVHKVFGASNVSKMLLEVHESQRGDAANSLVYEANLRLRDPVYGCMGAILTLQQQVHALEAELAAVRAQILKHRYRPAAAAAASAVPNVPPSSHASQLLAAGGHRPAGSLGLAAPAVGPVASASSSTTVYAAASSSTDYSSITHENVPFFG
>TraesCS3B02G108500.1.cds1
MASPSSTGNSAVSVVVAAPTTPGAGAPCAACKFLRRKCLPGCVFAPYFPPEEPQKFANVHKVFGASNVTKLLNELPPHQREDAVSSLAYEAEARVKDPVYGCVGAISVLQRQVHRLQKELDAAHTELLRYACGELGGIPTALPVVTASIPTGRLSSAAMPCPGQLAGGMYSGGSGGGFRRLGLVDAIVPQPPLSAGCFYNMRSSNNAGGSVAAEVAPVQIPYASMANWAVNAISTITTTSGSESIVMDHKEGGDSSM
>TraesCS4D02G312700.1.cds1
MAGAGVTTTGSPCGACKFLRRRCAAECVFAPYFCAEDGASQFAAIHKVFGASNAAKLLQQVAPGDRSEAAATVTYEAQARLRDPVYGCVAHIFALQQQVVALQAQVAHARTQAQLGAATAMHPLLQQQLQQQAWQVAAAADQHDHQSMTSTQSSSGCYSGAHQRSDGSSLHGAEMYCGYGEQEEGSY
>TraesCS3A02G346300.1
MSTERERLDEIGKKIKREPDPTAAAAIAGVVVAVSPTEHHVPRRLGLVGPGIVGAPNIATPCAACKLLRRRCAHECPFAPYFSPHEPHKFAAVHKVFGASNVSKMLLEVPEAERADAASSLVYEANLRLRDPVYGCMGAISMLQQQVNALEAELQAVRAEIFKHRYRQAGVGVGAAHLIVDDDVSAAAAGGFRAPATSLVHTADVVSVAEAGQEVATMPSTATATAYAAGQPSSTDYSSLDTSEHDAYFG
>TraesCS4A02G235100.1.cds1
MSSSNSPCAACKLLRRKCTQGCVFAPYFPPDQPAKFANVHKVFGASNVSKLLNEIPVAQREDAVNSLAYEAEARLRDPVYGCVAYISVLQLKIKQVREEIANARKELAGYIGQAAYAPVVPVQHPHAQYAAAGMGLVQPHPHPHQQMAMQQQQHPYHQQQIAEAQHLAAVVEVARAGQQQQQQQHHHQHQQHEMMMMRQTYANVHGGAAAGPTVAVEPPQQAAAYDGTAPFLIQQQASPSALTYRMEEPSPPPQSSGHSHVDMSHASQQQRHQHTDGSDEGSGGAPTA
>TraesCS4B02G078800.1
MSCNGCRVLRKGCSDACVLRPSIEWIDGAQPQANATVFVAKFFGRAGLVASLAAVPLHHRPALFRSLLYEACGRTINPVSGAIGLMWTSNWDLCQAAADAVLRGDSLRSLSAVPAAFTERDMAGLYGNVGTNTGSSSSLHSSPENSTSAPARKRSKNNPGCGAAGGQQVKLPGPVLPSCDLDLCLTPLSSPLAGGRRGGASDEYSTTTCCEDASGDAAEAGAPPLLNLFN
>TraesCS5A02G284000.1
MSTAPAGNDVEPEEVQEEEEEGGGSGNPRRCAACKYLRRRCGHGCVLAPYFPASRPRRYANVHRVFGASNVARLLQSLPVEERAQAAETMAMEAQWRVGDPVYGCAGVINRLQEEILATQCELARTRAQLAIVVAHGAQQAPPPSAPLPSAPSPLPAGGHRVAGMQRQGGQQDAPLIDPDEFLDLDGF
>TraesCS4D02G354200.1.cds1
MRASCNGCRVLRKGCADDCTIRPCLAWIRSPDAQANATVFLAKFYGRAGLINLLAAAPDDAHRPALFRSLLYEACGRAANPVYGASGLFSTGNWEACQAAVQAVLEGRRIPQVGADQAAPHPGLVAAYGVRYIPKDGIDRASAALRVSPAGRASFKRAASSCSAARSKRDGGHEGESDGSHDHVVEDDGKALADKHKRRESSSSEAEAGSHVSQAEQSASATVPQEAQEDGEIGLELTLGFGPATRVMRSPPARFEARTLSTESGHIGLLLGLPV
>TraesCS2B02G212400.1
MRGSERAAVSASTSGMSCNGCRVLRKGCNEACVLRPCLLWIEAADAQGHATLFAAKFFGRAGLMSFLTAVPEQQRPAVFQSLLYEAAGRTINPVSGAVGLLWAGSWHLCEAAVQTVLRGGAIRPLPELAGGVPEGGVGGSDLFASSSRRAVVGCSTYSAAKRVTPRKTWAPEAASHHQEPSCDLGLFLTPGSAAAAEGERRARRAGTPSMSSDGSVTTSAGAGAGGEKEPELLNLFV
>TraesCS1B02G080600.1.cds1
MESSGDTAPLHSSPTPTSPPAMATGTAVVMSPCAACKILRRRCVDRCVLAPYFPPTDPHKFATAHRVFGASNIIKLLQDLPEEQRADAVSSMVYEAAARARDPVYGSAGAICQLQRQVDGLKAQLARAQAELAAARAHHAHLVALLCVEVATAAATPPQDAYCTGVGGSQSQLAAPPGVGSAPTDALYTVDGSAAGGGGIMQAGHVGWADEPLWT
>TraesCS5A02G529300.1.cds1
MRASCNGCRALRKGCADDCTIRPCLTWIRGADAQANATVFLAKFYGRAGLLNLLAAGTDPALRPALFRSLLYEACGRVANPVYGATGLFTTGQWEACQDAVQAVFEGRRIPVPSGDFRHPGFVAAFDVRRHVPRPNVVPAPANAAGPLGVSHAGRTMFKRASSSSTAKSKSPSGAKRDGDLDRVPSHGESAGSHDHVEDDGVAVAVAAKQVRGESGDTEAEAASHVSQAERNPPVLPQVARDDDEIGLELTLGFGPSTRVMRSPPARSDAASSSGAECGHIGLLLDLPV
>TraesCS4D02G341500.1
MQEEDQEGGGNNPKRCAACKYLRRRCAHDCVLAPYFPASHPHRYASVHRVFGASNVARLLQSLPVDERAQAAETMAMEAQWRVEDPVYGCTGVISQLQEEILATQCELARTQAQLAIVHAHGAQLQDSTVAFPPPQPQPRRIDGHHVPVAQRQGQEEAAPLLDPDEFLDLDGF
>TraesCS5B02G150800.1.cds1
MAGAQTGSSATPCASCKLLRRRCTRDCVFAPYFPPEDPHRFATVHRVFGASNVSKMLQELPAAQRADAVSSLVYEATARMRDPVYGCAGAISYLQQQVSQLQVQLAVAQAEILQRINHPSPAAAFHLQELQQRQVQQQQQMQMDDDDKAYSSLVMQNDLMSTLLLQEACLKKESLWT
>TraesCS3B02G106900.1.cds1
MRMSCNGCRVLRKGCGEGCTIRPCLEWIRSADAQANATVFLAKFYGRAGLLNLLAADGPGLRPALFRSLLYEACGRMVNPVYGSVGLLWSGQWEACQAAVEAVLKGRPIVRVTSDAPLAACDIRHVAKADRPAASPEAAAAAGTVLGVSRAGRTGFKRASSSTAKPKSKSFSGAKHDGGLDQAPSHEESAGSHDHGSHVEDDGMAVEQAREEESSEGTDVDAGSHVSQAERSPVPPVAQDEEAHDDEIGLELTLGFQQVTPRVVARSPPAGARFGASSSSAESRHIGLLLELPVA
>TraesCS3A02G492000.1.cds1
MTSSSAASSSHLHITITNASSTITTNTNATKSQSQSQHHHSSSVSPRSGGSGGGGGGGTTNQACAACKYQRRKCNPDCPLAPYFPADQQRRFLNAHRLFGVSNILKTLRRLKPELCDAAMQTLIYQAEMRAMDPVGGCCSMIIDLEHTSELLSAELAALQQHLDMCRQAASGVAGGDVMDGPCADLEVTSSNHQQEQLLLHADQDQVVDALYVAQEGADPVMQNGADHDDSRQPQYHGGQQQQQQQQLYDYFYYEATGAGSDEAGRKPSGSGVDINVDVMQHFDYDSSCDRTGADDQLEPMISSSLEEHYQIGQKEYEMKVASFVDVLDVRPELQAVDGNADIGIKEELQEEDPKNNDDDIALRKAAHMAESSHCRLGLGF
>TraesCS2A02G271300.1.cds1
MRLSCNGCRVLRKGCSEDCSIRPCLQWIKSPEAQANATVFLAKFYGRAGLMNLINAGTDDSLRPGIFRSLLYEACGRIVNPIYGSVGLLWSNNWQMCQAAVEAVLSGKPIVQVSSEDAAADRTPPLKAYDIRHVSTSPAADGRLHKVAKPGRTRFKRASSASSHHNPSSDSNNKPKPKPQPQTRAPTAEEELDRQHRKEMEEGASQRAPSHESSDSRHEDPVEPHCQQEASADTEAEAGSHVSQAEQEQEQSTEPAAEHAEEVEKEEDEELALELTLGFAPVAVRPAGFHLSVRTAAEPAFVGLRFL
>TraesCS5A02G515300.1
MSTTGDVEVEMHEEDQEGGGRRCAACKYLRRRCAHDCVLAPYFPASHPHRYASVHRVFGASNVARLLQSLPVDERAQAAETMEMEAQWRVEDPVYGCTGIISQLQEEIQATQCELARTRAQLAIVPAHGAQLQGSTVALPPPPQHQRDDGHRVPISQMQGLGEAVPLLDPDEFLDLDGI
>TraesCS3D02G397200.1
MASSSASSLPAPGGSVITLAASSAGGNGAGGVCGTGSPCAACKFLRRKCQPDCVFAPYFPPDNPQKFVHVHRVFGASNVTKLLNELHPYQREDAVNSLAYEADMRLRDPVYGCVAVISILQRNLRQLQQDLARAKYELSKYQSAAGQNGSQAMAEFIGSAVPNGVASFINVGHSAALGSVGGVTGFGQDHQFAAVQMLSRSYEAAEPIARLGLNGGYEFGYSAAAMAGAGSVPGLGMLGGSSFLKPGIAGSDERGGAGQ
>TraesCS4B02G197100.1
MDYSNEATITAATQPYVRSMSPPSRVSSCSPPPVFPLMGNAPSSPPTIVLSPCAACKLLRRRCADGCMLAPYFPPTEPAKFTTAHRVFGASNIIKLLQDLPESSRADAVSSMVYEAEARLRDPVYGCAGAVCRLQKEANELKVDLARAQADLLSIQTQHANLLALVCVEFAANHRGDQQLHQPPPLGDQLNGIGGSGGGAMYQPLYDSDFDSAAWEEARQLWT
>TraesCS1D02G113100.1
MSTASEWQQDHEVGKKIKSESAAEADRMMAAARRSSSLPAAGVGPGSTPSFNTMTPCAACKLLRRRCAQECPFSPFFSPLEPHKFASVHKVFGASNVSKMLLEVHESQRGDAANSLVYEANLRLRDPVYGCMGAILTLQQQVHALEAELAAVRAEILKHRYRPAAAASAVPNVPPSSHASQLLAAGGHRPAGSLGLAAPGAGPVPSASSSTTVYATASSSTDYSSITHENVPYFG
>TraesCS5A02G191900.1.cds1
MTRSSSSSSPPPAACHLQITTAATTAAAANSSANPSSPVAHSSSSSSSRVAGAAAGSGQNQACAACKYQRRKCNPDCPLAPYFPADQQRRFLNAHRLFGVGHIQATLRETPPDLHTDAMRALIFQAEARAYDPVGGCCRIILDYERQLGLAQAELAALLRHLDLCRHQAAAMAQDALVDDPGMLLLAPGPNPADVQDGVAALDALYAGHEISNGQANHHDHDHYLVGATDQLQPQKHQPYDYFYYDGPAAVDESSSQAWSNAGNVQQHYGNGVKAESPVAIDDQIETQFVDAFDVKPEIAASSSAAVMEHDDGGGGASFDHRHLEQKAVATVVKNERLDHQAAAHMAAESSSRCQLELGFSSF
>TraesCS3B02G196100.1
MTGGVNGNGGGGGGGGGGGACAVCKHQRRKCEPNCELAAYFPANRMNDFRALHLVFGVANLTKLIKANATEAARRRAAETLTWEARWRERDPSEGCYREVSCLRRENAVLRAENAALRRRADQCACCATTLHHQQQQQQILLVSAYNNGARPPGGVLHGASTGVVPGGFYSGNAGAVRAANGNGPMPARPHVSAPAPQTTMAGYAQGDRHHAASGGANGAGAPRPGAAGQAEPREKSSARCDAQRTAS
>TraesCS6B02G438700.1
MAAAAGGGAGGGVAGVAGSPCGACKFLRRRCVAECVFAPYFSSEQGAARFAAIHKVFGASNAAKLLAHLPLADRCEAVVTITYEAQSRLRDPVYGCVAQIFALQQQVAILQAQLMQARAQIACGAQSTTSPVSHHQPQPWLQDTSIAALLRQQENGSSFAAGGALLPELMSGDVSMLQQHCGGKVEGGGGGGAGDLQYLAQAMMRSSNYSL
>TraesCS4B02G361200.1.cds1
MRASCNGCRVLRKGCADDCTIRPCLAWIRSPDAQANATVFLAKFYGRAGLINLLAAAPDDARRPALFRSLLYEACGRAASPVYGASGLFSTGNWEACQAAVQAVLEGRRIPQVAADQAAPHPGLLAAYGVRRIPKDGIDRASAALRVSPAGRASFKRASSSSSSAARSKRDGGHEEASAGSSHDHGVEDDGKALAAEQKRGQSSSSEAEAGSHVSQAEQSASATVPQVAEDDGEIDLELTLGFGPATRVLRSPPARFEASSLSAESGHIGLLLGLPV
>TraesCS3B02G553000.1.cds1
MTSSSAASSSHLHITITNNASSTITTNTNNNTKSHHSSSVSPRSGSGGSGSGGGGGGGGGTTNQACAACKYQRRKCNPDCPLAPYFPADQQRRFLNAHRLFGVSNILKTLRRLKPELCDSAMQTLIYQAEMRAMDPVGGCCRMIIDLEHTSELLSAELAALQQHLDMCRQAAASGVAGGDVMDGPCADLEVTSSNHQQEQLLLHADQDHHQALYIGQEGADPVIQNGADHDDSRQPQYHGGQQHQQQQLYDYFYYEATGAGSDEAGRKPSGSGVDINVDVMQHFDYDSSCEVDDHHKVDQLEPMISSSLDEHYQIGQKEYEMKVASFVDVLDVRPELQAVDGNADIGVKEELQEEDPKNNDDIALRKAAHMAAESSHCRLGLGF
>TraesCS1D02G259900.1
MASSSASSFPGSVITMASSAAAVGAASSGAAGTGSPCAACKFLRRKCQPDCVFAPYFPPDNPQKFVHVHRVFGASNVTKLLNELNPYQREDAVNSLAYEADMRLRDPVYGCVGVISVLQHQLRQLQQDLTRARYELSKYQAAAAVAVSASVGCNGTPAMADFIGNTVPNCTQNFINISHSTAIGAGLGFGHDQFAAVQMLARSYEGEGAVARLGVNGGSSGGYDFGYTSAMGAGPVSGLGPLSGGPFLKPGTAGGDERHTAAQ
>TraesCS1A02G260000.1
MASSSASSFPGSVITMASSAAAVGAASSGAAGTGSPCAACKFLRRKCQPDCVFAPYFPPDNPQKFVHVHRVFGASNVTKLLNELNPYQREDAVNSLAYEADMRLRDPVYGCVGVISVLQHQLRQLQQDLSRARYELSKYQAAAAVAVSASVGCNGAPAMADFIGNTVPNCTQNFINISHSTAIGAGLGFGHDQFAAVQMLARSYEGEGAVARLGVNGGSGSGGYDFGYTSAMGVGPVSGLGPLSGGPFLKPGTAGGDERHTAAQ
>TraesCS4D02G312800.1.cds1
MALGRPLHSNHPQQQQRSPRHRRETTQSVRSPSDPAIITGRLMSMTGLGSPCGACKFLRRKCARGCVFAPYFCHEQGAAHFAAIHKVFGASNVSKLLAHLPISDRAEAAVTVSYEAQARLRDPVYGCVAHIFALQQQVMTLQAQLASLKAHAPPAPQGMQHQDDVKGYVGGGAADQYAHGGYQWHNGNGVGAAAAQQQCAYGGNGGATAGHDSISALLAGSAASDYMMYHALEQSASDDDGHAAVAAFEVAEQSSFGTEESGWRSSSGYQDCEDLQSVAYAYLNRS
>TraesCS5D02G291300.1
MSTAPASNDVEPEVLEEEEEGGGGNPRRCAACKYLRRRCGHGCVLAPYFPTSRPRRYANVHRVFGASNVARLLQSLPVEERAQAAETMAMEAQWRVGDPVYGCAGVINRLQEEILATQCELARTRAQLAIVVAHGAQQAPPSAAPPPAHSPLPAGGHRVAGMQTQGGQQDVPPDGPFIDPEEFLDLDGF
>TraesCS4B02G001200.1
MIHSTSCKEQEYTTSIDQAPGAMTGFSSPCGACKFLRRRCVNGCVFAPHFCHEQGAAHFAAIHKVFGASNASKLLMSLPATDRREAAATISYEAQARLHDPVYGCVAHIFALQQQVVNLQAQLESLKAQEPVQGRTNTCSVSSPEEDSIKAKAMAYQKGEARMPQPGHSVKIERESYFGNDAMTSCTCMQYSQDYNSSHVYATDYPASFNDDSIHSSTMFPVDMQEYLQESGYYDAEGL
>TraesCS7A02G228900.1
MSGSSTSASVSVGGRPSGCSGGPCGACKFLRRKCADDCIFAPYFDSEQGVEHFTAVHKVFGASNVSKILNQAPPHKRLDAAITVCYEAKARLRDPIYGCVGDIFALQQRVANLQAEVAFLQAHLTTPQQPSPPPFPSPPYIPMTTEFSISELASLSNVPNTVELSSLFDPSMQWAFQQQHQQPYGQTGEGSAGRGNTNSNGDDLQALARELLDRRSTGLTPQQPSNTQF
>TraesCS7D02G229900.1
MSGSSTSAGVSIGGRPGGSSGGPCGACKFLRRKCADDCIFAPYFGSEQGVEHFTAVHKVFGASNVSKILNQAPPHKRFDAAITVCYEAKARLRDPIYGCVGDIFALQQRVANLQAEVASLQAHLTTLQQPSPPPFPSLSYMPMTTEFSISELASLSNVPNTVELSSLFDPSMQWAFQQEHQQPYGQTGEGSSGRGNTNSNGDDLQALARELLDRRSTGSAPQQPLNTQF
>TraesCS1D02G224000.1
MAGGSPCASCKLLRRRCTKDCIFAPFFPADDPHKFAIVHKVFGASNVSKMLLELPVQQRGDAVSSLVYEANARVRDPVYGCVGAISFLQNQVSQLQMQLAVAQAEILCIQMQQRDGCRSQDDAGRSDGHSLAAMQQMVVDDTAAAEAFLMQNGGGGFPPQLMSSYGGAPASNVHHYGQQDHLKRESLWT
>TraesCS2A02G194500.1
MRGSERAAVSASTSGMSCNGCRVLRKGCNDACVLRPCLLWIEAADAQGHATLFAAKFFGRAGLMSFLTAVPEQQRPAVFQSLLYEAAGRTINPVSGAVGLLWAGSWHLCEAAVQTVLRGGAIRPLPELAGGVPEGGVGGSDLFASSSRRAVVGCSTYSAAKRVTPRKTWAPEAASQHQEPPCDLGLFLTPGSAAAAEGERRVRRAGTPSMSSDGSVTTSAGAGEKEPELLNLFV
>TraesCS4A02G415300.1.cds1
MAGAGVTTTGSPCGACKFLRRRCAAECVFAPYFCAEDGASQFAAIHKVFGASNAAKLLKQVAPGDRSEAAATVTYEAQARLRDPVYGCVAHIFALQQQVAALQAQVAHARTQAHLGPAATAMHPLLQQQLQQQAWQVAEQHDHQSMTSTQSSSGCYSGAHQRSDGSSLHGAEMYCGYGEQEEGSY
>TraesCS4D02G225200.1
MSSGGGSSTLGGCGGPSGSGSGSGGGGGGGGLGGGGGGPCGACKFLRRKCVSECIFAPYFDSEQGAAHFAAVHKVFGASNVSKLLLQIPAHKRLDAVVTICYEAQARLRDPVYGCVAHIFALQQQVVNLQAELTYLQTHLATLELPSPPLPAAPQMPMAMPAQFSISDLPSTTNIPTTIDLSALFEPPAQPQWALQQHHQHQLRQQPSYGAMAHRGGSSSMAEGSVGSGDLQTLARELLDRHGRSGVKPELQPPPPPHPR
>TraesCS3D02G308000.1
MYAVRACVRMRSAMQEEPAPPRKRGGAVHGSAAREQQQQQQADETSSSAGPGAPCGACKFLRRRCVPGCVFAPHFSGSGRERGAAQFAAVHRVFGASNVAKLLSRVPVALRRDTARTVCYEAQARIADPVYGCVGTILALQHQVALLQGQLSVLQTQLFNCRLALASTHPDSAEQLAVLQPAYSAASAPSQMVNYDDLPQAVDFMDVEPQMRGLESLQLSQPPHRDEDESQGVSPFSDNAGGQRQL
>TraesCS4A02G415400.1.cds1
MALGRPLHSNHPQQQQQPAIATTAPERDSTIGSPSDPAIITGRLMSMTGLGSPCGACKFLRRKCARGCVFAPYFCHEQGAAHFAAIHKVFGASNVSKLLAHLPIADRAEAAVTVSYEAQARLRDPVYGCVAHIFALQQQVMTLQAQLASLKAHAAPAPQGMQHQDDVKGYVGGGAADQYGHGGAYQWHNGLGVGAAAAQQQCAYGGNGGAAAGHDSITALLAGSAASDYMMYHALEQSASDDDGHAAAAGFETADQSSFGTEESGWRSSSRYQDCEDLQSVAYAYLKRS
>TraesCS5D02G157400.1.cds1
MAGAQTGSSATPCASCKLLRRRCTRDCVFAPYFPPEDPHRFATVHRVFGASNVSKMLQELPAAQRADAVSSLVYEATARMRDPVYGCAGAISYLQQQVSQLQVQLAVAQAEILQRINHPSPATAFHLQELQQRQAQQQQQMQMDDDDKAYSSLVMQNDLMSTLLLQEACLKKESLWT
>TraesCS5D02G199000.1.cds1
MPTTTDGADAPDLAGRAMTRSSSSSSPPPAACHLQITTAATTAATANTSANPSSPVAQSSSSSSRVAGAAAGSGQNQACAACKYQRRKCNPDCPLAPYFPADQQRRFLNAHRLFGVGHIQATLRETPPDLHTDAMRALIFQAEARAYDPVGGCCRIILDYERQLGLAQAELAALLRHLDLCRHQAAAAAIAQDALVNDPGMLLLAPGPNPADVQDGVAALDPLYAGHEISNGQANHHDHDHYLVGAADQLQLQPQKHQPYDYFYYDGPAAVDETSSHAWSNAGNVQQQYGNGVKAESPVALDDQIETQFVDAFDVKPEIAAASSSVAVMEHDDGGSGASFDHRHLEQKVVATVVKNERLDHQAAAHMAAESSSRCQLELGFTSF
>TraesCS7B02G195100.1
MSGSLTSASVSIGGRPIGSSGGPCGACKFLRRKCADDCIFAPYFGSEKGVEHFTAVHKVFGASNVSKILNQAPPHKRLDAAITICYEAKARLRDPIYGCVGDILALQQRVANLHAEVAFLQAHLTTLQQPSPPPFPSPPCMAMTTEFSISELASLSNVPNTMELSSLFDPSMQWAFQQQHQQPYDQTGEGSVGIGNTNSNGDDLQALARELLDRQSTGSTPQQPSNTQF
>TraesCS5A02G152200.1.cds1
MAGAQTGSSATPCASCKLLRRRCARDCVFAPYFPPEDPHRFATVHRVFGASNVSKMLQELPAAQRADAVSSLVYEATARMRDPVYGCAGAISYLQQQVSQLQVQLAVAQAEILQRINHPSPASAFHLQELQQRQVQQQQQMQMDDDDKAYSSLVMQNDLMSTLLLQEACLKKESLWT
>TraesCS3A02G402300.1
MASSSASSLPAPGGSVITLAASSAGGNGAGGVCGTGSPCAACKFLRRKCQPDCVFAPYFPPDNPQKFVHVHRVFGASNVTKLLNELHPYQREDAVNSLAYEADMRLRDPVYGCVAVISILQRNLRQLQQDLARAKYELSKYQSAAGPNGSQSMAEFIGSAVPNGVASFINVGHSAALGSVGGVTGFGQDHQFAAVQMLSRSYEAAEPIARLGLNGGYEFGYSAAALAGAGSVPGLGMLGGSPFLKPGIAGSDERGGAGQ
>TraesCS3D02G091700.1.cds1
MRMSCNGCRVLRKGCGEGCTIRPCLEWIRSADAQANATVFLAKFYGRAGLLNLLAADDAGLRPALFRSLLYEACGRMVNPVYGSVGLLWSGQWGACQAAVEAVLKGRPIVRVTSDAPLTACDIRHVAKADRPAASPEAAGTLLGVSCAGRTGFKRASSSTAKSKTKTKSFSGAKHNDGLDRAPSHEESAGSHDHGSHVEDGGMAVEQARGDESSVGTEVDAGSHVSQAEHSPVPPAHQVAKDEEAHDDEIGLELTLGFQPVTPRVVARSPPAGARFGASSSSAESSHIGLLLELPVS
>TraesCS3D02G498100.1.cds1
MTSSSAASSSHLHITITNASSTITTNTNATKSQSQSQHHHSSSVSPRSGGSGGGGGGGTTNQACAACKYQRRKCNPDCPLAPYFPADQQRRFLNAHRLFGVSNILKTLRRLKPELCDAAMQTLIYQAEMRAMDPVGGCCRMIIDLEHTSELLSAELAALQQHLDMCRQAASGVAGGDVMDGPCADLEVTSSNHQQEQLLLHADQDHQVVDAIYVAQEGADPVIQNGADHDDSRQPQYHGGQQQQQQQQLYDYFYYEATGAGSDEAGRKPSGSGVDINVDVMQHFDYDSSCEVDDHHKVDQLEPMISSSLEEHYQIGQKEYEMKVASFVDVLDVRPELQAVDGNADIGIKEELQEEDPKNNDEDIALRKAAHMAESSHCRLGLGF
>TraesCS4D02G001700.1
MTGFSSPCGACKFLRRRCVNGCVFAPHFCHEQGAAHFAAIHKVFGASNASKLLMSLPATDRREAAVTISYEAQARQHDPVYGCVAHIFALQQQVVNLQAQLESLKAQEPVQGHTNTCSASSPEEDSIKAKVMAYQKGEARMPQPGHSVKIESESYFGNDGMACTSMQYSSQDYNSSHVYTTGYPASFNDDSIHSSTMFPIDMQEYLQESGYYDTEGH
>TraesCS4A02G312500.1
MTGFSSPCGACKFLGRRCVNGCVLAPHLCHEQGAAHFAAIHKVFGASNASKLLTSLPATDRREAAVTISYEAQARQHDPVYGCVAHIFALQQQVVNLQAQLESLKAQEPVQGYTNTCSVSSPEEDSMKAKVMAYEKGEARMPHPGHSVKIERESYFGNDAMTSCTSMQYSQDYNSSHVYTPDYTASFKFNDESIHGSTMFPVDMQDYLQENGYYDTEGL
>TraesCS1B02G270400.1
MASSSASSFPGSVITMASSAAAVGAASSGAAGTGSPCAACKFLRRKCQPDCVFAPYFPPDNPQKFVHVHRVFGASNVTKLLNELNPYQREDAVNSLAYEADMRLRDPVYGCVGVISVLQHQLRQLQQDLTRARYELSKYQAAAAVAVSASVGCNGTPAMADFIGNTVPNCTQNFINISHSTAIGAGLGFGHDQFAAVQMLARSYEGEGAVARLGVNGGSGGGYDFGYTSAMGVGPVSGLGPLSGGQFLKPGTAGGDERHTAAQ
>TraesCS4D02G078800.1.cds1
MSSSNSPCAACKLLRRKCTQGCVFAPYFPPDQPAKFANVHKVFGASNVSKLLNELPVAQREDAVNSLAYEAEARLRDPVYGCVAYISVLQLKIKQVREEIANARKELAGYIGQAAYAPVVPVQHPHAAQYAAGMALVQPHPHPHQQMAMQQQHPYHQQQIADAQHLAAAVEVARAGQQQQQHHHQHQQHEMMMMRQTYANVHGGAAAGPTVAVEPPQAAAYDGTAPFLIQQQASPSALTYRMEEPSPPPQSSGHSHVDMSHAPQQQRHQHTDGSDEGSGGAPPA
>TraesCS2B02G289800.1.cds1
MRLSCNGCRVLRKGCSEDCSIRPCLQWIKSPEAQANATVFLAKFYGRAGLMNLINAGTDDSLRPGIFRSLLYEACGRIVNPIYGSVGLLWSNNWQMCQAAVEAVLSGKPIVQVSSEDAAADRTPPLKAYDIRHVSTSSAADGRLHKVAKPGRTRFKRASSASSHHNPSSDSNNKPKPQPQPRAPTAEEERDRQHRKEMEEGAFQRAPSHESSDSRHEDPVEPHCQQEASADTEAEAGSHVSQAEQEQSTEPAAEHAEEVEKEDEELGLELTLGFAPVAARPAGFHLSVRTAAEPAFVGLRFL
>TraesCS6A02G398400.1
MAAAAGGGVAGVAGSPCGACKFLRRRCVAECVFAPYFSSEQGAARFAAIHKVFGASNAAKLLAHLPLADRCEAVVTITYEAQSRLRDPVYGCVAQIFALQQQVAILQAQLMQARAQIACGVQSTASPVSHQWPDSSSSSIASLLRQQEVNSGSFATGGPLLPELMGGDVSMLQQHCGGKVEGGGGGGAGDLQYLAQAMMRSSNYSL
>TraesCS4B02G224600.1
MSSGGGSSTLGGCGGPSGSGSGSGGVGGGGLGGGGGGPCGACKFLRRKCVSECIFAPYFDSEQGAAHFAAVHKVFGASNVSKLLLQIPAHKRLDAVVTICYEAQARLRDPVYGCVAHIFVLQQQVVNLQAELTYLQTHLATLELPSPPLPAAPQMPMAMPAQFSISDLPSTTNIPTTIDLSALFEPPAQPQWAVQQHHQHQLRQHPSYGAMAHRGGSSMAEGSAASGSGSGELQTLARELLDRHGRSGVKPELQPPPPPHPR
>TraesCS4B02G316100.1.cds1
MAGAGVTTTGSPCGACKFLRRRCAAECVFAPYFCAEDGASQFAAIHKVFGASNAAKLLQQVAPGDRSEVAATVTYEAQARLRDPVYGCVAHIFALQQQVVALQAQVAHARTQAQLGAATAMHPLLQQQLQQQAWQVAAAAEQHDHQSMTSTQSSSGCYSGAHQRSDGSSLHGAEMYCGYGEQEEGSY
>TraesCS5B02G282700.1
MSTAGNEVEPEELQEEEEEEEGGGGNPRRCAACKYLRRRCGHGCALAPYFPASRPRRYANVHRVFGASNVARLLQSLPVEERAQAAETMAMEAQWRVGDPVYGCAGVINRLQEEILATQCELARTRAQLAIVVAHGAQQAPRSVPLPPPHSPLRAGGDRVAGMQRQGGQQDVPLDGPFIDTDEFLDLDGF
>TraesCS3A02G205500.1.cds1
MSATPWHPPETAESSSGLSSSSSYPPAAAAQHPACSACKHQRRKCTPGCPLAPYFPADKPGSFRNSHRLFGIKNILRFLTRAGPEKRDDCMKSILYEADARASDPVLGAYGLLQSHQRELALATAELVALKEQLELHGHAAQHRSAPDALGFLSPVQPWMPQPPSMYPIQEGQQQPIYGSYVLAGAAKIDEDATIGVKLDEDDVMPMQHDDHADGCTTHYGRLEPSSSSSYRSSDTSPRGLLNRRALGLKYNPG
>TraesCS4A02G107300.1
MDYSNEATITAAAQPYGRSMSPPSRVSSCSPPPVFPLMGNAPSSPPTIVLSPCAACKVLRRRCADGCMLAPYFPPTGPAKFTTAHRVFGASNIIKLLQDLPESSRADAVSSMVYEAEARLRDPVYGCAGTVCRLQKEANELKVDLARAQANLLSIQTQHANLLALVCVEFAANHRGDQQLHQPPPLGDQLNGIGGSGGGAMYQPLYNSDFDSAPWEEARQLWT
>TraesCS3B02G378100.1
MPCLLSTLSFLAIPNFTLLYSPSLSIVPVSSVSPSPRRGGEHASMSTERERLDEIGKKIKREPDPASAIAGVVVAVSQTEHHVPRRLGLVGPGIGGAANIATPCAACKLLRRRCAHECPFAPYFSPHEPHKFAAVHKVFGASNVSKMLLEVPEPERADAASSLVYEANLRLGDPVYGCMGAISMLQQQVNALEAELQAVRAEIFKHRYRQTGVGVGVGAANLIVDDDVSAAAAGGFMAPATSLVHTAGVVSVAEAGQEVDTMPSTATAYAAGQPSSTDYSSLDTSEHDAYFG
>TraesCS3A02G093200.1.cds1
MASPSSTGNSAVSVVVAAPTTPGAGAPCAACKFLRRKCLPGCVFAPYFPPEEPQKFANVHKVFGASNVTKLLNELPPHQREDAVSSLAYEAEARVKDPVYGCVGAISVLQRQVHRLQKELDAAHTELLRYACGELGGIPTALPVVTASIPTGRLSSAAMPCPGQLGGGMYSGGSGGGFRRLGLVDAIVPQPPLSAGCYYNMRSSNNAGGSVAAEVAPVQIPYASMANWAVNAISTITTTSGSESIVMDHKEGGDSSM
>TraesCS1B02G131900.2
MSTASEWQQDHDVGKKIKSESAAEADRMMAAARRSSSLPAAGAGPGSTPSFNTMTPCAACKLLRRRCAQECPFSPFFSPLEPHKFASVHKVFGASNVSKMLLEVHESQRGDAANSLVYEANLRLRDPVYGCMGAILTLQQQVHALEAELAAVRAEILKHRYRPAAAAAASAVPNVPPSSHASQLLAAGGHRPAGSLGLAAPAVGPVASASSSTTVYATASSSTDYSSITHENVPYFG
>TraesCS4B02G316200.1.cds1
MALGRPLHSNHHHHHQQQRSPRHRRETTQSVPSPSDPGIITGRLMSMTGLGSPCGACKFLRRKCARGCVFAPYFCHEQGAAHFAAIHKVFGASNVSKLLAHLPISDRAEAAVTVSYEAQARLRDPVYGCVAHIFALQQQVMTLQAQLASLKAHAPPAPQGVQHQNDVKGYVGGGGADQYAHGGYQWPNGNGVGAAAAQQQCAYGGNGGAAAGHDSISALLAGSAASDYMMYHALEQSASDDDGHAAAAGFEAADQSSFGTEESGWRSSSGYQDCEDLQSVAYAYLNRS
>TraesCS5A02G529400.1.cds1
MRASCNGCRVLRKGCADDCTIRPCLAWIRSPDAQANATVFLAKFYGRAGLINLLAAAPDDAQRPALFRSLLYEANPVFGASGLFSTGNWEACQAAVQAVLEGRPIPQVAADQAAPHPGLLAAYGVRHIPKDGIDRASAALRASRASFKRASSSSSTARPERNGGLGEETAGSSHDHAVEDDGEALADKQKRVQSFSSEAEAGSHVSQAEQSASAPVPQVAQDDGEIDLELTLGFGPAARVLRSPPARFEASRLSTKSGHAGLLLGLPA
>TraesCS4B02G016200.1
MKEVAAGGAGVSPCAACKLLRRRCSPGCVFAPYFPSGEPHRFASVHKVFGASNISKLLQEIPAEHRGDAVSSLVYEANARVRDPIYGCVGAITSLQRQVESLQTQLALAQAEMVRLRMANAYGTARHGRNGGGSTASGSPSSMSSPTKTADHHDMAVDQSGVMELELECSRFWSF
>TraesCS5B02G191200.1.cds1
MPTTTDGADAPDLAGRAMTRSSSSSSPPPAACRLQITTAATTAANNSANPSSPVAQSSSSSSRVAGAAAGSGQNQACAACKYQRRKCNPDCPLAPYFPADQQRRFLNAHRLFGVGHIQATLRETPPDLHTDAMRALIFQAEARAYDPVGGCCRIILDYERQLGHAQAELAALLRHLDLCRHQAAAAAIAQDALVNDPGMLLLAPGPNPADVQDGVAALDALYAGHEISNGQANHHDHDHYLVGAADQMQPQKHQPYEYFYYDGPAAVDETSSHAWGNAGNVQQQYGDGVKAESPVALDDQIETQFVDAFDVKPEIAASASVAVMEPDDGGSGASFDHRHLEQKVVATVVKNERLDHQAAAHMAAESSSRCQLELGFSSF
>TraesCS6D02G382600.1
MAAAAAAGAGGVAAGVAGSPCGACKFLRRRCVAECVFAPYFSSDQGAARFAAIHKVFGASNAAKLLAHLPLADRCEAVVTITYEAQSRLRDPVYGCVAQIFALQQQVAILQAQLMQARAQIACGVQSTTSPVSHQWPDSTSSSIASLLRQQEVNSGSFATGGALLPELMGGDVSMLQQHCGGKVEGGGGGAGDLQYLAQAMMRSSNYSL
>TraesCS4A02G297500.1
MKEVAAAGAGVSPCAACKLLRRRCSPGCVFAPYFPSGEPHRFASVHKVFGASNISKLLQEIPAEHRGDTVSSLVYEANARVRDPIYGCVGAITSLQRQVESLQTQLALAQAEMVRLRMANAYGAARHNGGGSTASGSPSSMSSPTKTADHHDMAVDQSGVMELELECSRFWAY
>TraesCS1A02G062200.1
MESSGDTAPLHSSPTPTSPPAMATGAAVVMSPCAACKILRRRCVDRCVLAPYFPPTDPHKFATAHRVFGASNIIKLLQDLPEEQRADAVSSMVYEAAARARDPVYGSAGAICQLQRQVDGLKAQLARAQAELAAARAHHAHLVALLCVEVDAYCTGGGGSQTQLAAPPGVGSAHADALYVVDGGAAGGGGIMQAGHVGWADEPLWT
>TraesCS6B02G072200.1
MIHFTSCKEQEYTTNIDQVAGAMTGFSSPCGACKFLRRKCVNGCVFAPHFCHEQGAAHFGAIHKVFGASNVSKLLTSLPAIDRREAAATISYEAQARLHHPVYGCVAHIFALQQQAVNLQAQLESLKAQAPQGYTNTYSASSPEEDSIKAEVMACQKGEARMPRPAELCPSVKSESESYFGNGLMTCNSMQSSQDYNISHVYTPNYTAPFNDDGIHSSTMFPVDIQEYLQENGNYWH
>TRIAE_CS42_3B_TGACv1_221342_AA0737920.1
MPAARQQQQQQQPACAACKHQRRRCTAECPLARYFPHDRPGLFRSAHRLFGVSNILKTLRRAGPDRARRDDAMRGLAYEAAAWDTYPAGGCLPAIVALESQLRQEHGILRCLQAQIHHYRRRLEPSPPLSLPPPTGDVPPAPTEGSNMHYLDEHKYVPASSGLYGNDNGDDGVVAAPSLPWKMQPQYYEGAIANMGGVVGQEENQYQLLFDHTATAGGHQHEYDEISPFLELEGIDADDHHDRTPPDESNSSNSWKKKEIKPSTKMELN
>TRIAE_CS42_3DL_TGACv1_251481_AA0881870.1
MSATPWHPPETAESSSGLSSSSSYPPAAAAQHPACSACKHQRRKCTPGCPLAPYFPADKPGSFRNSHRLFGIKNILRFLTRAGPEKRDDCMKSILYEADARASDPVLGTYGLLQSHQRELALATAELVALKEQLELHGHAAQHRSAPDALGFLSPVQPWMPQPPSMYPIQEGQQQPIYGSYVLAGAAKVDEDATIGVKLDEDDVMPMQHDDHAEGCTTHYVPSNTRGLDAKV
>TRIAE_CS42_3DS_TGACv1_273249_AA0929910.1
MTGGVNGNGGGGGGGGGACAVCKHQRRKCEPNCELAAYFPANRMNDFRALHLVFGVANLTKLIKANATEAARRRAAETLTWEARWRERDPSEGCYREVSCLRRENAVLRAENAALRRRADQCACCVTTLQQQQQQILLVSAYNNGARPPGGVLHGASAGVVPGGFYSGNAGAVRAANGNGAMPARPHVSAPAPQTTMVGCAQGDRHHAASGGANGAGAPRPGAAGQAEPREKSSARCDAQRTAS
>TRIAE_CS42_4AL_TGACv1_289193_AA0967050.1
MKEVAAAGAGVSPCAACKLLRRRCSPGCVFAPYFPSGEPHRFASVHKVFGASNISKLLQVSPEIPAEHRGDTVSSLVYEANARVRDPIYGCVGAITSLQRQVESLQTQLALAQAEMVRLRMANAYGAARHNGGGSTASGSPSSMSSPTKTADHHDMAVDQSGVMELELECSRFWAY
>TRIAE_CS42_U_TGACv1_640922_AA2079230.1
MRMSCNGCRVLRKGCGEGCTIRPCLEWIRSPDAQANATVFLAKFYGRAGLLNLLAAEDAALRPALFRSLLYEACGRMVNPVYGSVGLLWSGQWGACQAAVEAVLKGRPIVRVTSDAPLTACDIRHVAKADRPAAAADTPLGVSRAGRTGFKRASSSTAKSKSRTSSGAKRDDGLDQAPSHEESAGSHDHGSHVEDDGMAVEQTRGEESSEGTEVDAGSHVSQAEHSPVPPVAQDEQEAHGDEIGLELTLGFQPVTPRVVARSPPAGARFGAGSSSEESGHIGLLLELPVA
>TRIAE_CS42_4BL_TGACv1_322319_AA1070570.1
MSTTDDVEMQEEDQEGVGNNQRRCAACKYLRRRCAHDCVLAPYFPASHPHRYASVHRVFGASNVARLLQSLPADERAHAAEAMAMEAQWRVEDPVYGCAGIISQLQEEIQATQCELARTRAQLAIVPAHGAQLQALPPPPPPQPDDGHSVPVAQRQGQGEAVPLLDPDEFLGLDGL
