# Supplementary material for: Genome-wide identification and characterization of the Lateral Organ Boundaries Domain (LBD) gene family in polyploid wheat and related species
Source: PeerJ. 2021 Aug 11;9:e11811. doi: 10.7717/peerj.11811 (PMC8364319; doi:10.7717/peerj.11811)
Supplement: Supplemental Information 8 [file peerj-09-11811-s008.zip › Protein sequences of various species/Protein sequences of various species/lob_pep_H. vulgare.fa]

>HORVU0Hr1G017670.2
MAAAPGGGGGGGVAGVAGSPCGACKFLRRRCVAECVFAPYFSSEQGAARFAAIHKVFGASNAAKLLAHLPLADRCEAVVTITYEAQSRLRDPVYGCVAQIFALQQQVAILQAQLMQARAQIACGVQSTTSPVSHHQQQPWSQDTSIAALLRQQENVSSFAAGGALLPELMSGDVSMLQQHCGGKVEGGGGGAGDLQYLAQAMMQSSNYSL
>HORVU0Hr1G020290.1
RMSGSSTSVGVGVGAMLSGSSGGPCGACKFLRRKCTDDCIFAPYFDSDQGVEHFTAVHKVFGASNVSKLLNQTPPQKRLDAAITICYEAKARLRDPAYGCVADIFALQQQIYNYFLHLFFLHAWY
>HORVU5Hr1G047610.1
MAGAQTGSSATPCASCKLLRRRCARDCVFAPYFPPEDPHRFATVHRVFGASNVSKMLQELPAAQRADAVSSLVYEATARMRDPVYGCAGAISYLQQQVSQLQVQLAVAQAEIIQRINHPSPSAAFHLQELQQRQAQQQQQMQMDDDDKAYSSLVMQNDLMSTLLLQEACLKKESLWT
>HORVU2Hr1G035160.1
MRGSERAAVSTSTSGMSCNGCRVLRKGCNDACMLRPCLLWIEGADAQGHATIFAAKFFGRAGLMSFLTAVPESQRPGTHARTDWGSMLFFFFFFFLVRRFICCLWLMFVWCLLRIAAVFQSLLYEAAGRTINPVGGAVGLLWAGSWHLCEAAVQTVLRGGAIRPLPELAGGVPEGGVGGSDLFASSSRRAVVGCSTYSMAKRVTPRKTWAPEAASHHQEPSCDLGLFLTPGSAAAAEGERRARRAGTPSMSSDGSVTTTAGAGADGDKEPELLNLFV
>HORVU5Hr1G057690.1
AMTRSSSPSPPPAACHLQITTVATTAANNSDNPSSPVAHAQSSSSRVAGAAAGSGQNQACAACKYQRRKCNPDCPLAPYFPADQQRRFLNAHRLFGVGHIQATLRETPPDLHTDAMRALIFQAEARACDPVGGCCRIILDYENHLLAAQAELAALLSHLDLCRHQAAAAAIAQDAYVDDPGMQLLAPGPNPADVHDVLYAGHEINNAQANHHDHDHYLVGAADQVQPQKHQPPYDYFYYDGPAAGDESSSHAWGNAGNVHVHQQYGNGVKAESPVALGVQIETQFVNAFDVKPEIAAAGAVVMEHDAGSGASFEDHHLEQKVAATVVKNELIDHHAAAHMAAESSSRCQLELGFSSF
>HORVU2Hr1G066080.1
MRLSCNGCRVLRKGCSEDCSIRPCLQWIKSPEAQANATVFLAKFYGRAGLMNLINAGTDDSLRPGIFRSLLYEACGRIVNPIYGSVGLLWSNNWQMCQAAVEAVLSGKPIVQVSSEDAAADRTPPLKAYDIRHVSTSPAADGRLHKVAKPGRTRFKRASSASSHHNPSSDSNNKPKPQPRPPTAEEELDRQHRKEMEEGAFQRAPSHESSDSRHEDPVEPHSQQEASADTEAEAGSHVSQAEQEQEQSTEPAADHAEEVEKDDEELGLELTLGFAPVAARPAGCHLSVRTAAEPAFVGLRFL
>HORVU4Hr1G013630.1
MSSSNSPCAACKLLRRKCTQGCVFAPYFPPDQPAKFANVHKVFGASNVSKLLNELPVVQREDAVNSLAYEAEARLRDPVYGCVAYISVLQLKIKQVREEIANARKELSGYIGQAAYAPIVPVQHPHAAAAAAAQYAAMGLVQPHPHQHQHQQMAMQQQPYHQQIAEAQHLAAAVEVARSGGQGQHHQQHHHHHQQQQHHHHQHQQHEMMMMRQTYGNVHGAAAGPTIAVDPPTQGAAYDGTAPFLIQQQQPSPSALTYRMEEPSPPPQSSGHSHVDMSRAPQQHHQHTDGSDEGSGGAPPS
>HORVU3Hr1G090240.2
MASSSASSLPAPGGSVITLAASSAGGNGAGGVCGTGSPCAACKFLRRKCQPDCVFAPYFPPDNPQKFVHVHRVFGASNVTKLLNELHPYQREDAVNSLAYEADMRLRDPVYGCVAVISILQRNLRQLQQDLARAKYELSKYQWWCLTVTLASVSGGAKRVAGDGGVHRQRGPERRGELHQRGTLRGARLRRRRDGLRARPAVRCRADAVQELRGSRAHREAGTERQLRVRVLGVRDDRRRIGARPRHARRLAVPEARHRRQRREGRRRAV
>HORVU4Hr1G013380.2
MSCNGCRVLRKGCSDACVLRPSIEWIDGAQPQANATVFVAKFFGRAGLVASLAAVPLHHRPALFRSLLYEACGRTINPVSGAIGLMWTSNWDLCQAAADAVLRGDSLRSLSAVPAAFTDRDMAGLYGSVGTNTGSSSSLHSSPENSTSAPAGKRSKNYCGAAAGQQVKLPGPVLPSCELDLCLTPLSSPLAGGRRGGASDEYSTTTCCEEASGDAAEAGAPALLNLFN
>HORVU4Hr1G080160.1
MALGRPLHPNHPQQQQQRSPQHRRQQRSGRPPSDPAVITDRLMSMTGLGSPCGACKFLRRKCARGCVFAPYFCHEQGAAHFAAIHKVFGASNVSKLLAHLPISDRAEAAVTVSYEAQARLRDPVYGCVAHIFALQQQVMTLQAQLASLKAHAPPAPQGMQQHQDDVKGYVGGGAADQYGHGAYQWYNGNGAAAQQQCAYGGNGGAVAGHDSITALLSGSAASDYMMYHALEQSASDDDRHAAAAAFEAADQSSFGTEESGWRSSSGYQDCEDLQSVAYAYLNRS
>HORVU3Hr1G109250.1
PTPPSSLGPGSSVAIAGARAGAAMTSSSAASSSHLHITITNASSTITTNTKSQSQHNHSSSVSPRSGGSGGGGSGSGSGSGTTNQACAACKYQRRKCNPDCPLAPYFPADQQRRFLNAHRLFGVSNILKTLRRLKPELCEAAMQTLIYQAEMRAMDPVGGCCRMIIDLEHTSELLAAELAALNQHLDLYRQAASGVAGGDVMDGPCADLEVTSSNHQQEQLLLHADQDQVVDTLYVAQEVADPVIQNGADHDDNRQPQYHGGQQQQQLYDYFYYEATGAGGDEAGRKPGGSGVDINVDVMQHFDYDSSCEVDDHHKVDQLEPMISSSLDEHYPIGQKEYEMKVASFVDVLDVRPEMQAMDGNADIGVKEELQEEEEEDPKNNIELSKATHMAESSHCRLGLGF
>HORVU4Hr1G063160.1
MSSGVGSSTLGGCGGPSGSGSGGGGGGLGGGGGGPCGACKFLRRKCVSECIFAPYFDSEQGAAHFAAVHKVFGASNVSKLLLQIPAHKRLDAVVTICYEAQARLRDPVYGCVAHIFALQQQVVNLQAELTYLQTHLATLELPSPPLPAAPQLPMAMPAQFSISDLPSTTNIPTTIDLSALFEPPAQPQWALQQHHQHQLRQPSYGAMAHRGGSSMAEGSAGSGSGDLQTLARELLDRHGRSGVKPELQPPPPPHPR
>HORVU7Hr1G046690.1
MSGSSTSVGVGVGAMLSGSSGGPCGACKFLRRKCTDDCIFAPYFDSDQGVEHFTAVHKVFGASNVSKLLNQTPPQKRLDAAITICYEAKARLRDPAYGCVADIFALQQQVENLQAEVGFLHARLRTLQQTSPPPFPSPPYMPMTTEFSISEMASLSNVPNTIDISSLFDPSMQWAFQQQQEHHQQRHQQPCGQTEEGSGGIGNTNSNSGDLQALARELLDRRSTRSTP
>HORVU3Hr1G049860.1
RPCRHKLYMRRSTGPRVRARAHTCRLLSFLLPPPSTWPFPKPISCAGAGPAPGMSATPRHPPETAESSSGLSSSSSYPPVAAAVVPAQHPACSACKHQRRKCAPGCPLAPYFPADKPGSFRNSHRLFGIKNILRILTTAGPENRDDCMKSILYEADARASDPVHGSCGICRSHERELASATAELALVKKRLQLHGHAVQNRSAPDAPGFISPDQPWMTQPPLMYPIQEGQQQAIYGTSVPAAAVKIDEDATIGVKLDEDDVMSMQHDDHAQGRTVVGAHYGRIEPPPSSSCRSSDTSPRGLLNRRAF
>HORVU3Hr1G088440.1
TNRVNVPWLGFLANISSSSLAHLLTTNCVHALRPPSPSLMPCLLSTLSFLAIPNFTLLYHVPVRLSSPRSQLFLCHSPSPKRGEHASMSTERERLDEIGKKIKREPDPAAIAGVVVAVSPTEHHVHRRLGPGIGGAVNIATPCAACKLLRRRCAHECPFAPYFSPHEPHKFAAVHKVFGASNVSKMLLVPEAERADAASSLVYEANLRLRDPVYGCMGAISMLQQQVNALEAELEAVRAEIFKHRYRQAGVGVGVGAANLIVDDGAAAAGGFMPPSTTLVHTADVVSVAEAGQEVATLPATPTATAYAAGQPSSADYSSLNTSEHDAYFG
>HORVU3Hr1G090250.1
MASSSASSLPAPGGSVITLAASSAGGNGAGGVCGTGSPCAACKFLRRKCQPDCVFAPYFPPDNPQKFVHVHRVFGASNVTKLLNELHPYQREDAVNSLAYEADMRLRDPVYGCVAVISILQRNLRQLQQDLARAKYELSKYQSAAGPNGSQAMAEFIGSAVPNGVASFINVGHSAALGSVGGVTGFGQDQQFAAVQMLSRSYEAAEPIARLGLNGSYEFGYSASAMTGAGSVPGLGMLGGSPFLKPGIAGSDERGGAGQ
>HORVU3Hr1G033360.1
ARADMTGGVNGVGGGGGGACAVCKHQRRKCEPNCELAAYFPANRMNDFRALHLVFGVANLTKLIKANATEAARRRAAETLTWEARWRERDPSEGCYREVSCLRRENAVLRAENAALRRRADQCACCATTLQQHQQQILLVSAYNNGARPPGGVLHGASAGVVPGGYYNGNAGAVRTANGNARPHVSAQAPQTTMAGYAQGDRHHAASNGARPGAAGQAEAREKS
>HORVU3Hr1G016320.1
MRMSCNGCRVLRKGCGEGCTIRPCLEWIRSPDAQANATVFLAKFYGRAGLLNLLAAVPDAGLRPPLFRSLLYEACGRMVNPVYGSVGLLWSAQWEACQAAVEAVLKGRPIVRVSSDAPLAPCDIRHVAKPDRPAAAGTLPGVSRAGRTRFKRASSSTAKTKSSFSDANKHDDGLDQAPSHEESAGSHVEDGGMAVEQAREEESSEGTEVDAGSHVSQAEHSPAPPVAKDEEAHGDEIGLELTLGIQTVAPRLVVRSPPACFGASSSNAQSSHIGLLLELPVS
>HORVU1Hr1G060290.2
LASLALSLKLAASSALAPNGYYARDIRPAAGGADTLQAHTTVACMAGGSPCASCKLLRRRCTKDCIFAPFFPADDPHKFAIVHKVFGASNVSKMLLELPVQQRGDAVSSLVYEANARVRDPVYGCVGAISFLQNQVSQLQMQLAVAQAEILCIQMQQRDGCQSQDDAGRNDGHSLAAMQQMVVDDTAAAEAFLMQNGGGGFPPQLMSSYGGAPASNVHHYGQQDHLKRESLWT
>HORVU1Hr1G064640.3
AWDLDLLRQEARPTHPSMASSSASSFPGSVITMASSAAAAGAASSGAAGTGSPCAACKFLRRKCQPDCVFAPYFPPDNPQKFVHVHRVFGASNVTKLLNELNPYQREDAVNSLAYEADMRLRDPVYGCVGVISVLQHQLRQLQQDLARARYELSKYQAAAAVAVSASVGCNGTPAMADFIGNTVPNCTQNFINISHSTAIGAGLGFGHDQFAAVQMLARSYEGEGAVARLGVNGGSGGGYDFGYTSGMGPVSGLGPLGGGPFLKHGTAGGDERHTAAQ
>HORVU1Hr1G024490.1
MSTASDWQQDHEVGKKIKSESTAEADRMMAAARRSSSLPAAGAGPASTPSFNTMTPCAACKLLRRRCAQECPFSPFFSPLEPHKFASVHKVFGASNVSKMLLEVHESQRGDAANSLVYEANLRLRDPVYGCMGAILTLQQQVHALEAELAAVRAEILKHRYRPAAA
>HORVU1Hr1G012720.1
MESSGDTAPLHSSPTPTSPPAMATGTAVVMSPCAACKILRRRCVDRCVLAPYFPPTDPHKFATAHRVFGASNIIKLLQDLPEEQRADAVSSMVYEAAARARDPVYGSAGAICQLQRQVDGLKAQLARAQAELAAARAHHAHLVALLCVEVATAAATPPQDAYCSGGGGSQSQLAAPPGVGSAPADALYVVDGSAAGGGGIMQAGHVGWADEPLWT
>HORVU4Hr1G084750.2
VEAEMHEEDHEADGSNPRRCAACKYLRRRCAHDCVLAPYFPASHPHRYASVHRVFGASNVARLLQSLPVDERAQAAETMAMEARWRVEDPVYGCSGVISQLQEEILATQCELARTRAQLAIVLAHGARLQGSTVALPPPQPQPERDDGHRVPVAQRQAQGEAVPLLDPDEFLDLDGF
>HORVU4Hr1G019230.26
MSENTPSPAAVINPEVPCDNTVVLVAAVGESSTSDMTSVQNIETLFQVGDGRWTKDKVAQALGAANNSPNRAATLLSSAPGQANVPKIASLIISESKVPEAPDFPGPSSLSSPEQPILKKQKKAKSTGVQIPSTALLASSDVSDSSSPSSKQVDGKKPKKVNTCARCRRQKQGCKDCVFADVFTTETQSDYDKASELFGIKSMQNRLSLVQPQDRLQVREAIMWRVAAWANDPLHGPLGRFRNLE
>HORVU4Hr1G002480.2
MKEVVAAGGGGGVSPCAACKLLRRRCSPGCVFAPYFPAGEPHRFASVHKVFGASNISKLLQEIPAEHRGDAVSSLVYEANARVRDPIYGCVGAITSLQRQVESLQTQLALAQAEMVRLRMANAYGAARRNGGGSSASGSPSSISSPTKATPDHHHHMAAVNRPGVMELELECSRFWSF
>HORVU4Hr1G000880.4
MIQFTGCKEQEYTTNIDQAPEAMTGFSSPCGACKFLRRKCVSGCVFAPHFCHEQGAAHFAAIHKVFGASNASKLLMSLPATDRREAAVTISYEAQARLHDPVYGCVAHIFALQQQVVTLQAQLESLKTGAPQLVSSLEEDSIKAKIMAYEKGEARMPQLGESVKIESESYFGDDVMACTSMPYSQGYSSHIYTTDYTDSFNDDSINRSTMFPVDMQEYLQENGYY
>HORVU4Hr1G086700.1
HHHHHQFTGRPTMRASCNGCRVLRKGCTDDCTIRPCLAWIRGADAQANATVFLAKFYGRAGLLNLLAAGTDAALRPALFRSLLYEACGRVANPVYGATGLFCMGRWEACQDAVQAVFEGRRIAVQSEAVRHPGLVAAFDVRHVPKPMVVPAPPGPLGVSRAGRTMFKRASSSSTAKPTISSGAKHGDLDRAPSHEEPAGSHDHVVEDGGMAVAVAVAAKQVRGESSADTGAEAHSHVSQAEQNLPMPQLAQGDDDEVGLELTLGFGPATRLLRSPPARPDAARRSSAECGHIGLLLELPV
>HORVU4Hr1G080150.1
MAGAGVTTTGSPCGACKFLRRRCAAECVFAPYFCAEDGASQFAAIHKVFGASNAAKLLQQVAPGDRSEAAATVTYEAQARLRDPVYGCVAHIFALQQQVAALQAQVAHARTQAQLGAAATAMHPLLQQQAWQQAAAAEHDHHSITSTQSSSGCYSGAHQRSDGSSLHGAEMYACGYGEQEEGSY
>HORVU4Hr1G056890.2
MDYSNEATNTAAAQPYGRSMSPPSRVSSCSPPPVFPLMGNAPSSPPTIVLSPCAACKVLRRRCADGCMLAPYFPPTEPAKFTTAHRVFGASNIIKLLQDLPESSRADAVSSMVYEAEARLRDPVYGCAGAVCRLQKEANELKVDLARAQADLLSIQTQHANLLALVCVEFAANHRGDQQHQHQPPPLADQLNSIGGSGGGALYQQLYDSDLDSASWEEARQLWT
>HORVU3Hr1G016690.1
MTNHLTALLNSHIYIRRSPAMASPSSTGNSIVSVVVAAATTPGAGAPCAACKFLRRKCLPGCVFAPYFPPEEPQKFANVHKVFGASNVTKLLNELPPHQREDAVSSLAYEAEARVKDPVYGCVGAISVLQRQVHRLQKELDAAHTELLRYACGELGSIPTALPVVTAGVPSGRLSSAVMPCPGQLAGGMYSGGGGGGFRRLGLVDAIVPQPPLSAGCYYNMRSNNNAGGSVAADVAPVQIPYASMANWAVNAISTITTTSGSESIGMDHKEGGDSSM
>HORVU3Hr1G075370.2
MQEPLPPRKRGGAVHGSAAREQQQQQQADETSSSSSAGPGAPCGACKFLRRRCVPGCVFAPHFSGSGRERGAAQFAAVHRVFGASNVAKLLSRVPVALRRDTARTVCYEAQARVADPVYGCVGTILALQHQVALLQGQLSVLQTQLFNCRLALASMHPDTAEQLAVLQPAYSAASAPSQMVNYDDLPQAVDFMDVEPQMRGLESLQLSQPPHRDEDESQGVSPFSGNAGQRQL
