# Supplementary material for: Genome-wide identification and characterization of the Lateral Organ Boundaries Domain (LBD) gene family in polyploid wheat and related species
Source: PeerJ. 2021 Aug 11;9:e11811. doi: 10.7717/peerj.11811 (PMC8364319; doi:10.7717/peerj.11811)
Supplement: Supplemental Information 8 [file peerj-09-11811-s008.zip › Protein sequences of various species/Protein sequences of various species/lob_pep_rice.fa]

>BGIOSGA000736-PA
MHAAQPPGSSKRRGAVERPASGAGLQAEEASSAGPGAPCGACKFLRRRCVPGCVFAPHFSGCGGSGVGAGVGGRGRERGAAEFAAVHRVFGASNVAKLLSRVPAALRRDAARTVCYEAQARIADPVYGSVGTILALQHQVSLLQGQLSVLESQLFNLRVALASAHPDTPPQHFVVLQPAHSAASTPNQVVVNYDDPPHAVDLMDAEPAALRGLESLQLSQPLQREEDEGHRDMNLFSDSVGQRQL
>BGIOSGA013705-PA
MSPGEEDVEASSDSGGSATRRCAACKFLRRRCSRDCVLAPHFPASDPHRYACVQRVFGAGNTARMLQQLPVQERGRAADSMAAEAYRRVQDPVYGCAGVINRLQDQIRAAQCELAWTHAQIAMHSAAAAHARTTLPPGQRDGGGGGAPSTQQATTSAAWQLEDFASEFSFP
>BGIOSGA005344-PA
MAGATAAGAAAAAAGTGAGSPCGACKFLRRRCVPECVFAPYFSSEQGAARFAAIHKVFGASNASKLLSHLPVADRCEAVVTITYEAQARLRDPVYGCVAQIFALQQQVAILQAQLMQARAQLACGIQSSSHSPVSWPDSGSISALLRQDMARRPPGGALDDCFGGGGALLPELMAAGFKDDVAAVQMQQHCSKAVDAGELQYLAQAMMRSTSNYSQ
>BGIOSGA000185-PA
MGSGSPCASCKLLRRRCTKDCIFAPFFPADDPHKFAIVHKVFGAINELPAQQQGDAVSSLVYEANDRIRDPVYGCVGPGPSPSCRTRTTQRKILGYATGCHLPSLPVPRSVGPCSGFPSIVGSEGVLREGGAGMGEEEDPDWLRAFQPPTTSTVMLSSDSYDSPENSPTRTTPSGEEQKGENKASSDHVGDGDVASPNKGKKATPTRRKTPTSQEDAFGKDEKPTMESNQDKPAKRSTPKKLVKFPSSSNASKVTGPKAGPDQIDDTLEHREEGVAEVDMQDKLTEHSVSQRLPLIIPDKVQRSKALIECDGDSIDLSGDVGAVGRIVISNSPNGNQDLLLDLKGTIYKSTIVPSRTFCVVSVGQTEAKIESIMNDFIQLEPQSNLFEAETMVEGTLDGFTFDSDEEGDKLPEPHASQNDQNNEDGDQPKAKTKRKAEKPAGKGQKKAKVAGKATKKVTRKTQTTKRTKKAKK
>BGIOSGA011866-PA
MASSGVGGVPGSPCGACKFLRRKCAAECVFAPYFCAEDGAAQFAAIHKVFGASNAAKLLQQVAPGDRSEVAATVTYEAQARLRDPVYGCVAHIFALQQQLATLQVQVAQAKTQVAQTLAAAGMLTAGNPLLQHQQQQQQQAWQIEHESTMTSTQSSGCYSAPRSDGSTSLQDMYCFGEQEEGSYSR
>BGIOSGA034653-PA
MAGSGSGTPCASCKLLRRRCTSECVFAPYFPAEEAQRFAMVHRVFGASNVSKMLLDVPPPQRPDAVSSLVYEANARMRDPVYGCVAAISFLQNQVSQLQMQLALAHAETAALQLQLQQQHQDQDDHHHQQCILENAAAHHQLMLQEAFLKKESMWT
>BGIOSGA030605-PA
MTASSSTTNSSSSVSTADTSSSNPPPQHALHRQHIARSSASSGGGGAAAPLPPRAPPRVGVGGGGGGGGGVGQSQACAACKYQRRKCNADCPLARYFPADEQRRFLNAHHLFGVSKIQKTLRDTPPELHADAMQALTFEANARASDPVGGAARVVVELCRQYEMLHTELAAVQHHLKLCRQQHAAAAAAAANDQLVANVDPLADPAAEMLFAGAVVPNQNDDAMVDAFYADQQTAGDGDQEQYLVKDEALAAQPPPQQPYEYLNYGTAGDEGSSHAWYTGNGGDADASPPMGLSDQLQQCQIGAAPPFDVKPELPATMEHGGSVFVEQPEQKILPAAGSSSSAAAHCQLELGCSSNAWKVGTHVIN
>BGIOSGA001368-PA
MADPTPPPPCAACAHQGRPSCPAGCPLAPYFPADRPERFEYANLLYGVDGILRRLEAAGPDPGTRRATMASIVFVSDARAADPVHGAYGVIRNLQQELASVKAEIAAIRQKQQQAQPPPPPEDGH
>BGIOSGA003810-PA
MADPPPPHHPPCAACAHQGRPSCPAGCPLAPYFPADRPERFEYANLLFGVDGILRRLEAAGPDTVTRRATMASIVFVSDARAADPVHGAYGVIRNLQQELASVKAEIAAIRQKQQQAQQPPPALEDGPTN
>BGIOSGA010454-PA
MSCNGCRVLRKGCSDGCVLRPCLQWIDAADAQGHATVFVAKFFGRAGLLSFISAVPEAQRPALFQSLLYEAAGRTINPVHGAVGLLWTGNWPLCQAAVETVLRGGAIGPLPELGGACGGAGGDLYGAAKRNGGWSTFSTAKRVRKAEVPEAPSCDLGLCLSPCSPPAVGERKPALRPGTPSMSSDESGTTTGGERDPVLLNLFV
>BGIOSGA010258-PA
MSCNGCRVLRKGCSDACVLRPSIEWIDGAQPQANATVFVAKFFGRAGLVASLAAVPLHHRPALFRSLLYEACGRTINPVSGAIGLMWTGNWDLCQAAADAVLRGDSLRALSAVPAAFTDRDMAGLYGNVGAAAGTSSSSPDNDNSASAAPRRKRPRNNGAGAGVGQQQLPHAVAAVLQSCELDLCLTPVSPPAVQLVGGGGGGGGASDEHSTTTCEEASDGDGAGAPTLLNLFS
>BGIOSGA026049-PA
MSCNGCRVLRKGCSEGCVLRPCLQWIDGAEAQGHATVFVAKFFGRAGLMSFLTAVPEPQRAAVFQSLLYEAAGRTINPVGGAVGLLSGGSWHLCQAAVDTVLRGGGIQPLPDQVDAAAAGGRDVFASTARRAMGGCSTFSTAKRSTTTTTTKNPGTPHDAAAAAPQPEPSCDLGLWLSPGSPPAPGDRRSGGRRADTPSMNSEGSVTTCGVVGGGEREPELLNLFV
>BGIOSGA003804-PA
MGDEEAGPSSSGHSSPTSNTSTTPPPQPPPPPPPPPHPQACAACKHQRRRCTPECRLARYFPANQPARFRNAHRLFGIKNILRVMASASEELRDDAMKSVVYESDAWVIDPVGGAAGIVKGLSQELARLKAELDAVKGLIELHRRAAAQQQQQPPVAVASNGGFLPSPPPPPQGQQQLLFLPPPPPTMMLQDGHCDDETVEDDYLVDPPAVDAAAATSTAPERHGDGHAPTANVKEEGNVDHTSSMSFRDR
>BGIOSGA028630-PA
MTSTTTTNTTTTTTNNNNNPVSTTTTTTASHQRQSLPVAARPPHSSGSGSGSGGSHRGASGGGSGGGGGGGGGGGGGGGGTNQACAACKYQRRKCNPDCPMAPYFPADQQRRFLNAHRLFGVSNILKTLRHLKPELCDDAMRTLIYQAEMRAHDPVGGCCRVICDLERQLELDTAELNTVLHHLAMCRQAAAAGASGSVAATLPAGVLDDACADLDVTSSNQPLLLSAEHEVVDALYANQEADAAILHADGHHNQDESQREHHHGQPQQLYDYFYYDSTAGDDVSSKPNLDINVDGMQHFDFDTNYDAEHKVELTSDHQMPVGVDEHNQIDDKGFEIKSGPSLVDVFDLRQEEEQVQTVDVNTDIEVKEMVDMNADIDVKTMVDENSNIDIIKTMVDVNADIVDVVKTVVDVNGDIGVKEELPELENGKIIAGDATQMAESSHCILGLGVSSF
>BGIOSGA002306-PA
MASSSSTSNSAISSVVASAVATTTPGAGSPCAACKFLRRKCLPGCVFAPYFPPEEPQKFANVHKVFGASNVTKLLNELLPHQREDARQVHRLQKELDTAHAELLRYACGEVGIPTALPVTAAPRLAAAMPAPGQLAAAVSAGMYGGGRRLGVIDGGGIAPPSPHTAGCYYARNNNNAGRIGADVAPVLPYASVANWTVNAISTTTTNSGSESIGMDHKEGGDSSM
>BGIOSGA018747-PA
MMARRSCSMPAAGAGPGSAAAAVNTITPCAACKLLRRRCAQECPFSPYFSPLEPHKFASVHKVFGASNVSKMLLEVHESQRGDAANSLVYEANLRLRDPVYGCMGAILTLQQQVQALEAELAAVRADIVRHKYRLPSATAVLPSSHASHLLAAAAAARQLPVAGTMGVVTTATLPASASSSSTTAVYAAASSSTDYSSITNENVPYFS
>BGIOSGA018046-PA
MAASSSASSLPLSSGSVITVSSSPAVGASSGGGGGGTGSPCAACKFLRRKCQPDCVFAPYFPPDNPQKFVHVHRVFGASNVTKLLNELHPYQREDAVNSLAYEADMRLRDPVYGCVGVISVLQHQLRQLQQDLSRARFELSKYQAAVAVSSSNGQAAAAAAMADHFIGSAVQPNCTQNFISGGGVAAAAIGVGGGAGGGFVNDHHQFSAVQMLARSYDGESAVARLGGAVNVSGGGGYEFGYSSAMGGAGGPMSGLGPLGGGTFLKPGTAGGGDRPTAAQ
>BGIOSGA001371-PA
MADPSRSTSSGAAKKPSPRNPRCAACKFLRRACSPEECRLAPHFPASQPERLQSVERVFGMRKVLELAHKAGPEYLDDILSSIVYEAEAWGRDPVWGPTGVVGALELEIGTARADLAVLQGQDQDQPPAVATLPEPELPRPPADDGAG
>BGIOSGA004955-PA
MASSSASSVPAPSGSVITIASASASAAANTAACGTGSPCAACKFLRRKCQPDCVFAPYFPPDNPQKFVHVHRVFGASNVTKLLNELHPYQREDAVNSLAYEADMRLRDPVYGCVAIISILQRNLRQLQQDLARAKFELSKYQQAAAAAAAASASTGTNNGPHSMAEFIGNAVPNGAQSFINVGHSAALASVGGAAACFGQEQQFSAVHMLSRSYEGEPIARLGGNGGYEFGYSTSMAGGGHMSGLGALGGAPFLKSGIAGSDERQGAGQ
>BGIOSGA003805-PA
MAQPWRPFVADISPVAVADDDDPPAACAACAHLGRACPTGCPLARCFPAAGDQPADGRLFRNAFRLFGVGNVVGFLLAAGGDPGKRRDAAVSVAYEADARADDPVRGAHGVVMDLERELDCLKAELATAQSALARHRQYAQPPPPPPPPPPDALDRARALNYFCHGCCGDVDGAA
>BGIOSGA001373-PA
MADPSRSTSSGAAKKPSPRNPRCAACKFLRRACSPEECRLAPHFPASQPERLQSVELVFGMRKVLELAHKAGPEYLDDILSSIVYEAVTTSPPASTKAEAWGRDPVWGPTGVVGALELEIGTARADLAVLQGQDQDQPPAVATLPKPELVVHPPTMAQDESKPSSTTSSSSGTTTTTTKKNKPRCAACRYLSRSCWPECLLAPYFPAGQPPAQFGNVHRLFRLNNVLRMMEETRREERDDLMAAIVYEADAWARDPRYGVAGVVRSLTNELARVRLDEIAFHLLGTDETYDGYKEEDALAVDPVSGAQAGIGVLGGSGADLQENTGILLGADEPGPGELAVDPIKDVFDIDRLLAVDDDLSSGTQP
>BGIOSGA036857-PA
MAGSGSGSGTPCASCKLLRRRCTSECVFAPYFPAEEAQRFAMVHRVFGASNVSKMLLDVPPPQRPDAVSSLVYEANARMRDPVYGCVAAISFLQNQVSQLQMQLALAHAETAALQLQLQQQHQDQDDHHHQQCILENAAAHHQLMLQEAFLKKESMWT
>BGIOSGA032254-PA
MSSSVVVSASGSGSGGGGGGGGGGAGGGGGGGPCGACKFLRRKCVQGCIFAPYFDSEAGAAHFAAVHKVFGASNVSKLLQQIPAHRRLDAVVTICYEAQARLRDPVYGCVAHIFHLQHQVAGLQSELNYLQGHLSTMELPSPPPYVAGPTLAPPQPQPLMPMTAAANFNFSDLPSSSAANIPVTADLSTLFDPLPAAQPQWGLYQQQQHHQQQLHHHPYDRMGDGSSSSRGGDEDGSDGGDLQALARELLDRHGRSSSSSKLEPPPHTQ
>BGIOSGA029005-PA
MPTEGEEREDGSGAGCGVLKHLPNTPTPTLPSPGALPPVNSCTRASCKICPAAGSTLVIVVFVVIVVESASAELWCTWYMRSKDSAVSSPNPAKIFGDPAPKISRTMQDPEEEDDDQQQQHPAARRCAACRYLRRRCADDCVLAPFFPASRPHRYACVHRVFGASNVARLLQSLPMAERGNAANTMAMEAYWRVQDPVYGCTGIINRLQEEIRAVQCELARTQAHLAIDVASSQQPPPPPPPPPLPSPPPPQQQQQQQEEQSPPPLLDPADEFLNLDGL
>BGIOSGA011118-PA
MSSGGGASSALGGGGGGGGGSGGGGGGPSGGGGGGGGPCGACKFLRRKCVSGCIFAPYFDSEQGAAHFAAVHKVFGASNVSKLLLQIPAHKRPDAVVTICYEAQARLRDPVYGCVAHIFALQQQVVNLQAELTYLQAHLATLELPSPPPLMPAPPQMPMPAPFSISDLPSSTSVPTTVDLSALFDPPPQPQWASPLQQQQHHHHQHHHHQQQQHQLRQPSYATLARAPSGMTAAAESSGGGGGGGGGDLQALARELLDRHRSAVKLEQPPPPHSRS
>BGIOSGA010952-PA
MDHAGNTVANVTVAQQPHYGRSVSPPSRVSSCSPPPPPVGTASLLVGNTSSSTTTVVLSPCAACKVLRRRCADGCVLAPYFPPTEPTKFTTAHRVFGASNIIKLLQELPESARADAVSSMVYEAEARLRDPVYGCAGAVCRLQKEANELKVQLARAQADLLNARAQHDNLVALVCVELAHRRRDDDQQLEYQAPAPPLPHPAEYCSGGAGFGATVYQPFYDSDLDSAAWGEPQLWT
>BGIOSGA013119-PA
MSSSSSPCAACKLLRRKCTQGCVFAPYFPPDQPAKFANVHKVFGASNVTKLLNDLQPEQREDAVNSLAYEAEARLRDPVYGCVAYISILQLRIKQVRDQIVDARKELAAYIGPTAFAPVVAAAAPHTHYLPPADYHHQQLQAQGGGGGAGMGAAGYAHQVVQHQMAGLQVQHPHPHPHHHHHHQQMVNAQHMALVEVARDQDMLRARQAGHANAGATVAVEAPGSSSLNADTFDGGPFLLRQQPPSSVQTEPAMALPYHMEPSPPQPSSGHSHDEVSQQQQHHHHHRHHHTDGSDEGSGGAAPPG
>BGIOSGA004719-PA
MSTERERLDEIGKKIKREPDTAGVVVAAVAGTGTGTATPIEHRVPHRLGLGGAVNTVTPCAACKLLRRRCAQECPFAPYFSPHEPHKFAAVHKVFGASNVSKMLLEVGEAERADAASSLVYEANLRLRDPVYGCMGAISMLQQQVNALEAELEAVRAEIFKRRYRQAGAATGLMDDVQVHITAGFAAPPPPPSMHARDVVSVADAGGQGQELAGAPVISSASPPVYPAGQPSTSTTDYSSLNTSEHAAYFG
>BGIOSGA018245-PA
MGGGSPCASCKLLRRRCTKDCIFAPFFPADDPHKFAIVHKVFGASNVSKMLQELPAQQRGDAVSSLVYEANARMRDPVYGCVGAISFLQNQVSQLQMQLAVAQAEILCIQMQHRDDGAAHQLDAAADHHPLLDQQQQQQMVVDAADAAASFLVQNGGGGGGPAAQLISGYGSPAAGGGGGHGVVHYAAAQEHLKRESLWT
>BGIOSGA011445-PA
MTGFGSPCGACKFLRRKCVRGCVFAPYFCHEQGAAHFAAIHKVFGASNVSKLLAHLPLADRPEAAVTISYEAQARLRDPIYGCVAHIFALQQQVMTLQAQLASLKAAAAQGIHHQDVGATTKGGYMSAAATAADDQLGYGGYDQWCGSNGGGAPAASQPGAYSSNGGAGHGHDSITALLAAGSDYMQHSLYHAFEHSEGAGAVDDGHAAAAAFEAAAESSSCGMAASFAADESVWRSSSSGYQDCEDLQSVAYAYLNRS
>BGIOSGA013249-PA
MRDVVVAVGGGTKAASRQQGQGGVTLAAAAAGSGSGSAASPCAACKLLRRRCAAGCVFAPYFPPGEPHKFANVHKVFGASNVSKLLQEIPVQHRGDAVSSLVYEANARVRDPIYGCVGAISSLQQQVEALQAQLALAQAEMVRLRMSNDYIGRRLRARGCGGGGGGGGGSTTTTTGSPSSMSSPAKTAEPEPLCKPTPELDMVVDQPDFGFWSY
>BGIOSGA026473-PA
MTGLGSPCGACKFLRRKCVKGCVFAPYFCHEQGAAHFAAIHKVFGASNASKILMHLPVSDRCEAAVTMSYEAQARLRDPIYGCVAHIFSLQQQVVSLQAQLESLKAQATQGYGDGCSISSPQNDSCGNMLTSIVQDEQQFVGPTMASNSSVKNENHSYIANGHLAPMSAQSSQGFEAELCMAEYSNTNPCCSVQGNWYHDMEDLQSVAFAYLNQA
>BGIOSGA003124-PA
MTGGGSGGAGACAVCKHQRRKCEPNCELAAYFPANRMNDFRALHLVFGVANLTKLIKANATEAARRRAAETLTWEARWRERDPSEGCYREVSCLRRDNAALRAENAALRRQADQCACCAGAAGVRHASSPTTLQHQLLLVSAYNGATAARPGNVVPHNATVVPGGFVAAAGGVRGANGNGAMSSVRPPPHHVQAPATQTVTGFVAHAQDDRYRAVSVCPPAANAAAVPRSGAAVRGQGDYRDKISDAAR
>BGIOSGA018244-PA
MGGGSPCASCKLLRRRCTKDCIFAPFFPADDPHKFAIVHKVFGASNVSKMLQELPAQQRGDAVSSLVYEANARMRDPVYGCVGAISFLQNQVSQLQMQLAVAQAEILCIQMQHRDDGAAHQLDAAADHHPLLDQQQQQQMVVDAADAAASFLVQNGGGGGGPAAQLISGYGSPAAGGGGGHGVVHYAAAQEHLKRESLWT
>BGIOSGA002703-PA
MRMSCNGCRVLRKGCSDNCAIRPCLQWIRSPDAQANATVFLAKFYGRAGLINLITAGPEHVRPAIFRSLLYEACGRMLNPVYGSVGLLWSGNWQLCQSAVESVLRGMPIAQPPPSATAVPPLPTCDIRHVGARRGDVHGAAAGPVADLHRLDISSRAKFKRPGGGAAAAHRSDHAAFELVFSKPAAAMAVDVIRQAQPLNWAPGALSHESASHDAAPPESEGHSNDTADTVDGSHVSQSEPEPRATSAATEVHDAGLDLTLGLPPPPPPPVQKTEPADSDGGSQQQHDHRKEKPVELGLAISTSIAAQ
>BGIOSGA001546-PA
MRMSCNGCRVLRKGCSEGCTIRPCLQWIKTPEAQANATVFLAKFYGRAGLLNLLAAGPDHLRPAVFRSLLYEACGRIVNPIYGSVGLLWSGQWQACQAAVEAVLKGDPVVQVSSEAAAAAQATPPLRAYDIRHVAKDAEADAAANLLRVARGGRTRFKRASSSSNSKHGAKLAGAAAAKRAASPSSSSPTHETEPXXXXXXXXXXXXXXXXXXSSSSVGLGSVPSCLHPVCPQPPRQEIGHTY
>BGIOSGA038947-PA
MDHAGNTVANVTVAQQPHYGRSVSPPSRVSSCSPPPPPVGTASLLVGNTSSSSSPTTTVVLSPCAACKVLRRRCADGCVLAPYFPPTEPTKFTTAHRVFGASNIIKLLQELPESARADAVSSMVYEAEARLRDPVYGCAGAVCRLQKEANELKVQLARAQADLLNARAQHDNLVALVCVELAHRRRDDDQQLEYQAPAPPLPHPAEYCSGGAGFGATVYQPFYDSDLDSAAWGEPQLWT
