# Supplementary material for: Genome-wide identification and characterization of the Lateral Organ Boundaries Domain (LBD) gene family in polyploid wheat and related species
Source: PeerJ. 2021 Aug 11;9:e11811. doi: 10.7717/peerj.11811 (PMC8364319; doi:10.7717/peerj.11811)
Supplement: Supplemental Information 8 [file peerj-09-11811-s008.zip › Protein sequences of various species/Protein sequences of various species/lob_pep_T. dicoccoides.fa]

>TRIDC1AG014550.1
MMAAARRSSSLPAAGAGPGSTPSFNTMTPCAACKLLRRRCAQECPFSPFFSPLEPHKFASVHKVFGASNVSKMLLEVHESQRGDAANSLVYEANLRLRDPVYGCMGAILTLQQQVHALEAELAAVRAQILKHRYRPAAAAAASAVPNVPPSSHASQLLAAGGHRPAGSLGLAAPAVGPVASASSSTTVYAAASSSTDYSSITHENVPFFG
>TRIDC1BG019490.1
MMAAARRSSSLPAAGAGPGSTPSFNTMTPCAACKLLRRRCAQECPFSPFFSPLEPHKFASVHKVFGASNVSKMLLEVHESQRGDAANSLVYEANLRLRDPVYGCMGAILTLQQQVHALEAELAAVRAEILKHRYRPAAAAAASAVPNVPPSSHASQLLAAGGHRPAGSLGLAAPAVGPVASASSSTTVYATASSSTDYSSITHENVPYFG
>TRIDC1BG010590.2
MESSGDTAPLHSSPTPTSPPAMATGTAVVMSPCAACKILRRRCVDRCVLAPYFPPTDPHKFATAHRVFGASNIIKLLQDLPEEQRADAVSSMVYEAAARARDPVYGSAGAICQLQRQVDGLKAQLARAQAELAAARAHHAHLVALLCVEVATAAATPPQDAYCTGVGGSQSQLAAPPGVGSAPTDALYTVDGSAAGGSGIMQA
>TRIDC2AG024960.1
MRGSERAAVSASTSGMSCNGCRVLRKGCNDACVLRPCLLWIEAADAQGHATLFAAKFFGRAGLMSFLTAVPEQQRPAVFQSLLYEAAGRTINPVSGAVGLLWAGSWHLCEAAVQTVLRGGAIRPLPELAGGVPEGGVGGSDLFASSSRRAVVGCSTYSAAKRVTPRKTWAPEAASQHQEPPCDLGLFLTPGSAAAAEGERRVRRAGTPSMSSDGSVTTSAGAGEKEPELLNLFV
>TRIDC1AG038860.1
SMASSSASSFPGSVITMASSAAAVGAASSGAAGTGSPCAACKFLRRKCQPDCVFAPYFPPDNPQKFVHVHRVFGASNVTKLLNELNPYQREDAVNSLAYEADMRLRDPVYGCVGVISVLQHQLRQLQQDLSRARYELSKYQAAVAVSASVGCNGAPAMADFIGNTVPNCTQNFINISHSTAIGAGLGFGHDQFAAVQMLARSYEGEGAVARLGVNGGSGSGGYDFGYTSAMGVGPVSGLGPLSGGPFLKPGTAGGDERHTAAQ
>TRIDC5BG026550.3
GSSATPCASCKLLRRRCTRDCVFAPYFPPEDPHRFATVHRVFGASNVSKMLQELPAAQRADAVSSLVYEATARMRDPVYGCAGAISYLQQQVSQLQVQLAVAQAEILQRINHPSPAAAFHLQELQQRQVQQQQQMQMDDDDKAYSSLVMQNDLMSTLLLQEACLKKESLWT
>TRIDC7BG020220.1
MSGSLTSACVSIGGRPIGSSGGPCGACKFLRRKCEDDCIFAPYFGSEQGVEHFTAVHKVFGASNVSKILNQAPPHKRLDAAITICYEAKARLRDPIYGCVGDILALQQRVANLHAEVAFLQAHLMTLQQPSPPPFPSPPCMPMTTEFSISELASLSNVPNTMELSSLFDPSMQWAFQQQHQQPYDQTGEGSVGIGNTNSNGDDLQALARELLDRQSTGSTPQQPSNTQF
>TRIDC3AG023400.1
MTGGVNGNGGGGGGNGGACAVCKHQRRKCEPNCELAAYFPANRMNDFRALHLVFGVANLTKLIKANATEAARRRAAETLTWEARWRERDPSEGCYREVSCLRRENAVLRAENAALRRRANQCACCATTLQQQQQQQILLVSAYNNGARPPGGVLHGASAGVVPGGFYSGNAGAVRAANGNGAMPARPHVSAPAPQTTMAGYAQGDRHHAASGGANGTGAAGQA
>TRIDC1AG033580.1
MAGGSPCASCKLLRRRCTKDCIFAPFFPADDPHKFAIVHKVFGASNVSKMLLELPVQQRGDAVSSLVYEANARVRDPVYGCVGAISFLQNQVSQLQMQLAVAQAEILCIQMQQRDGCQSQDDAGRSDGHSLAAMQQMVVDDTAAAEAFLMQNGGGGFPPQLMSSYGGAPASNVHHYGQQDHLKRESLWT
>TRIDC1AG008490.2
HRTNGDRIPQPASSAQLQVNRARANRSNMESSGDTAPLHSSPTPTSPPAMATGAAVVMSPCAACKILRRRCVDRCVLAPYFPPTDPHKFATAHRVFGASNIIKLLQDLPEEQRADAVSSMVYEAAARARDPVYGSAGAICQLQRQVDGLKAQLARAQAELAAARAHHAHLVALLCVEVATAAATPPQDAYCTGGGGSQTQLAAPPGVGSAHADALYVVNGGAAGGGGIMQAGHV
>TRIDC3BG014870.3
MRMSCNGCRVLRKGCGEGCTIRPCLEWIRSADAQANATVFLAKFYGRAGLLNLLAADGPGLRPALFRSLLYEACGRMVNPVYGSVGLLWSGQWEACQAAVEAVLKGRPIVRVTSDAPLAACDIRHVAKADRPAASPEAAAAAGTVLGVSRAGRTGFKRASSSTAKPKSKSFSGAKHDGGLDQAPSHEESAGSHDHGSHVEDDGMAVEQAR
>TRIDC4AG055220.1
DRTTMAGAGVTTTGSPCGACKFLRRRCAAECVFAPYFCAEDGASQFAAIHKVFGASNAAKLLQQVAPGDRSEAAATVTYEAQARLRDPVYGCVAHIFALQQQVAALQAQVAHARTQAHLGPAATAMHPLLQQQLQQQAWQVAEQHDHQSMTSTQSSSGCYSGAHQRSDGSSLHGAEMYCGYGEQEEGSY
>TRIDC4AG045640.2
CAHPPVHLLSSLWSPNLAIAGRKKRRGMKEVAAAGAGVSPCAACKLLRRRCSPGCVFAPYFPSGEPHRFASVHKVFGASNISKLLQEIPAEHRGDAVSSLVYEANARVRDPIYGCVGAITSLQRQVESLQTQLALAQAEMVRLRMANAYGAARHNGGGSTASGSPSSMSSPTKTADHHDMAVDQSGVMELELECSRFWAY
>TRIDC7AG029300.1
MSGSSTSASVSVGGRPSGCSGGPCGACKFLRRKCADDCIFAPYFDSEQGVEHFTAVHKVFGASNVSKILNQAPPHKRLDAAITVCYEAKARLRDPIYGCVGDIFALQQRVANLQAEVAFLQAHLTTPQQPSPPPFLSPPYIPMTTEFSISELASLSNVPNTIELSSLFDPSMQWAFQQQHQQPYGQTGEGSGGTGNTNSNGDDLQALARELLDRRSTGLTPQQPSNTQF
>TRIDC2AG039030.1
RSQFSQNHWRRPALPSSLYHHNQSLLDCIAHITSIHHHHHHPPLSSPSLSPRRHLLLLGLLACAGSSTYTQGPTTTMRLSCNGCRVLRKGCSEDCSIRPCLQWIKSPEAQANATVFLAKFYGRAGLMNLINAGTDDSLRPGIFRSLLYEACGRIVNPIYGSVGLLWSNNWQMCQAAVEAVLSGKPIVQVSSEDAAADRTPPLKAYDIRHVSTSPAADGRLHKVAKPGRTRFKRASSASSHHNPSSDSNNKPKPKPQPQTRAPTAEEELDRQHRKEMEEGASQRAPSHESSDSRHEDPVEPHCQQEASADTEAEAGSHVSQAEQEQEQSTEPAAEHAEEVEKEEDEELALELTLGFAPVAVRPAGFHLSVRTAAEPAFVGLRFL
>TRIDC4BG039680.2
CGGPSGSGSGSGGVGGGGLGGGGGGPCGACKFLRRKCVSECIFAPYFDSEQGAAHFAAVHKVFGASNVSKLLLQIPAHKRLDAVVTICYEAQARLRDPVYGCVAHIFALQQQVVNLQAELTYLQTHLATLELPSPPLPAAPQMPMAMPAQFSISDLPSTTNIPTTIDLSALFEPPAQPQWAVQQHHQHQLRQHPSYGAMAHRGGSSMAEGSAASGSGSGDLQTLARELLDRHGRSGVKPELQPPPPPHPR
>TRIDC3BG051330.2
MQEEPAPPRKRGGAVHGSAAREQQQQQQQQADEASSAAGPGAPCGACKFLRRRCVPGCVFAPHFSGSGRERGAAQFAAVHRVFGASNVAKLLSRVPVALRRDTARTVCYEAQARIADPVYGCVGTILALQHQVALLQGQLSVLQTQLFNCRLALASTHPDSAEQLALLQPAYSAASAPSQMVNYDDLPQAVDFMDVEPQMRGLESLQLSQPPHRDEDESQGVSPFSDNAGGQRQL
>TRIDC4BG035480.1
MDYSNEATITAATQPYVRSMSPPSRVSSCSPPPVFPLMGNAPSSPPTIVLSPCAACKLLRRRCADGCMLAPYFPPTEPAKFTTAHRVFGASNIIKLLQDLPESSRADAVSSMVYEAEARLRDPVYGCAGAVCRLQKEANELKVDLARAQADLLSIQTQHANLLALVCVEFAANHRGDQQLHQPPPLGDQLNGIGGSGGGAMYQPLYDSDFDSAAWEEARQLWT
>TRIDC3BG056180.1
WHFGLHRAERLDEIGKKIKREPDPASAIAGVVVAVSQTEHHVPRRLGLVGPGIGGAANIATPCAACKLLRRRCAHECPFAPYFSPHEPHKFAAVHKVFGASNVSKMLLEVPEPERADAASSLVYEANLRLRDPVYGCMGAISMLQQQVNALEAELQAVRAEIFKHRYRQTGVGVGVGAANLIVDDDVSAAAAGGFMAPATSLVHTAGVVSVAEAGQEVDTMPSTATAYAAGQPSSTDYSSLDTSEHDAYFG
>TRIDC3AG011010.1
MRMSCNGCRVLRKGCGEGCTIRPCLEWIRSPDAQANATVFLAKFYGRAGLLNLLAAEDAALRPALFRSLLYEACGRMVNPVYGSVGLLWSGQWGACQAAVEAVLKGRPIVRVTSDAPLTACDIRHVAKADRPAAAADTPLGVSRAGRTGFKRASSSTAKSKSRTSSGAKRDDGLDQAPSHEESAGSHDHGSHVEDDGMAVEQTRGEES
>TRIDC5AG025380.3
MAGAQTGSSATPCASCKLLRRRCARDCVFAPYFPPEDPHRFATVHRVFGASNVSKMLQELPAAQRADAVSSLVYEATARMRDPVYGCAGAISYLQQQVSQLQVQLAVAQAEILQRINHPSPASAFHLQELQQRQVQQQQQMQMDDDDKAYSSLVMQNDLMSTLLLQEACLKKESLWT
>TRIDC4BG053390.2
MSMTGLGSPCGACKFLRRKCARGCVFAPYFCHEQGAAHFAAIHKVFGASNVSKLLAHLPISDRAEAAVTVSYEAQARLRDPVYGCVAHIFALQQQVMTLQAQLASLKAHAPPAPQGVQHQNDVKGYVGGGAADQYAHGGYQWPNGNGVGAAAAQQQCAYGGNGGAAAGHDSISALLAGSAASDYMMYHALEQSASDDDGHAAAAGFEAADQSSFGTEESGWRSSSGYQDCEDLQSVAYAYLNRS
>TRIDC5AG073450.2
GDVEVEMHEEDQEGGGRRCAACKYLRRRCAHDCVLAPYFPASHPHRYASVHRVFGASNVARLLQSLPVDERAQAAETMAMEAQWRVEDPVYGCTGIISQLQEEIQATQCELARTRAQLAIVPAHGAQLQGSTVALPPPPQPQRDDGHRVPISQMQGLGEAVPLLDPDEFLDLDGI
>TRIDC4BG012220.1
MSCNGCRVLRKGCSDACVLRPSIEWIDGAQPQANATVFVAKFFGRAGLVASLAAVPLHHRPALFRSLLYEACGRTINPVSGAIGLMWTSNWDLCQAAADAVLRGDSLRSLSAVPAAFTERDMAGLYGNVGTNTGSSSSLHSSPENSTSAPARKRSKNNPGCGAAGGQQVKLPGPVLPSCDLDLCLTPLSSPLAGGRRGGASDEYSTTTCCEDASGDAAEAGAPPLLNLFN
>TRIDC4BG053380.2
TTATMAGAGVTTTGSPCGACKFLRRRCAAECVFAPYFCAEDGASQFAAIHKVFGASNAAKLLQQVAPGDRSEAAATVTYEAQARLRDPVYGCVAHIFALQQQVVALQAQVAHARTQAQLGAATAMHPLLQQQLQQQAWQVAAAAEQHDHQSMTSTQSSSGCYSGAHQRSDGSSLHGAEMYCGYGEQEEGSY
>TRIDC4BG001610.1
QEYTTSIDQAPGAMTGFSSPCGACKFLRRRCVNGCAFAPHFCHEQGAAHFAAIHKVFGASNASKLLMSLPATDRREAAATISYEAQARLHDPVYGCVAHIFALQQQVVNLQAQLESLKAQEPVQGRTNTCSVSSPEEDSIKAKAMAYQKGEARMPQPGHSVKIERERYFGNDAMTSCTSMQYSQDYNSSHVYATDYPASFNDDSIHSSTMFPVDMQEYLQESGYYDAEGL
>TRIDC4AG010910.2
GGPSGSGSGSGGGGGGGGLGGGGGGPCGACKFLRRKCVSECIFAPYFDSEQGAAHFAAVHKVFGASNVSKLLLQIPAHKRLDAVVTICYEAQARLRDPVYGCVAHIFALQQQVVNLQAELTYLQTHLATLELPSPPLPAAPQMPMAMPAQFSISDLPSTTNIPTTIDLSALFEPPAQPQWALQQHHQHQLRQQPSYGAMAHRGGSSSMAEGSAGSGSGSGSGDLQTLARELLDRHGRSGVKPELQPPPPPHPR
>TRIDC4AG037240.2
MSCNGCRVLRKGCSDACVLRPSIEWIDGAQPQANATVFVAKFFGRAGLVASLAAVPLHHRPGMFRSLLYEACGRTINPVSGAIGLMWTSNWDLCQAAAEAVLRGDSLRSLSAVPAAFTERDMAGLYGNVGTNTGSSSSLHSSPENSTSAPARKRSKNSPGCGAVGGQQQVKLPGPGPVLQSCELDLCLTPLSSPLAGGRRGGASDEYSTTTCCEEASGDAAEAGAPPLLNLFN
>TRIDC4AG014690.1
MDYSNEATITAAAQPYGRSMSPPSRVSSCSPPPVFPLMGNAPSSPPTIVLSPCAACKVLRRRCADGCMLAPYFPPTGPAKFTTAHRVFGASNIIKLLQDLPESSRADAVSSMVYEAEARLRDPVYGCAGTVCRLQKEANELKVDLARAQADLLSIQTQHANLLALVCVEFAANHRGDQQLHQPPPLGDQLNGIGGSGGGAMYQPLYNSDFDSAPWEEARQLWT
>TRIDC4AG037060.1
MSSSNSPCAACKLLRRKCTQGCVFAPYFPPDQPAKFANVHKVFGASNVSKLLNEIPVAQREDAVNSLAYEAEARLRDPVYGCVAYISVLQLKIKQVREEIANARKELAGYIGQAAYAPVVPVQHPHAQYAAAGMGLVQPHPHPHQQMAMQQQQHPYHQQQIAEAQHLAAVVEVARAGQQQQQQQQHHHQHQQHEMMMMRQTYANVHGGAAAGPTVA
>TRIDC2BG042100.1
MRLSCNGCRVLRKGCSEDCSIRPCLQWIKSPEAQANATVFLAKFYGRAGLMNLINAGTDDSLRPGIFRSLLYEACGRIVNPIYGSVGLLWSNNWQMCQAAVEAVLSGKPIVQVSSEDAAADRTPPLKAYDIRHVSTSSAADGRLHKVAKPGRTRFKRASSASSHHNPSSDSNNKPKPQPQPRAPTAEEERDRQHRKEMEEGAFQRAPSHESSDSRHEDPVEPHCQQEASADTEAEAGSHVSQAEQEQEQEQSTEPAAEHAEEVEKEDEELGLELTLGFAPVAARPAGFHLSVRTAAEPAFVGLRFL
>TRIDC4AG055210.3
MSMTGLGSPCGACKFLRRKCARGCVFAPYFCHEQGAAHFAAIHKVFGASNVSKLLAHLPIADRAEAAVTVSYEAQARLRDPVYGCVAHIFALQQQVMTLQAQLASLKAHAAPAPQGMQHQDDVKGYVGGGAADQYGHGGAYQWHNGLGVGAAAAQQQCAYGGNGGAAAGHDSITALLAGSAASDYMMYHALEQSASDDDGHAAAAGFETADQSSFGTEESGWRSSSRYQDCEDLQSVAYAYLNRS
>TRIDC4AG047140.1
EYTTSIDQVAGAMTGFSSPCGACKFLGRRCVNGCVLAPHLCHEQGAAHFAAIHKVFGASNASKLLTSLPATDRREAAVTISYEAQARQHDPVYGCVAHIFALQQQVVNLQAQLESLKAQEPVQGYTNTCSVSSPEEDSMKAKVMAYEKGEARMPHPGHSVKIERESYFGNDAMTSCTSMQYSQDYNSSHVYTPDYTASFKFNDESIHGSTMFPVDMQDYLQENGYYDTEGL
>TRIDC3AG011270.3
MASPSSTGNSAVSVVVAAPTTPGAGAPCAACKFLRRKCLPGCVFAPYFPPEEPQKFANVHKVFGASNVTKLLNELPPHQREDAVSSLAYEAEARVKDPVYGCVGAISVLQRQVHRLQKELDAAHTELLRYACGELGGIPTALPVVTASIPTGRLSSAAMPCPGQLGGGMYSGGSGGGFRRLGLVDAIVPQPPLSAGCYYNMRSSNNAGGSVAAEVAPVQIPYASMANWAVNAISTITTTSGSESIVMDHKEGGDSSM
>TRIDC3BG026720.1
MTGGVNGNGGGGGGGGGGGACAVCKHQRRKCEPNCELAAYFPANRMNDFRALHLVFGVANLTKLIKANATEAARRRAAETLTWEARWRERDPSEGCYREVSCLRRENAVLRAENAALRRRADQCACCATTLHQQQQQQQILLVSAYNNGARPPGGVLHGASTGVVPGGFYSGNAGAVRAANGNGPMPARPHVSAPAPQTTMAGYAQGDRHHAASGGANGAGAPRP
>TRIDC3AG045310.1
MQSAMQEEPAPPRKRGGAVHGSAAREQQQQADETSSSAGPGAPCGACKFLRRRCVPGCVFAPHFSGSGRERGAAQFAAVHRVFGASNVAKLLSRVPVALRRDTARTVCYEAQARVADPVYGCVGTILALQHQVALLQGQLSVLQTQLFNCRLALASTHPDGAEQLAVLQPAYSAASAPSQMVNYDDLPQAVDFMDVEPQMRGLESLQLSQPPHRDEDESQGVSPFSDNAGGQRQL
>TRIDC3AG030830.1
LGSCSRRHPPWLFPKLISCAGPGMSATPWHPPETAESSSGLSSSSSYPPAAAAQHPACSACKHQRRKCTPGCPLAPYFPADKPGSFRNSHRLFGIKNILRFLTRAGPEKRDDCMKSILYEADARASDPVLGAYGLLQSHQRELALATAELVALKEQLELHGHAAQHRSAPDALGFLSPVQQWMPQPPSMYPIQEGQQQPIYGSYVLTGAAKIDEDATIGVKLDEDDVMPMQHDDHADGCTTHYGRLEPSSSSSYRSSDTSPRGLLNRRALGLKYNPG
>TRIDC3AG057280.2
MASSSASSLPAPGGSVITLAASSAGGNGAGGVCGTGSPCAACKFLRRKCQPDCVFAPYFPPDNPQKFVHVHRVFGASNVTKLLNELHPYQREDAVNSLAYEADMRLRDPVYGCVAVISILQRNLRQLQQDLARAKYELSKYQWWCLTVILVSVGGGAERVAVDGGVHRQRGAERRGELHQRWALRGARLRRRGHGLRARPSVRCRADAVQELRGGRAHREAGPERRLRVRVLGGRIGWRRVGARSRHARRLAVPEARHRRQRREGRRRAV
>TRIDC1BG038950.2
MAGGSPCASCKLLRRRCTKDCIFAPFFPADDPHKFAIVHKVFGASNVSKMLLELPVQQRGDAVSSLVYEANARVRDPVYGCVGAISFLQNQVSQLQMQLAVAQAEILCIQMQQRDGCQSQDDAGRSDGHSLAAMQQMVVDDTAAAEAFLMQNGGGGFPPQLMSSYGGAPASNVHHYGQQDHLKRESLWT
>TRIDC1BG044070.1
MASSSASSFPGSVITMASSAAAVGAASSGAAGTGSPCAACKFLRRKCQPDCVFAPYFPPDNPQKFVHVHRVFGASNVTKLLNELNPYQREDAVNSLAYEADMRLRDPVYGCVGVISVLQHQLRQLQQDLTRARYELSKYQAAAAVAVSASVGCNGTPAMADFIGNTVPNCTQNFINISHSTAIGAGLGFGHDQFAAVQMLARSYEGEGAVARLGVNGGSGGGYDFGYTSAMGVGPVSGLGPLSGGQFLKPGTAGGDERHTAAQ
>TRIDC3BG015160.3
MASPSSTGNSAVSVVVAAPTTPGAGAPCAACKFLRRKCLPGCVFAPYFPPEEPQKFANVHKVFGASNVTKLLNELPPHQREDAVSSLAYEAEARVKDPVYGCVGAISVLQRQVHRLQKELDAAHTELLRYACGELGGIPTALPVVTASIPIGRLSSAAMPCPGQLAGGMYSGGSGGGFRRLGLVDAIVPQPPLSAGCFYNMRSSNNAGGSVAAEVAPVQIPYASMANWAVNAISTITTTSGSESIVMDHKEGGDSSM
>TRIDC2BG028050.1
MRGSERAAVSASASTSGMSCNGCRVLRKGCNEACVLRPCLLWIEAADAQGHATLFAAKFFGRAGLMSFLTAVPEQQRPAVFQSLLYEAAGRTINPVSGAVGLLWAGSWHLCEAAVQTVLRGGAIRPLPELAGGVPEGGVGGSDLFASSSRRAVVGCSTYSAAKRVTPRKTWAPEAASHHQEPSCDLGLFLTPGSAAA
>TRIDC3BG064320.2
MASSSASSLPAPGGSVITLAVSSAGGNGAGGVCGTGSPCAACKFLRRKCQPDCVFAPYFPPDNPQKFVHVHRVFGASNVTKLLNELHPYQREDAVNSLAYEADMRLRDPVYGCVAVISILQRNLRQLQQDLARAKYELSKYQWWCLTVILASVGGGAERVAGDGGVHRQRGAERRGELHQRRALRGARLRRRGHGLRARPSVRRRADAVQELRGGRAHREAGAERRL
>TRIDC4BG002800.1
GIILHSTYVPVHLLSSPLRIWRRKKRRGGMKEVAAGGAGVSPCAACKLLRRRCSPGCVFAPYFPSGEPHRFASVHKVFGASNISKLLQEIPAEHRGDAVSSLVYEANARVRDPIYGCVGAITSLQRQVESLQTQLALAQAEMVRLRMADAYGGTARRGGGSTASGSPSSMSSPTKTADRHDMAVDQSGVMELELECSRFWSF
>TRIDC6BG009320.1
NIDQVAGAMTGFSSPCGACKFLRRKCVNGCVFAPHFCHEQGAAHFGAIHKVFGASNVSKLLTSLPAIDRREAAATISYEAQARLHDPVYGCVAHIFALQQQAVNLQAQLESLKAQAPQGYTNTYSASSPEEDSIKAEVMACQKGEARMPRPAELCPSVKSESESYFGNGLMTCNSMQSSQDYNISHVYTPDYTAPFNDDGIHSSTMFPVDIQEYLQENGNYWH
>TRIDC6AG006620.1
QEYNTSIDQVAGAMTGFPSPCGACKFLRRKCVSGCVFAPHFCHEQGAAHFGAIHKVFGASNVSKLLTGLPSIDRREAAATISYEAQARLHDPVYGCVAHIFALQQQAVNLQAQLESLKAQAPQGYTNTCSVSSPEEDSIKAKVMAYQKGEARMPRPAELCPAVKSESESYFGNDLMTCTSMQSSQDYNISHVYTPDYTCPFNDEGIHSSTMLPVDIQEYLQENGNYGTEDL
>TRIDC6AG058590.2
MAAAGGGAGGVAGVAGSPCGACKFLRRRCVAECVFAPYFSSEQGAARFAAIHKVFGASNAAKLLAHLPLADRCEAVVTITYEAQSRLRDPVYGCVAQIFALQQQVAILQAQLMQARAQIACGVQSTASPVSHQWPDSSSSSIASLLRQQEVNSGSFATGGPLLPELMGGDVSMLQQHCGGKVEGGGGGAGDLQYLAQAMMRSSNYSL
>TRIDC4BG012450.1
MSSSNSPCAACKLLRRKCTQGCVFAPYFPPDQPAKFANVHKVFGASNVSKLLNELPVAQREDAVNSLAYEAEARLRDPVYGCVAYISVLQLKIKQVREEIADARKELAGYIGQAAYAPVVPVQHPHAQYAAAGMGLVQPHPHPHQQMAMQQQHPYHQQQIAEAQHLAAAVEVARAGQQQQQQHHHQHQQHEMMMMRQTYGNVHGAAAGPTVAVEPP
>TRIDC6BG069150.2
MAAAAGGGVAGVAGSPCGACKFLRRRCVAECVFAPYFSSEQGAARFAAIHKVFGASNAAKLLAHLPLADRCEAVVTITYEAQSRLRDPVYGCVAQIFALQQQVAILQAQLMQARAQIACGVQSTTSPVSHHQPQPWLQDTSIAALLRQQENGSSFAAGGALLPELMSGDVSMLQQHCGGKVEGGGGGGAGDLQYLAQAMMRSSNYSL
