# Supplementary material for: Genome-wide identification and characterization of the Lateral Organ Boundaries Domain (LBD) gene family in polyploid wheat and related species
Source: PeerJ. 2021 Aug 11;9:e11811. doi: 10.7717/peerj.11811 (PMC8364319; doi:10.7717/peerj.11811)
Supplement: Supplemental Information 9 [file peerj-09-11811-s009.zip]

Archive with 10 entries (9 files):
- New HMM/
- New HMM/new_LOB_Aet.hmm
- New HMM/new_LOB_At.hmm
- New HMM/new_LOB_Bd.hmm
- New HMM/new_LOB_Hv.hmm
- New HMM/new_LOB_Os.hmm
- New HMM/new_LOB_Td.hmm
- New HMM/new_LOB_wheat1.hmm
- New HMM/new_LOB_wheat2.hmm
- New HMM/new_LOB_wheatTu.hmm
