# Supplementary material for: Genome-wide identification and characterization of the Lateral Organ Boundaries Domain (LBD) gene family in polyploid wheat and related species
Source: PeerJ. 2021 Aug 11;9:e11811. doi: 10.7717/peerj.11811 (PMC8364319; doi:10.7717/peerj.11811)
Supplement: Supplemental Information 9 [file peerj-09-11811-s009.zip › New HMM/new_LOB_Aet.hmm]

HMMER3/f [3.1b1 | May 2013]
NAME  domain
LENG  98
ALPH  amino
RF    no
MM    no
CONS  yes
CS    no
MAP   yes
DATE  Tue Aug  4 01:57:42 2020
NSEQ  57
EFFN  1.054138
CKSUM 140056949
STATS LOCAL MSV       -9.8294  0.71807
STATS LOCAL VITERBI  -10.3705  0.71807
STATS LOCAL FORWARD   -3.7324  0.71807
HMM          A        C        D        E        F        G        H        I        K        L        M        N        P        Q        R        S        T        V        W        Y   
            m->m     m->i     m->d     i->m     i->i     d->m     d->d
  COMPO   2.34831  3.26109  3.14341  2.74936  3.31182  2.95995  3.70681  3.00746  2.67138  2.48456  3.73154  3.12259  3.31145  3.00589  2.74247  2.70942  2.91632  2.65808  4.98509  3.56640
          2.68618  4.42225  2.77519  2.73123  3.46354  2.40513  3.72494  3.29354  2.67741  2.69355  4.24690  2.90347  2.73739  3.18146  2.89801  2.37887  2.77519  2.98518  4.58477  3.61503
          0.09593  4.21895  2.56705  0.61958  0.77255  0.00000        *
      1   2.02479  4.32348  3.36497  3.04618  4.35736  3.07046  4.17753  3.76921  3.11127  3.44145  4.26627  3.29621  1.60550  3.41694  3.46362  1.78200  2.80759  3.25426  5.68089  4.44008      1 p - - -
          2.68618  4.42225  2.77519  2.73123  3.46354  2.40513  3.72494  3.29354  2.67741  2.69355  4.24690  2.90347  2.73739  3.18146  2.89801  2.37887  2.77519  2.98518  4.58477  3.61503
          0.02378  4.14679  4.86913  0.61958  0.77255  0.57184  0.83123
      2   2.94060  0.52084  4.50968  4.31826  4.25797  3.49761  4.90618  3.45720  4.15068  3.35544  4.48863  4.23380  4.22484  4.48574  4.22307  3.21148  3.43099  3.18064  5.60483  4.54117      2 C - - -
          2.68618  4.42225  2.77519  2.73123  3.46354  2.40513  3.72494  3.29354  2.67741  2.69355  4.24690  2.90347  2.73739  3.18146  2.89801  2.37887  2.77519  2.98518  4.58477  3.61503
          0.02378  4.14679  4.86913  0.61958  0.77255  0.57184  0.83123
      3   1.63125  4.51416  3.05065  2.73275  4.36698  2.28377  3.98454  3.80394  2.87902  3.42564  4.23630  2.13213  3.79667  3.17810  3.30148  2.37666  2.85473  3.32521  5.64662  4.35111      3 a - - -
          2.68618  4.42225  2.77519  2.73123  3.46354  2.40513  3.72494  3.29354  2.67741  2.69355  4.24690  2.90347  2.73739  3.18146  2.89801  2.37887  2.77519  2.98518  4.58477  3.61503
          0.02378  4.14679  4.86913  0.61958  0.77255  0.52961  0.88876
      4   1.11629  4.22938  3.57138  3.30319  4.45468  1.93020  4.37119  3.86835  3.38795  3.56206  4.37721  3.41699  3.77220  3.65024  3.69289  2.21408  2.78788  3.28442  5.79627  4.59818      4 a - - -
          2.68618  4.42225  2.77519  2.73123  3.46354  2.40513  3.72494  3.29354  2.67741  2.69355  4.24690  2.90347  2.73739  3.18146  2.89801  2.37887  2.77519  2.98518  4.58477  3.61503
          0.02326  4.16864  4.89098  0.61958  0.77255  0.46197  0.99436
      5   3.03871  0.45206  4.61414  4.44092  4.37295  3.57742  5.01536  3.58948  4.27655  3.48150  4.61827  4.34075  4.30871  4.60881  4.33538  3.30905  3.53472  3.30676  5.69885  4.65418      5 C - - -
          2.68618  4.42225  2.77519  2.73123  3.46354  2.40513  3.72494  3.29354  2.67741  2.69355  4.24690  2.90347  2.73739  3.18146  2.89801  2.37887  2.77519  2.98518  4.58477  3.61503
          0.02225  4.21224  4.93459  0.61958  0.77255  0.49435  0.94152
      6   3.23177  5.33893  3.68190  2.95889  4.84743  3.81731  3.70783  4.17369  1.03120  3.57326  4.44839  3.34006  4.17158  2.83781  1.64939  3.21594  3.37964  3.85339  5.57606  4.43947      6 k - - -
          2.68618  4.42225  2.77519  2.73123  3.46354  2.40513  3.72494  3.29354  2.67741  2.69355  4.24690  2.90347  2.73739  3.18146  2.89801  2.37887  2.77519  2.98518  4.58477  3.61503
          0.02225  4.21224  4.93459  0.61958  0.77255  0.49435  0.94152
      7   2.49497  4.13440  4.03204  3.45285  2.21681  3.73146  3.16948  2.51043  3.33921  2.03066  3.22624  3.67824  4.09819  3.56648  3.53818  3.01540  2.87629  2.02865  4.64492  3.12772      7 v - - -
          2.68618  4.42225  2.77519  2.73123  3.46354  2.40513  3.72494  3.29354  2.67741  2.69355  4.24690  2.90347  2.73739  3.18146  2.89801  2.37887  2.77519  2.98518  4.58477  3.61503
          0.02225  4.21224  4.93459  0.61958  0.77255  0.49435  0.94152
      8   3.04147  4.70474  3.75773  3.31054  3.39752  3.91357  4.16806  2.77085  3.00742  1.06184  3.37216  3.69150  4.30843  2.52143  3.25695  3.28624  3.28554  2.76522  5.11410  3.85131      8 l - - -
          2.68618  4.42225  2.77519  2.73123  3.46354  2.40513  3.72494  3.29354  2.67741  2.69355  4.24690  2.90347  2.73739  3.18146  2.89801  2.37887  2.77519  2.98518  4.58477  3.61503
          0.02225  4.21224  4.93459  0.61958  0.77255  0.49435  0.94152
      9   3.43341  5.22081  3.96277  3.41887  4.66457  3.83738  4.13192  4.24256  2.45567  3.69663  4.69940  3.74633  4.33389  3.34547  0.56420  3.50854  3.68279  3.95446  5.61535  4.53109      9 R - - -
          2.68618  4.42225  2.77519  2.73123  3.46354  2.40513  3.72494  3.29354  2.67741  2.69355  4.24690  2.90347  2.73739  3.18146  2.89801  2.37887  2.77519  2.98518  4.58477  3.61503
          0.02225  4.21224  4.93459  0.61958  0.77255  0.49435  0.94152
     10   3.26657  5.34000  3.75295  3.00610  4.85435  3.84151  3.71521  4.17325  1.50884  3.57255  4.45608  3.37182  4.19281  2.84765  1.08274  3.25522  3.40865  3.86129  5.57169  4.44915     10 r - - -
          2.68618  4.42225  2.77519  2.73123  3.46354  2.40513  3.72494  3.29354  2.67741  2.69355  4.24690  2.90347  2.73739  3.18146  2.89801  2.37887  2.77519  2.98518  4.58477  3.61503
          0.02225  4.21224  4.93459  0.61958  0.77255  0.48043  0.96369
     11   2.93214  5.16934  3.25564  2.67374  4.60067  2.46141  3.68383  3.98867  1.50297  3.46138  4.28570  3.13757  4.00694  2.81073  1.80791  2.92348  3.13655  3.63005  5.55003  4.30252     11 k - - -
          2.68618  4.42225  2.77519  2.73123  3.46354  2.40513  3.72494  3.29354  2.67741  2.69355  4.24690  2.90347  2.73739  3.18146  2.89801  2.37887  2.77519  2.98518  4.58477  3.61503
          0.02210  4.21895  4.94129  0.61958  0.77255  0.48576  0.95510
     12   3.04901  0.44555  4.62496  4.45362  4.38498  3.58580  5.02670  3.60337  4.28962  3.49470  4.63185  4.35189  4.31748  4.62160  4.34705  3.31929  3.54559  3.32000  5.70863  4.66598     12 C - - -
          2.68618  4.42225  2.77519  2.73123  3.46354  2.40513  3.72494  3.29354  2.67741  2.69355  4.24690  2.90347  2.73739  3.18146  2.89801  2.37887  2.77519  2.98518  4.58477  3.61503
          0.02210  4.21895  4.94129  0.61958  0.77255  0.48576  0.95510
     13   2.21601  4.72204  3.06943  2.39016  3.94927  3.30101  3.68836  3.35094  2.51631  2.85674  3.81433  2.75565  3.85858  2.68635  2.96491  2.50187  2.53294  2.56119  5.25545  3.94229     13 a - - -
          2.68618  4.42225  2.77519  2.73123  3.46354  2.40513  3.72494  3.29354  2.67741  2.69355  4.24690  2.90347  2.73739  3.18146  2.89801  2.37887  2.77519  2.98518  4.58477  3.61503
          0.02210  4.21895  4.94129  0.61958  0.77255  0.48576  0.95510
     14   2.52962  5.12861  2.27833  2.26539  4.44608  3.39738  3.49218  3.91744  2.34557  3.42124  4.18177  2.72249  2.53113  2.59282  2.69545  2.55984  2.90537  3.50537  5.57470  4.17221     14 e - - -
          2.68618  4.42225  2.77519  2.73123  3.46354  2.40513  3.72494  3.29354  2.67741  2.69355  4.24690  2.90347  2.73739  3.18146  2.89801  2.37887  2.77519  2.98518  4.58477  3.61503
          0.02210  4.21895  4.94129  0.61958  0.77255  0.48576  0.95510
     15   2.45414  5.29685  1.95431  1.97912  4.61417  2.24081  3.72024  4.10063  2.57379  3.60142  4.38543  2.59019  3.86707  2.85001  3.01037  2.74205  3.05675  3.68049  5.76039  4.32306     15 d - - -
          2.68618  4.42225  2.77519  2.73123  3.46354  2.40513  3.72494  3.29354  2.67741  2.69355  4.24690  2.90347  2.73739  3.18146  2.89801  2.37887  2.77519  2.98518  4.58477  3.61503
          0.02210  4.21895  4.94129  0.61958  0.77255  0.48576  0.95510
     16   3.04901  0.44555  4.62496  4.45362  4.38498  3.58580  5.02670  3.60337  4.28962  3.49470  4.63185  4.35189  4.31748  4.62160  4.34705  3.31929  3.54559  3.32000  5.70863  4.66598     16 C - - -
          2.68618  4.42225  2.77519  2.73123  3.46354  2.40513  3.72494  3.29354  2.67741  2.69355  4.24690  2.90347  2.73739  3.18146  2.89801  2.37887  2.77519  2.98518  4.58477  3.61503
          0.02210  4.21895  4.94129  0.61958  0.77255  0.48576  0.95510
     17   2.63715  4.33555  3.55115  2.76063  3.49859  3.62297  3.90825  2.55028  2.93480  2.53254  3.34176  3.38743  3.06298  3.24469  3.27886  2.88130  2.53316  1.73284  4.96505  3.73304     17 v - - -
          2.68618  4.42225  2.77519  2.73123  3.46354  2.40513  3.72494  3.29354  2.67741  2.69355  4.24690  2.90347  2.73739  3.18146  2.89801  2.37887  2.77519  2.98518  4.58477  3.61503
          0.02210  4.21895  4.94129  0.61958  0.77255  0.48576  0.95510
     18   3.36560  4.67137  5.02668  4.47475  1.60411  4.59276  4.69408  1.98503  4.33314  1.19233  2.99486  4.62114  4.78923  4.37649  4.39442  3.93844  3.58453  2.41102  4.93141  3.63073     18 l - - -
          2.68618  4.42225  2.77519  2.73123  3.46354  2.40513  3.72494  3.29354  2.67741  2.69355  4.24690  2.90347  2.73739  3.18146  2.89801  2.37887  2.77519  2.98518  4.58477  3.61503
          0.02210  4.21895  4.94129  0.61958  0.77255  0.48576  0.95510
     19   1.32752  4.56881  3.34884  2.88429  4.21320  3.32615  3.94287  3.58941  2.65304  3.24336  4.09485  3.25286  3.90066  3.14462  2.13561  2.56353  2.92943  3.21127  5.48538  4.22996     19 a - - -
          2.68618  4.42225  2.77519  2.73123  3.46354  2.40513  3.72494  3.29354  2.67741  2.69355  4.24690  2.90347  2.73739  3.18146  2.89801  2.37887  2.77519  2.98518  4.58477  3.61503
          0.02210  4.21895  4.94129  0.61958  0.77255  0.48576  0.95510
     20   2.20142  4.45624  3.47224  3.28846  4.45997  3.19438  4.41950  3.80897  3.37068  3.53570  4.47016  3.50128  0.90658  3.71081  3.65566  2.71173  3.02247  3.34927  5.80240  4.59754     20 p - - -
          2.68618  4.42225  2.77519  2.73123  3.46354  2.40513  3.72494  3.29354  2.67741  2.69355  4.24690  2.90347  2.73739  3.18146  2.89801  2.37887  2.77519  2.98518  4.58477  3.61503
          0.02210  4.21895  4.94129  0.61958  0.77255  0.48576  0.95510
     21   2.74501  2.96255  3.90210  3.34895  2.68064  3.76032  3.14871  2.77937  3.25411  2.47739  3.41852  3.61020  4.13535  3.50217  3.50450  2.77049  2.97969  2.57904  4.45599  1.75740     21 y - - -
          2.68618  4.42225  2.77519  2.73123  3.46354  2.40513  3.72494  3.29354  2.67741  2.69355  4.24690  2.90347  2.73739  3.18146  2.89801  2.37887  2.77519  2.98518  4.58477  3.61503
          0.02210  4.21895  4.94129  0.61958  0.77255  0.48576  0.95510
     22   3.39089  4.70668  4.93385  4.41449  1.26865  4.55616  4.47794  2.18984  4.26690  1.42899  3.08881  4.52555  4.77859  4.32939  4.34583  3.90413  3.61384  2.48069  4.70563  3.25347     22 f - - -
          2.68618  4.42225  2.77519  2.73123  3.46354  2.40513  3.72494  3.29354  2.67741  2.69355  4.24690  2.90347  2.73739  3.18146  2.89801  2.37887  2.77519  2.98518  4.58477  3.61503
          0.02210  4.21895  4.94129  0.61958  0.77255  0.48576  0.95510
     23   2.53360  3.59024  2.97559  2.35690  3.94001  3.44803  3.71040  3.33814  2.54843  2.83942  3.81173  3.04849  2.38295  2.89044  2.99329  2.39050  2.69138  3.03606  5.25494  3.94739     23 e - - -
          2.68590  4.42242  2.77525  2.73133  3.46371  2.40504  3.72472  3.29299  2.67758  2.69372  4.24707  2.90364  2.73751  3.18163  2.89783  2.37882  2.77537  2.98535  4.58234  3.61520
          0.34904  1.24657  4.94129  1.09790  0.40582  0.48576  0.95510
     24   2.26528  5.20012  2.18165  1.98202  4.51333  3.37982  3.67799  3.98834  2.49074  3.49780  4.27319  2.85499  2.58640  2.60257  3.00013  2.64451  2.98289  3.57807  5.65988  4.24336     29 e - - -
          2.68618  4.42225  2.77519  2.73123  3.46354  2.40513  3.72494  3.29354  2.67741  2.69355  4.24690  2.90347  2.73739  3.18146  2.89801  2.37887  2.77519  2.98518  4.58477  3.61503
          0.02210  4.21895  4.94129  0.61958  0.77255  0.48576  0.95510
     25   2.32393  5.09509  2.34999  2.21088  4.41546  3.32508  3.48455  3.88612  2.35685  3.24342  4.14430  2.69689  3.42445  2.40296  2.73905  2.60964  2.76936  3.47278  5.54171  4.14268     30 e - - -
          2.68618  4.42225  2.77519  2.73123  3.46354  2.40513  3.72494  3.29354  2.67741  2.69355  4.24690  2.90347  2.73739  3.18146  2.89801  2.37887  2.77519  2.98518  4.58477  3.61503
          0.02210  4.21895  4.94129  0.61958  0.77255  0.48576  0.95510
     26   2.69892  5.18545  2.54134  2.09059  4.51254  2.61102  3.63498  3.99085  2.30137  3.47973  4.23824  2.66885  3.82724  2.11883  2.67712  2.65564  2.93511  3.56787  5.62103  4.21115     31 e - - -
          2.68618  4.42225  2.77519  2.73123  3.46354  2.40513  3.72494  3.29354  2.67741  2.69355  4.24690  2.90347  2.73739  3.18146  2.89801  2.37887  2.77519  2.98518  4.58477  3.61503
          0.02210  4.21895  4.94129  0.61958  0.77255  0.48576  0.95510
     27   1.83539  4.56929  3.20000  2.68720  3.90884  3.17014  3.80308  3.29278  2.66394  2.95416  3.30708  3.13931  2.37440  2.82607  3.07556  2.69043  2.85934  2.98957  5.25403  3.97213     32 a - - -
          2.68618  4.42225  2.77519  2.73123  3.46354  2.40513  3.72494  3.29354  2.67741  2.69355  4.24690  2.90347  2.73739  3.18146  2.89801  2.37887  2.77519  2.98518  4.58477  3.61503
          0.02210  4.21895  4.94129  0.61958  0.77255  0.48576  0.95510
     28   2.20057  5.01093  2.89472  2.38995  4.31192  3.19513  2.81952  3.75731  2.38470  3.29992  4.08346  2.32166  3.83376  2.50284  2.71013  2.59514  2.89574  3.38257  5.48334  4.11564     33 a - - -
          2.68618  4.42225  2.77519  2.73123  3.46354  2.40513  3.72494  3.29354  2.67741  2.69355  4.24690  2.90347  2.73739  3.18146  2.89801  2.37887  2.77519  2.98518  4.58477  3.61503
          0.02210  4.21895  4.94129  0.61958  0.77255  0.48576  0.95510
     29   2.22461  5.07660  2.71651  2.36766  4.39642  3.42447  3.08000  3.85456  1.97683  3.36432  4.12891  2.90582  3.82163  2.56785  2.47428  2.52874  2.88620  3.45474  5.51837  4.13859     34 k - - -
          2.68618  4.42225  2.77519  2.73123  3.46354  2.40513  3.72494  3.29354  2.67741  2.69355  4.24690  2.90347  2.73739  3.18146  2.89801  2.37887  2.77519  2.98518  4.58477  3.61503
          0.02210  4.21895  4.94129  0.61958  0.77255  0.48576  0.95510
     30   2.85415  4.44402  4.10040  3.67353  1.30889  3.76429  4.13127  2.74125  3.57740  2.36483  3.52724  3.84377  4.26629  3.82645  3.78859  3.15278  2.15105  2.60833  4.67223  3.18031     35 f - - -
          2.68618  4.42225  2.77519  2.73123  3.46354  2.40513  3.72494  3.29354  2.67741  2.69355  4.24690  2.90347  2.73739  3.18146  2.89801  2.37887  2.77519  2.98518  4.58477  3.61503
          0.02210  4.21895  4.94129  0.61958  0.77255  0.48576  0.95510
     31   1.82872  4.36430  3.56518  3.00754  3.57052  3.58546  3.92981  2.75992  2.90077  2.35958  3.51608  3.39105  4.00637  3.24771  2.75446  2.86334  2.81983  2.03256  5.03119  3.79949     36 a - - -
          2.68618  4.42225  2.77519  2.73123  3.46354  2.40513  3.72494  3.29354  2.67741  2.69355  4.24690  2.90347  2.73739  3.18146  2.89801  2.37887  2.77519  2.98518  4.58477  3.61503
          0.02210  4.21895  4.94129  0.61958  0.77255  0.48576  0.95510
     32   2.06016  4.47623  3.28891  2.73819  2.71250  3.52117  3.36767  2.94917  2.71134  2.71707  3.58961  2.66628  3.91789  3.03707  3.11069  2.63206  2.64508  2.77816  5.04670  3.77916     37 a - - -
          2.68618  4.42225  2.77519  2.73123  3.46354  2.40513  3.72494  3.29354  2.67741  2.69355  4.24690  2.90347  2.73739  3.18146  2.89801  2.37887  2.77519  2.98518  4.58477  3.61503
          0.02210  4.21895  4.94129  0.61958  0.77255  0.48576  0.95510
     33   2.39584  4.25299  4.31257  3.75307  3.45037  3.97894  4.38004  1.86186  3.64497  2.06376  3.37988  3.98003  4.34889  3.89267  3.85318  3.02221  3.06343  1.36003  5.07345  3.87294     38 v - - -
          2.68618  4.42225  2.77519  2.73123  3.46354  2.40513  3.72494  3.29354  2.67741  2.69355  4.24690  2.90347  2.73739  3.18146  2.89801  2.37887  2.77519  2.98518  4.58477  3.61503
          0.02210  4.21895  4.94129  0.61958  0.77255  0.48576  0.95510
     34   1.97510  4.71268  3.13691  2.81310  3.91769  3.40810  1.44147  3.60881  2.75710  3.23903  4.14143  3.23163  3.97452  3.19427  3.09627  2.82479  3.05896  3.27403  5.30730  3.90993     39 h - - -
          2.68618  4.42225  2.77519  2.73123  3.46354  2.40513  3.72494  3.29354  2.67741  2.69355  4.24690  2.90347  2.73739  3.18146  2.89801  2.37887  2.77519  2.98518  4.58477  3.61503
          0.02210  4.21895  4.94129  0.61958  0.77255  0.48576  0.95510
     35   3.10428  5.23900  3.58842  2.86764  4.65728  3.76419  3.68624  4.00091  1.21655  2.97595  4.31687  3.27654  4.11247  2.81748  1.66299  3.10083  3.26700  3.68629  5.51885  4.33770     40 k - - -
          2.68618  4.42225  2.77519  2.73123  3.46354  2.40513  3.72494  3.29354  2.67741  2.69355  4.24690  2.90347  2.73739  3.18146  2.89801  2.37887  2.77519  2.98518  4.58477  3.61503
          0.02210  4.21895  4.94129  0.61958  0.77255  0.48576  0.95510
     36   3.12505  4.47079  4.78069  4.23859  2.23034  4.35847  4.62852  2.11513  4.10915  1.74024  3.21337  4.39937  4.64989  4.26799  4.23768  3.70021  3.36573  1.20734  5.03146  3.73238     41 v - - -
          2.68618  4.42225  2.77519  2.73123  3.46354  2.40513  3.72494  3.29354  2.67741  2.69355  4.24690  2.90347  2.73739  3.18146  2.89801  2.37887  2.77519  2.98518  4.58477  3.61503
          0.02210  4.21895  4.94129  0.61958  0.77255  0.48576  0.95510
     37   3.85808  5.04982  4.85541  4.58610  0.76318  4.58072  3.61363  3.46245  4.41789  2.74707  4.05270  4.26529  4.88413  4.33948  4.40789  3.96892  4.08097  3.41663  3.73622  1.67704     42 f - - -
          2.68618  4.42225  2.77519  2.73123  3.46354  2.40513  3.72494  3.29354  2.67741  2.69355  4.24690  2.90347  2.73739  3.18146  2.89801  2.37887  2.77519  2.98518  4.58477  3.61503
          0.02210  4.21895  4.94129  0.61958  0.77255  0.48576  0.95510
     38   3.15504  4.88138  3.89844  3.84844  4.95653  0.35091  4.93300  4.65484  4.07598  4.25957  5.24820  4.06446  4.28209  4.37337  4.26031  3.33905  3.66281  4.11586  5.94561  5.07501     43 G - - -
          2.68618  4.42225  2.77519  2.73123  3.46354  2.40513  3.72494  3.29354  2.67741  2.69355  4.24690  2.90347  2.73739  3.18146  2.89801  2.37887  2.77519  2.98518  4.58477  3.61503
          0.02210  4.21895  4.94129  0.61958  0.77255  0.48576  0.95510
     39   1.71227  4.47674  3.42663  2.87031  3.73029  3.52970  3.87358  2.76966  2.74328  2.73344  3.65037  3.28766  3.96502  3.12937  2.37106  2.80499  2.89686  2.39076  5.14501  3.89393     44 a - - -
          2.68618  4.42225  2.77519  2.73123  3.46354  2.40513  3.72494  3.29354  2.67741  2.69355  4.24690  2.90347  2.73739  3.18146  2.89801  2.37887  2.77519  2.98518  4.58477  3.61503
          0.02210  4.21895  4.94129  0.61958  0.77255  0.48576  0.95510
     40   1.72750  4.48604  3.25053  2.88608  4.28832  3.21214  4.04472  3.68218  2.66006  3.34632  4.17976  3.23849  3.85116  3.25788  3.27782  1.38268  2.88349  3.24692  5.59454  4.32735     45 s - - -
          2.68618  4.42225  2.77519  2.73123  3.46354  2.40513  3.72494  3.29354  2.67741  2.69355  4.24690  2.90347  2.73739  3.18146  2.89801  2.37887  2.77519  2.98518  4.58477  3.61503
          0.02210  4.21895  4.94129  0.61958  0.77255  0.48576  0.95510
     41   2.73569  4.84764  2.76846  2.64591  4.62905  2.05838  4.08228  4.17867  3.01364  3.76702  4.61139  1.17185  3.93578  3.28977  3.44599  2.79521  3.13766  3.68069  5.86552  4.52502     46 n - - -
          2.68618  4.42225  2.77519  2.73123  3.46354  2.40513  3.72494  3.29354  2.67741  2.69355  4.24690  2.90347  2.73739  3.18146  2.89801  2.37887  2.77519  2.98518  4.58477  3.61503
          0.02210  4.21895  4.94129  0.61958  0.77255  0.48576  0.95510
     42   2.71505  4.41104  4.79323  4.24747  3.51636  4.39375  4.83895  1.66031  4.13590  1.58703  3.35249  4.44521  4.69215  4.34912  4.30154  3.73824  3.32716  1.28517  5.36126  4.19053     47 v - - -
          2.68618  4.42225  2.77519  2.73123  3.46354  2.40513  3.72494  3.29354  2.67741  2.69355  4.24690  2.90347  2.73739  3.18146  2.89801  2.37887  2.77519  2.98518  4.58477  3.61503
          0.02210  4.21895  4.94129  0.61958  0.77255  0.48576  0.95510
     43   2.38710  4.25714  3.66952  3.10156  3.40204  3.63531  3.93460  2.48242  3.03704  2.10702  3.16023  3.45765  4.02292  3.32360  3.34968  2.24719  2.40164  2.31504  4.88427  3.66550     48 l - - -
          2.68618  4.42225  2.77519  2.73123  3.46354  2.40513  3.72494  3.29354  2.67741  2.69355  4.24690  2.90347  2.73739  3.18146  2.89801  2.37887  2.77519  2.98518  4.58477  3.61503
          0.02210  4.21895  4.94129  0.61958  0.77255  0.48576  0.95510
     44   2.59393  5.10501  3.03586  2.52859  4.48814  3.51127  3.67388  3.90585  1.39372  3.41162  4.21641  2.58143  3.92704  2.80044  2.44915  2.64999  3.03313  3.53363  5.54413  4.23581     49 k - - -
          2.68618  4.42225  2.77519  2.73123  3.46354  2.40513  3.72494  3.29354  2.67741  2.69355  4.24690  2.90347  2.73739  3.18146  2.89801  2.37887  2.77519  2.98518  4.58477  3.61503
          0.02210  4.21895  4.94129  0.61958  0.77255  0.48576  0.95510
     45   2.75775  4.23075  4.18166  3.60398  2.78579  3.86323  4.16732  2.45638  3.48201  1.33905  2.68642  3.83420  4.21606  3.70259  3.67142  2.86759  2.79754  2.34633  4.81787  3.62770     50 l - - -
          2.68618  4.42225  2.77519  2.73123  3.46354  2.40513  3.72494  3.29354  2.67741  2.69355  4.24690  2.90347  2.73739  3.18146  2.89801  2.37887  2.77519  2.98518  4.58477  3.61503
          0.02210  4.21895  4.94129  0.61958  0.77255  0.48576  0.95510
     46   3.50631  4.82234  5.03816  4.52570  3.17818  4.73300  5.05543  2.03406  4.31561  0.69637  2.99851  4.78076  4.92258  4.47094  4.42659  4.13374  3.74148  2.33935  5.30672  4.18446     51 l - - -
          2.68618  4.42225  2.77519  2.73123  3.46354  2.40513  3.72494  3.29354  2.67741  2.69355  4.24690  2.90347  2.73739  3.18146  2.89801  2.37887  2.77519  2.98518  4.58477  3.61503
          0.02210  4.21895  4.94129  0.61958  0.77255  0.48576  0.95510
     47   2.18212  4.84945  3.01334  2.45745  4.10038  3.45000  3.64946  3.51912  2.30622  2.77476  3.82181  2.62804  3.84157  2.52996  2.74763  2.56646  2.54569  3.18935  5.34595  4.00971     52 a - - -
          2.68618  4.42225  2.77519  2.73123  3.46354  2.40513  3.72494  3.29354  2.67741  2.69355  4.24690  2.90347  2.73739  3.18146  2.89801  2.37887  2.77519  2.98518  4.58477  3.61503
          0.02210  4.21895  4.94129  0.61958  0.77255  0.48576  0.95510
     48   2.11549  5.08138  2.73710  1.96610  4.39172  3.22513  3.27605  3.85304  2.37378  3.36998  4.13672  2.88997  3.81916  2.59673  2.51363  2.60436  2.89223  3.45437  5.53310  4.14390     53 e - - -
          2.68618  4.42225  2.77519  2.73123  3.46354  2.40513  3.72494  3.29354  2.67741  2.69355  4.24690  2.90347  2.73739  3.18146  2.89801  2.37887  2.77519  2.98518  4.58477  3.61503
          0.02210  4.21895  4.94129  0.61958  0.77255  0.48576  0.95510
     49   2.43101  4.28343  3.38150  3.01998  3.42861  3.27871  3.89424  2.59802  2.96643  1.86349  3.40156  3.07485  3.99692  3.26083  3.29535  2.86983  2.85122  2.09435  4.89371  3.66811     54 l - - -
          2.68618  4.42225  2.77519  2.73123  3.46354  2.40513  3.72494  3.29354  2.67741  2.69355  4.24690  2.90347  2.73739  3.18146  2.89801  2.37887  2.77519  2.98518  4.58477  3.61503
          0.11423  4.21895  2.37267  0.61958  0.77255  0.48576  0.95510
     50   2.39211  4.81056  2.92803  2.45714  4.12783  3.13903  3.25707  3.54738  2.36148  3.14491  3.96118  2.84678  2.24141  2.83481  2.91374  2.65600  2.68852  3.20753  5.37859  4.04666     55 p - - -
          2.68618  4.42225  2.77519  2.73123  3.46354  2.40513  3.72494  3.29354  2.67741  2.69355  4.24690  2.90347  2.73739  3.18146  2.89801  2.37887  2.77519  2.98518  4.58477  3.61503
          0.02421  4.12893  4.85127  0.61958  0.77255  0.42508  1.06050
     51   2.42460  4.84232  2.66002  2.28739  4.09578  3.43862  3.65371  3.36409  2.45054  2.98997  3.92074  2.96927  2.58051  2.79969  2.91707  2.56292  2.67769  2.88566  5.34982  4.00899     56 e - - -
          2.68618  4.42225  2.77519  2.73123  3.46354  2.40513  3.72494  3.29354  2.67741  2.69355  4.24690  2.90347  2.73739  3.18146  2.89801  2.37887  2.77519  2.98518  4.58477  3.61503
          0.02210  4.21895  4.94129  0.61958  0.77255  0.48576  0.95510
     52   2.27494  4.89264  2.87868  2.06193  4.15174  3.32229  3.27196  3.38117  2.41680  2.94761  3.95759  2.94648  3.47970  2.71395  2.88859  2.46958  2.81724  3.23633  5.38058  3.56926     57 e - - -
          2.68618  4.42225  2.77519  2.73123  3.46354  2.40513  3.72494  3.29354  2.67741  2.69355  4.24690  2.90347  2.73739  3.18146  2.89801  2.37887  2.77519  2.98518  4.58477  3.61503
          0.02210  4.21895  4.94129  0.61958  0.77255  0.48576  0.95510
     53   2.33452  5.05328  2.53104  2.31516  4.35852  3.26032  3.21884  3.81729  2.23728  2.99639  4.10709  2.89364  3.81285  2.19283  2.84999  2.57875  2.87454  3.42286  5.50853  4.12229     58 q - - -
          2.68618  4.42225  2.77519  2.73123  3.46354  2.40513  3.72494  3.29354  2.67741  2.69355  4.24690  2.90347  2.73739  3.18146  2.89801  2.37887  2.77519  2.98518  4.58477  3.61503
          0.02210  4.21895  4.94129  0.61958  0.77255  0.48576  0.95510
     54   2.51589  4.03203  3.20521  2.62299  3.96446  3.52923  3.15683  3.35903  2.41328  2.69722  3.83131  3.10365  3.91369  2.74607  1.78968  2.76273  2.91433  3.07187  5.24378  3.95888     59 r - - -
          2.68618  4.42225  2.77519  2.73123  3.46354  2.40513  3.72494  3.29354  2.67741  2.69355  4.24690  2.90347  2.73739  3.18146  2.89801  2.37887  2.77519  2.98518  4.58477  3.61503
          0.02210  4.21895  4.94129  0.61958  0.77255  0.48576  0.95510
     55   2.38377  4.36997  2.67832  2.18235  4.26149  3.11745  3.62315  3.70476  2.38400  3.12890  4.03636  2.92178  3.81761  2.74564  2.12089  2.57274  2.86058  3.33342  5.44758  4.07937     60 r - - -
          2.68618  4.42225  2.77519  2.73123  3.46354  2.40513  3.72494  3.29354  2.67741  2.69355  4.24690  2.90347  2.73739  3.18146  2.89801  2.37887  2.77519  2.98518  4.58477  3.61503
          0.02210  4.21895  4.94129  0.61958  0.77255  0.48576  0.95510
     56   2.60688  5.23369  1.80607  2.02708  4.55004  3.37796  3.68861  4.02796  2.50438  3.53223  4.30943  2.85085  2.64931  2.81242  2.74829  2.70945  3.00610  3.61380  5.69010  4.26890     61 d - - -
          2.68582  4.42228  2.77523  2.73127  3.46357  2.40516  3.72498  3.29357  2.67744  2.69358  4.24693  2.90350  2.73743  3.18150  2.89789  2.37890  2.77523  2.98522  4.58480  3.61506
          0.22930  1.62069  4.94129  0.23563  1.56101  0.48576  0.95510
     57   1.49197  3.62479  3.93521  3.39973  3.54763  3.55742  4.17448  2.57001  3.31048  2.05657  3.49980  3.64004  4.06514  3.58766  3.58070  2.89846  2.73207  2.24901  5.07714  3.87222     63 a - - -
          2.68618  4.42225  2.77519  2.73123  3.46354  2.40513  3.72494  3.29354  2.67741  2.69355  4.24690  2.90347  2.73739  3.18146  2.89801  2.37887  2.77519  2.98518  4.58477  3.61503
          0.02210  4.21895  4.94129  0.61958  0.77255  0.48576  0.95510
     58   2.07892  4.21327  4.24637  3.67381  2.40251  3.88212  4.22847  2.32295  3.55848  2.14678  2.78580  3.88465  4.24695  3.77616  3.74260  3.18552  2.99820  1.69140  4.87693  3.68160     64 v - - -
          2.68618  4.42225  2.77519  2.73123  3.46354  2.40513  3.72494  3.29354  2.67741  2.69355  4.24690  2.90347  2.73739  3.18146  2.89801  2.37887  2.77519  2.98518  4.58477  3.61503
          0.02210  4.21895  4.94129  0.61958  0.77255  0.48576  0.95510
     59   2.50950  5.00608  2.93790  2.27467  4.30347  3.43053  3.61896  3.74840  2.27326  3.28653  4.06478  2.60565  3.82522  2.53017  2.33060  2.29981  2.87566  2.94927  5.46597  4.09908     65 k - - -
          2.68618  4.42225  2.77519  2.73123  3.46354  2.40513  3.72494  3.29354  2.67741  2.69355  4.24690  2.90347  2.73739  3.18146  2.89801  2.37887  2.77519  2.98518  4.58477  3.61503
          0.02210  4.21895  4.94129  0.61958  0.77255  0.48576  0.95510
     60   2.36672  4.31220  3.56128  3.24785  4.38669  3.09404  4.31217  3.76169  3.26330  3.48246  4.32528  3.42162  3.83001  3.57783  3.57729  1.20433  1.68313  3.25070  5.73619  4.51002     66 s - - -
          2.68618  4.42225  2.77519  2.73123  3.46354  2.40513  3.72494  3.29354  2.67741  2.69355  4.24690  2.90347  2.73739  3.18146  2.89801  2.37887  2.77519  2.98518  4.58477  3.61503
          0.02210  4.21895  4.94129  0.61958  0.77255  0.48576  0.95510
     61   3.37483  4.66110  5.10920  4.54604  3.25144  4.70825  5.06407  1.74483  4.42291  0.94367  2.80767  4.76903  4.88086  4.50202  4.51587  4.06474  3.59940  1.90903  5.33793  4.28602     67 l - - -
          2.68618  4.42225  2.77519  2.73123  3.46354  2.40513  3.72494  3.29354  2.67741  2.69355  4.24690  2.90347  2.73739  3.18146  2.89801  2.37887  2.77519  2.98518  4.58477  3.61503
          0.02210  4.21895  4.94129  0.61958  0.77255  0.48576  0.95510
     62   2.31215  3.47811  4.01651  3.44093  3.27333  3.70168  4.05210  2.36687  3.33621  1.87791  3.26711  3.67704  4.09190  3.57485  3.55002  2.71201  2.49141  1.99560  4.78964  3.59266     68 l - - -
          2.68618  4.42225  2.77519  2.73123  3.46354  2.40513  3.72494  3.29354  2.67741  2.69355  4.24690  2.90347  2.73739  3.18146  2.89801  2.37887  2.77519  2.98518  4.58477  3.61503
          0.02210  4.21895  4.94129  0.61958  0.77255  0.48576  0.95510
     63   3.92919  5.11787  4.79984  4.51798  2.01926  4.56933  3.56014  3.71592  4.27476  3.00469  4.27211  4.21743  4.88175  4.28299  4.29742  3.96900  4.14610  3.61986  2.88948  0.66346     69 Y - - -
          2.68618  4.42225  2.77519  2.73123  3.46354  2.40513  3.72494  3.29354  2.67741  2.69355  4.24690  2.90347  2.73739  3.18146  2.89801  2.37887  2.77519  2.98518  4.58477  3.61503
          0.02210  4.21895  4.94129  0.61958  0.77255  0.48576  0.95510
     64   3.05598  5.46079  2.44052  0.95031  4.75005  3.40558  3.87727  4.25680  2.72403  3.76604  4.64900  2.90610  3.99475  2.75187  3.17593  2.97708  3.33348  3.87727  5.90996  4.49151     70 e - - -
          2.68618  4.42225  2.77519  2.73123  3.46354  2.40513  3.72494  3.29354  2.67741  2.69355  4.24690  2.90347  2.73739  3.18146  2.89801  2.37887  2.77519  2.98518  4.58477  3.61503
          0.02210  4.21895  4.94129  0.61958  0.77255  0.48576  0.95510
     65   0.61080  4.40471  3.85376  3.67859  4.43631  3.21695  4.65378  3.61692  3.70499  3.48104  4.48537  3.72797  3.99024  4.01564  3.92058  2.75765  3.05987  3.20847  5.82675  4.67206     71 A - - -
          2.68618  4.42225  2.77519  2.73123  3.46354  2.40513  3.72494  3.29354  2.67741  2.69355  4.24690  2.90347  2.73739  3.18146  2.89801  2.37887  2.77519  2.98518  4.58477  3.61503
          0.02210  4.21895  4.94129  0.61958  0.77255  0.48576  0.95510
     66   2.50435  3.31755  2.61410  2.16154  4.31140  3.41373  3.61546  3.76359  2.37414  3.29924  4.07161  2.66245  3.81255  2.30925  2.68005  2.61929  2.76907  3.37960  5.47862  4.09960     72 e - - -
          2.68618  4.42225  2.77519  2.73123  3.46354  2.40513  3.72494  3.29354  2.67741  2.69355  4.24690  2.90347  2.73739  3.18146  2.89801  2.37887  2.77519  2.98518  4.58477  3.61503
          0.02210  4.21895  4.94129  0.61958  0.77255  0.48576  0.95510
     67   1.90091  4.29432  3.55097  2.98718  3.44392  2.65489  3.87321  2.80332  2.92617  2.40384  2.92218  3.36747  3.97416  3.22816  3.26079  2.73106  2.84027  2.57955  3.90145  3.66835     73 a - - -
          2.68618  4.42225  2.77519  2.73123  3.46354  2.40513  3.72494  3.29354  2.67741  2.69355  4.24690  2.90347  2.73739  3.18146  2.89801  2.37887  2.77519  2.98518  4.58477  3.61503
          0.02210  4.21895  4.94129  0.61958  0.77255  0.48576  0.95510
     68   3.44296  5.22875  3.97317  3.42846  4.67438  3.84487  4.13938  4.25337  2.46174  3.70620  4.70923  3.75517  4.34145  3.35298  0.55782  3.51806  3.69213  3.96507  5.62262  4.53996     74 R - - -
          2.68618  4.42225  2.77519  2.73123  3.46354  2.40513  3.72494  3.29354  2.67741  2.69355  4.24690  2.90347  2.73739  3.18146  2.89801  2.37887  2.77519  2.98518  4.58477  3.61503
          0.02210  4.21895  4.94129  0.61958  0.77255  0.48576  0.95510
     69   2.30840  4.22794  3.72767  2.89188  3.34741  3.66524  3.94358  2.51836  3.08165  1.88327  3.02124  3.49644  4.03923  3.29377  3.37523  2.92907  2.56133  2.16594  4.84005  3.62766     75 l - - -
          2.68618  4.42225  2.77519  2.73123  3.46354  2.40513  3.72494  3.29354  2.67741  2.69355  4.24690  2.90347  2.73739  3.18146  2.89801  2.37887  2.77519  2.98518  4.58477  3.61503
          0.02210  4.21895  4.94129  0.61958  0.77255  0.48576  0.95510
     70   2.36601  4.64266  3.18271  2.61492  3.84064  3.50855  3.40148  2.84598  2.44614  2.87913  3.43424  3.09926  3.89388  2.91240  2.04166  2.61204  2.86586  2.84881  5.17393  3.88816     76 r - - -
          2.68618  4.42225  2.77519  2.73123  3.46354  2.40513  3.72494  3.29354  2.67741  2.69355  4.24690  2.90347  2.73739  3.18146  2.89801  2.37887  2.77519  2.98518  4.58477  3.61503
          0.02210  4.21895  4.94129  0.61958  0.77255  0.48576  0.95510
     71   3.08751  5.63294  1.05582  2.22301  4.95023  3.32213  3.92762  4.53297  2.99370  4.03032  4.89932  1.95479  3.97306  3.10618  3.60915  2.97113  3.39896  4.08413  6.14931  4.62374     77 d - - -
          2.68618  4.42225  2.77519  2.73123  3.46354  2.40513  3.72494  3.29354  2.67741  2.69355  4.24690  2.90347  2.73739  3.18146  2.89801  2.37887  2.77519  2.98518  4.58477  3.61503
          0.02210  4.21895  4.94129  0.61958  0.77255  0.48576  0.95510
     72   3.28042  4.96410  3.92688  3.82574  4.76829  3.63278  4.86169  4.41995  3.91617  4.00144  5.07514  4.09118  0.37862  4.29341  4.10960  3.46176  3.75135  4.02240  5.84366  4.89797     78 P - - -
          2.68618  4.42225  2.77519  2.73123  3.46354  2.40513  3.72494  3.29354  2.67741  2.69355  4.24690  2.90347  2.73739  3.18146  2.89801  2.37887  2.77519  2.98518  4.58477  3.61503
          0.02210  4.21895  4.94129  0.61958  0.77255  0.48576  0.95510
     73   2.76674  4.34283  4.23547  3.80537  3.71407  3.75595  4.56338  2.16850  3.67772  2.53898  3.65448  3.96901  4.30771  3.99756  3.90276  2.75526  3.11586  0.95353  5.38423  4.13683     79 v - - -
          2.68618  4.42225  2.77519  2.73123  3.46354  2.40513  3.72494  3.29354  2.67741  2.69355  4.24690  2.90347  2.73739  3.18146  2.89801  2.37887  2.77519  2.98518  4.58477  3.61503
          0.02210  4.21895  4.94129  0.61958  0.77255  0.48576  0.95510
     74   2.67372  4.53656  3.21941  2.55313  3.58212  3.24313  3.79541  3.09858  2.73683  2.63259  3.66487  3.20372  3.95622  3.08337  3.11602  2.50500  2.91756  2.84830  5.01141  1.86092     80 y - - -
          2.68618  4.42225  2.77519  2.73123  3.46354  2.40513  3.72494  3.29354  2.67741  2.69355  4.24690  2.90347  2.73739  3.18146  2.89801  2.37887  2.77519  2.98518  4.58477  3.61503
          0.02210  4.21895  4.94129  0.61958  0.77255  0.48576  0.95510
     75   3.15504  4.88138  3.89844  3.84844  4.95653  0.35091  4.93300  4.65484  4.07598  4.25957  5.24820  4.06446  4.28209  4.37337  4.26031  3.33905  3.66281  4.11586  5.94561  5.07501     81 G - - -
          2.68618  4.42225  2.77519  2.73123  3.46354  2.40513  3.72494  3.29354  2.67741  2.69355  4.24690  2.90347  2.73739  3.18146  2.89801  2.37887  2.77519  2.98518  4.58477  3.61503
          0.02210  4.21895  4.94129  0.61958  0.77255  0.48576  0.95510
     76   1.73259  1.36382  4.15875  3.78587  4.09279  3.08983  4.50532  3.34624  3.67670  3.17659  4.05757  3.66708  3.84706  3.91725  3.86417  2.31508  2.52424  2.93228  5.53979  4.37942     82 c - - -
          2.68618  4.42225  2.77519  2.73123  3.46354  2.40513  3.72494  3.29354  2.67741  2.69355  4.24690  2.90347  2.73739  3.18146  2.89801  2.37887  2.77519  2.98518  4.58477  3.61503
          0.02210  4.21895  4.94129  0.61958  0.77255  0.48576  0.95510
     77   2.44158  3.64254  4.12649  3.54060  3.19926  3.73533  4.05304  2.31148  3.41560  2.26915  2.97181  3.73471  4.10573  3.63277  3.58679  2.90822  2.67886  1.63795  4.71995  2.95554     83 v - - -
          2.68618  4.42225  2.77519  2.73123  3.46354  2.40513  3.72494  3.29354  2.67741  2.69355  4.24690  2.90347  2.73739  3.18146  2.89801  2.37887  2.77519  2.98518  4.58477  3.61503
          0.02210  4.21895  4.94129  0.61958  0.77255  0.48576  0.95510
     78   1.87719  4.52901  3.27053  2.87309  4.30208  1.54264  4.00705  3.70888  2.80557  3.34891  4.18109  3.23575  3.86496  3.21002  2.53834  2.63899  2.90254  3.27861  5.57986  4.31726     84 g - - -
          2.68618  4.42225  2.77519  2.73123  3.46354  2.40513  3.72494  3.29354  2.67741  2.69355  4.24690  2.90347  2.73739  3.18146  2.89801  2.37887  2.77519  2.98518  4.58477  3.61503
          0.02210  4.21895  4.94129  0.61958  0.77255  0.48576  0.95510
     79   2.21648  4.44460  3.33097  2.59585  3.59969  3.54651  3.07199  2.96941  2.72811  2.14536  3.29084  3.21469  3.92925  2.93216  3.11796  2.77935  2.72958  2.56869  5.00981  3.59266     85 l - - -
          2.68618  4.42225  2.77519  2.73123  3.46354  2.40513  3.72494  3.29354  2.67741  2.69355  4.24690  2.90347  2.73739  3.18146  2.89801  2.37887  2.77519  2.98518  4.58477  3.61503
          0.02210  4.21895  4.94129  0.61958  0.77255  0.48576  0.95510
     80   3.19743  4.50196  4.99640  4.42701  2.74765  4.50224  4.85933  1.26443  4.29834  1.55078  2.74399  4.58778  4.73551  4.39817  4.37933  3.84477  3.42624  1.86846  5.21167  4.10277     86 i - - -
          2.68618  4.42225  2.77519  2.73123  3.46354  2.40513  3.72494  3.29354  2.67741  2.69355  4.24690  2.90347  2.73739  3.18146  2.89801  2.37887  2.77519  2.98518  4.58477  3.61503
          0.02210  4.21895  4.94129  0.61958  0.77255  0.48576  0.95510
     81   2.60196  3.76556  3.90484  3.32461  2.63359  3.67493  3.96379  2.47126  3.22676  2.19118  3.23940  3.59230  4.04750  3.22096  3.45794  2.20797  2.62592  2.38359  3.35928  3.51997     87 l - - -
          2.68618  4.42225  2.77519  2.73123  3.46354  2.40513  3.72494  3.29354  2.67741  2.69355  4.24690  2.90347  2.73739  3.18146  2.89801  2.37887  2.77519  2.98518  4.58477  3.61503
          0.02210  4.21895  4.94129  0.61958  0.77255  0.48576  0.95510
     82   2.13116  3.69182  3.21823  2.88642  3.36496  3.57571  3.82830  2.75438  2.84380  2.56004  3.33763  3.30042  3.95670  3.07785  3.12454  2.56967  2.39857  2.41104  4.92680  3.46722     88 a - - -
          2.68618  4.42225  2.77519  2.73123  3.46354  2.40513  3.72494  3.29354  2.67741  2.69355  4.24690  2.90347  2.73739  3.18146  2.89801  2.37887  2.77519  2.98518  4.58477  3.61503
          0.02210  4.21895  4.94129  0.61958  0.77255  0.48576  0.95510
     83   2.63542  4.40581  3.39438  2.93171  3.56856  2.70677  3.46707  2.99102  2.86174  1.56084  3.59410  3.32232  3.97530  3.21912  3.19118  2.61519  2.90526  2.74930  5.01194  3.73991     89 l - - -
          2.68618  4.42225  2.77519  2.73123  3.46354  2.40513  3.72494  3.29354  2.67741  2.69355  4.24690  2.90347  2.73739  3.18146  2.89801  2.37887  2.77519  2.98518  4.58477  3.61503
          0.02210  4.21895  4.94129  0.61958  0.77255  0.48576  0.95510
     84   2.80995  5.17152  2.84479  2.31625  4.50888  3.47019  3.67964  3.94846  2.32654  3.45336  4.25275  2.61446  3.90768  1.57822  2.50356  2.63612  3.03849  3.56859  5.59408  4.24761     90 q - - -
          2.68618  4.42225  2.77519  2.73123  3.46354  2.40513  3.72494  3.29354  2.67741  2.69355  4.24690  2.90347  2.73739  3.18146  2.89801  2.37887  2.77519  2.98518  4.58477  3.61503
          0.02210  4.21895  4.94129  0.61958  0.77255  0.48576  0.95510
     85   2.73404  4.90525  3.15837  2.56848  4.13615  3.53342  3.01097  3.57496  2.26384  3.04889  3.97734  2.97162  3.91233  2.19954  2.17655  2.76471  2.95085  3.25775  3.01849  4.02841     91 r - - -
          2.68618  4.42225  2.77519  2.73123  3.46354  2.40513  3.72494  3.29354  2.67741  2.69355  4.24690  2.90347  2.73739  3.18146  2.89801  2.37887  2.77519  2.98518  4.58477  3.61503
          0.02210  4.21895  4.94129  0.61958  0.77255  0.48576  0.95510
     86   2.72210  5.20689  2.51974  1.93519  4.52626  3.21471  3.36992  4.00487  2.38010  3.49862  4.26365  2.75035  3.83678  1.90640  2.92841  2.67570  2.79300  3.58553  5.64563  4.23131     92 q - - -
          2.68618  4.42225  2.77519  2.73123  3.46354  2.40513  3.72494  3.29354  2.67741  2.69355  4.24690  2.90347  2.73739  3.18146  2.89801  2.37887  2.77519  2.98518  4.58477  3.61503
          0.02210  4.21895  4.94129  0.61958  0.77255  0.48576  0.95510
     87   2.29582  4.23313  3.77787  3.21964  3.40115  3.65762  4.00411  2.50268  3.13828  2.02419  3.37719  3.14625  4.06038  3.42304  3.42429  2.77144  2.88215  1.73404  4.89970  3.68527     93 v - - -
          2.68618  4.42225  2.77519  2.73123  3.46354  2.40513  3.72494  3.29354  2.67741  2.69355  4.24690  2.90347  2.73739  3.18146  2.89801  2.37887  2.77519  2.98518  4.58477  3.61503
          0.02210  4.21895  4.94129  0.61958  0.77255  0.48576  0.95510
     88   2.32888  3.05929  3.06867  2.44579  3.84208  3.48700  3.30499  3.23441  2.50687  2.88506  3.54851  2.93367  3.87419  2.89798  2.68359  2.54485  2.84577  2.71316  5.17996  3.80257     94 a - - -
          2.68618  4.42225  2.77519  2.73123  3.46354  2.40513  3.72494  3.29354  2.67741  2.69355  4.24690  2.90347  2.73739  3.18146  2.89801  2.37887  2.77519  2.98518  4.58477  3.61503
          0.02879  4.21895  4.29304  0.61958  0.77255  0.48576  0.95510
     89   2.45903  4.79659  3.03145  2.36121  3.85031  3.36462  3.65735  3.38381  2.45710  2.69468  3.87005  2.80747  3.84315  2.17421  2.73853  2.62296  2.77208  2.90114  5.30274  3.97410     95 q - - -
          2.68618  4.42225  2.77519  2.73123  3.46354  2.40513  3.72494  3.29354  2.67741  2.69355  4.24690  2.90347  2.73739  3.18146  2.89801  2.37887  2.77519  2.98518  4.58477  3.61503
          0.02225  4.21241  4.93475  0.61958  0.77255  0.49415  0.94184
     90   2.13548  4.38031  3.19057  3.07224  3.54298  3.62650  4.01469  2.66267  3.04364  1.54531  3.48567  3.45368  4.05962  3.34893  3.38133  2.92756  2.94250  2.35725  5.06457  3.83169     96 l - - -
          2.68618  4.42225  2.77519  2.73123  3.46354  2.40513  3.72494  3.29354  2.67741  2.69355  4.24690  2.90347  2.73739  3.18146  2.89801  2.37887  2.77519  2.98518  4.58477  3.61503
          0.02882  4.21241  4.29751  0.61958  0.77255  0.49415  0.94184
     91   2.21705  4.95927  2.96324  2.31428  4.24372  3.43587  3.62336  3.67965  2.29678  3.23406  4.02200  2.93845  3.67547  2.11703  2.58598  2.53664  2.73997  3.31805  5.07884  4.07217     97 q - - -
          2.68618  4.42225  2.77519  2.73123  3.46354  2.40513  3.72494  3.29354  2.67741  2.69355  4.24690  2.90347  2.73739  3.18146  2.89801  2.37887  2.77519  2.98518  4.58477  3.61503
          0.02239  4.20598  4.92832  0.61958  0.77255  0.50227  0.92927
     92   1.88607  4.51654  3.25727  2.61622  3.69780  3.41300  3.76199  3.05715  2.55672  2.69100  3.47937  3.16690  3.91407  2.79183  3.05176  2.75867  2.85438  2.28491  5.08222  3.81571     98 a - - -
          2.68618  4.42225  2.77519  2.73123  3.46354  2.40513  3.72494  3.29354  2.67741  2.69355  4.24690  2.90347  2.73739  3.18146  2.89801  2.37887  2.77519  2.98518  4.58477  3.61503
          0.02239  4.20598  4.92832  0.61958  0.77255  0.50227  0.92927
     93   2.72540  5.27742  2.23871  1.73557  4.59859  3.38037  3.67700  4.08306  2.41422  3.56765  4.33934  2.84354  3.85249  2.02787  2.81166  2.71260  3.01372  3.65812  5.70873  4.28446     99 e - - -
          2.68618  4.42225  2.77519  2.73123  3.46354  2.40513  3.72494  3.29354  2.67741  2.69355  4.24690  2.90347  2.73739  3.18146  2.89801  2.37887  2.77519  2.98518  4.58477  3.61503
          0.02953  4.20598  4.25539  0.61958  0.77255  0.50227  0.92927
     94   2.20036  4.28036  3.69692  3.14642  3.44659  3.63193  3.98702  2.51789  3.06278  1.63470  3.40867  3.10178  4.04417  3.36751  3.36803  2.91771  2.73903  2.36455  4.94738  3.72855    100 l - - -
          2.68618  4.42225  2.77519  2.73123  3.46354  2.40513  3.72494  3.29354  2.67741  2.69355  4.24690  2.90347  2.73739  3.18146  2.89801  2.37887  2.77519  2.98518  4.58477  3.61503
          0.18128  4.19900  1.89189  0.61958  0.77255  0.51094  0.91612
     95   1.89598  4.64787  2.87528  2.39345  3.88891  3.41112  3.67139  3.27046  2.51137  2.87828  3.67165  3.00417  3.82492  2.78726  2.95164  2.60176  2.69169  2.81325  5.20906  3.90319    101 a - - -
          2.68618  4.42225  2.77519  2.73123  3.46354  2.40513  3.72494  3.29354  2.67741  2.69355  4.24690  2.90347  2.73739  3.18146  2.89801  2.37887  2.77519  2.98518  4.58477  3.61503
          0.04294  4.04410  3.70873  0.61958  0.77255  0.67401  0.71266
     96   2.09201  4.61492  3.09442  2.54230  3.82878  3.43896  3.50308  3.22215  2.48088  2.81715  3.71413  2.94346  3.83463  2.77703  2.59993  2.47268  2.81632  2.69926  5.15402  3.77084    102 a - - -
          2.68618  4.42225  2.77519  2.73123  3.46354  2.40513  3.72494  3.29354  2.67741  2.69355  4.24690  2.90347  2.73739  3.18146  2.89801  2.37887  2.77519  2.98518  4.58477  3.61503
          0.03701  4.02798  3.98887  0.61958  0.77255  0.68827  0.69805
     97   1.88035  4.29922  3.87738  3.36986  3.48977  3.64017  4.21382  2.35102  3.26451  1.69636  3.39323  3.65820  4.12089  3.57876  3.54712  2.98668  2.90920  2.05974  5.13446  3.92594    103 l - - -
          2.68618  4.42225  2.77519  2.73123  3.46354  2.40513  3.72494  3.29354  2.67741  2.69355  4.24690  2.90347  2.73739  3.18146  2.89801  2.37887  2.77519  2.98518  4.58477  3.61503
          0.14763  4.01806  2.12647  0.61958  0.77255  0.69684  0.68947
     98   2.84489  5.06785  3.14698  2.56107  4.43599  3.52618  3.21592  3.82776  1.75741  3.30687  4.13906  3.02536  3.90375  2.10249  1.97546  2.83423  3.03439  3.48876  5.40073  4.15483    104 k - - -
          2.68618  4.42225  2.77519  2.73123  3.46354  2.40513  3.72494  3.29354  2.67741  2.69355  4.24690  2.90347  2.73739  3.18146  2.89801  2.37887  2.77519  2.98518  4.58477  3.61503
          0.02064  3.89107        *  0.61958  0.77255  0.00000        *
//
