# Supplementary material for: Genome-wide identification and characterization of the Lateral Organ Boundaries Domain (LBD) gene family in polyploid wheat and related species
Source: PeerJ. 2021 Aug 11;9:e11811. doi: 10.7717/peerj.11811 (PMC8364319; doi:10.7717/peerj.11811)
Supplement: Supplemental Information 9 [file peerj-09-11811-s009.zip › New HMM/new_LOB_At.hmm]

HMMER3/f [3.1b1 | May 2013]
NAME  domain
LENG  98
ALPH  amino
RF    no
MM    no
CONS  yes
CS    no
MAP   yes
DATE  Wed Aug  5 08:08:36 2020
NSEQ  58
EFFN  1.405396
CKSUM 3365759854
STATS LOCAL MSV       -9.7673  0.71803
STATS LOCAL VITERBI  -10.3677  0.71803
STATS LOCAL FORWARD   -3.6074  0.71803
HMM          A        C        D        E        F        G        H        I        K        L        M        N        P        Q        R        S        T        V        W        Y   
            m->m     m->i     m->d     i->m     i->i     d->m     d->d
  COMPO   2.47764  3.17008  3.18546  2.67600  3.21579  3.11959  3.65915  2.91808  2.59978  2.53505  3.65403  3.06777  3.33408  2.96580  2.86721  2.69153  2.90144  2.70004  4.83032  3.44574
          2.68618  4.42225  2.77519  2.73123  3.46354  2.40513  3.72494  3.29354  2.67741  2.69355  4.24690  2.90347  2.73739  3.18146  2.89801  2.37887  2.77519  2.98518  4.58477  3.61503
          0.04056  4.38946  3.59950  0.61958  0.77255  0.00000        *
      1   2.28516  4.83997  3.08623  2.59173  4.25790  3.43802  3.78972  3.68040  2.55956  3.27229  4.08279  3.08193  1.94486  2.73691  2.70963  2.16510  2.94195  3.31614  5.49468  4.17043      1 p - - -
          2.68618  4.42225  2.77519  2.73123  3.46354  2.40513  3.72494  3.29354  2.67741  2.69355  4.24690  2.90347  2.73739  3.18146  2.89801  2.37887  2.77519  2.98518  4.58477  3.61503
          0.01901  4.36792  5.09026  0.61958  0.77255  0.46619  0.98722
      2   3.32501  0.30805  4.90547  4.78227  4.70404  3.81034  5.32258  3.97649  4.63127  3.84663  4.99361  4.64500  4.55040  4.95520  4.65199  3.59354  3.83539  3.67471  5.96482  4.97847      2 C - - -
          2.68618  4.42225  2.77519  2.73123  3.46354  2.40513  3.72494  3.29354  2.67741  2.69355  4.24690  2.90347  2.73739  3.18146  2.89801  2.37887  2.77519  2.98518  4.58477  3.61503
          0.01860  4.38946  5.11181  0.61958  0.77255  0.48576  0.95510
      3   1.61281  4.07342  3.12213  2.41880  4.20342  2.78388  3.81856  3.62346  2.64086  3.23324  4.04568  2.47021  3.89535  2.98029  3.09287  2.48376  2.91559  3.26050  5.47445  4.15236      3 a - - -
          2.68618  4.42225  2.77519  2.73123  3.46354  2.40513  3.72494  3.29354  2.67741  2.69355  4.24690  2.90347  2.73739  3.18146  2.89801  2.37887  2.77519  2.98518  4.58477  3.61503
          0.01860  4.38946  5.11181  0.61958  0.77255  0.48576  0.95510
      4   1.40086  4.37277  3.69569  3.20358  3.92529  2.31786  4.15865  3.23552  3.16582  2.80921  3.87086  3.47990  3.96787  3.46409  3.50390  2.49432  2.90425  2.21063  5.34527  4.12016      4 a - - -
          2.68618  4.42225  2.77519  2.73123  3.46354  2.40513  3.72494  3.29354  2.67741  2.69355  4.24690  2.90347  2.73739  3.18146  2.89801  2.37887  2.77519  2.98518  4.58477  3.61503
          0.01860  4.38946  5.11181  0.61958  0.77255  0.48576  0.95510
      5   3.32501  0.30805  4.90547  4.78227  4.70404  3.81034  5.32258  3.97649  4.63127  3.84663  4.99361  4.64500  4.55040  4.95520  4.65199  3.59354  3.83539  3.67471  5.96482  4.97847      5 C - - -
          2.68618  4.42225  2.77519  2.73123  3.46354  2.40513  3.72494  3.29354  2.67741  2.69355  4.24690  2.90347  2.73739  3.18146  2.89801  2.37887  2.77519  2.98518  4.58477  3.61503
          0.01860  4.38946  5.11181  0.61958  0.77255  0.48576  0.95510
      6   3.03104  5.21472  3.48127  2.81108  4.59979  3.74435  3.74399  3.26316  1.23773  3.45107  4.29164  3.25767  4.10502  2.87417  1.75944  3.03383  3.01437  3.62572  5.56310  4.33685      6 k - - -
          2.68618  4.42225  2.77519  2.73123  3.46354  2.40513  3.72494  3.29354  2.67741  2.69355  4.24690  2.90347  2.73739  3.18146  2.89801  2.37887  2.77519  2.98518  4.58477  3.61503
          0.01860  4.38946  5.11181  0.61958  0.77255  0.48576  0.95510
      7   2.67148  4.12989  4.19238  3.60441  2.28740  3.78264  2.95993  2.39530  3.47357  2.07112  3.23673  3.78448  4.14972  3.68194  3.63287  3.07275  2.56552  1.98356  4.70894  3.01637      7 v - - -
          2.68618  4.42225  2.77519  2.73123  3.46354  2.40513  3.72494  3.29354  2.67741  2.69355  4.24690  2.90347  2.73739  3.18146  2.89801  2.37887  2.77519  2.98518  4.58477  3.61503
          0.01860  4.38946  5.11181  0.61958  0.77255  0.48576  0.95510
      8   2.81622  4.67713  3.47593  2.89756  3.78201  3.69884  3.86866  3.13314  2.32585  1.54935  3.40542  3.33650  4.07369  2.25266  2.91930  2.96069  3.03709  2.93346  5.18951  3.94842      8 l - - -
          2.68618  4.42225  2.77519  2.73123  3.46354  2.40513  3.72494  3.29354  2.67741  2.69355  4.24690  2.90347  2.73739  3.18146  2.89801  2.37887  2.77519  2.98518  4.58477  3.61503
          0.01860  4.38946  5.11181  0.61958  0.77255  0.48576  0.95510
      9   3.15558  5.35599  3.41110  2.84509  4.81094  3.77014  3.78339  4.18526  1.99274  3.62254  4.46889  2.26651  4.16237  2.91345  1.11192  3.13660  3.34010  3.83875  5.66732  4.45822      9 r - - -
          2.68618  4.42225  2.77519  2.73123  3.46354  2.40513  3.72494  3.29354  2.67741  2.69355  4.24690  2.90347  2.73739  3.18146  2.89801  2.37887  2.77519  2.98518  4.58477  3.61503
          0.01860  4.38946  5.11181  0.61958  0.77255  0.48576  0.95510
     10   3.03997  4.21468  3.46485  2.62810  4.66475  3.74207  3.73683  4.03230  1.52444  3.50249  4.33224  3.24704  4.10291  2.86199  1.36180  3.03239  3.22453  3.69056  5.58847  4.36145     10 r - - -
          2.68618  4.42225  2.77519  2.73123  3.46354  2.40513  3.72494  3.29354  2.67741  2.69355  4.24690  2.90347  2.73739  3.18146  2.89801  2.37887  2.77519  2.98518  4.58477  3.61503
          0.01860  4.38946  5.11181  0.61958  0.77255  0.48576  0.95510
     11   2.73232  5.18383  2.83658  2.42167  4.52697  2.74804  3.65847  3.99032  1.77092  3.47544  4.23357  2.72725  3.88190  2.56736  2.19691  2.70018  2.81679  3.57531  5.60654  4.22650     11 k - - -
          2.68618  4.42225  2.77519  2.73123  3.46354  2.40513  3.72494  3.29354  2.67741  2.69355  4.24690  2.90347  2.73739  3.18146  2.89801  2.37887  2.77519  2.98518  4.58477  3.61503
          0.01860  4.38946  5.11181  0.61958  0.77255  0.48576  0.95510
     12   3.32501  0.30805  4.90547  4.78227  4.70404  3.81034  5.32258  3.97649  4.63127  3.84663  4.99361  4.64500  4.55040  4.95520  4.65199  3.59354  3.83539  3.67471  5.96482  4.97847     12 C - - -
          2.68618  4.42225  2.77519  2.73123  3.46354  2.40513  3.72494  3.29354  2.67741  2.69355  4.24690  2.90347  2.73739  3.18146  2.89801  2.37887  2.77519  2.98518  4.58477  3.61503
          0.01860  4.38946  5.11181  0.61958  0.77255  0.48576  0.95510
     13   2.17526  4.74839  3.14124  2.58506  3.97075  3.51374  3.73884  3.37079  2.49959  3.00669  3.61942  2.76597  3.11736  2.80805  3.01916  2.38908  2.49164  2.53472  5.28443  3.97510     13 a - - -
          2.68618  4.42225  2.77519  2.73123  3.46354  2.40513  3.72494  3.29354  2.67741  2.69355  4.24690  2.90347  2.73739  3.18146  2.89801  2.37887  2.77519  2.98518  4.58477  3.61503
          0.01860  4.38946  5.11181  0.61958  0.77255  0.48576  0.95510
     14   2.55572  5.17486  2.86107  2.02180  4.51059  3.44986  3.64509  3.98777  2.10856  3.47358  4.22037  2.58488  2.72334  2.51159  2.62158  2.56504  2.92237  3.56097  5.60992  4.20731     14 e - - -
          2.68618  4.42225  2.77519  2.73123  3.46354  2.40513  3.72494  3.29354  2.67741  2.69355  4.24690  2.90347  2.73739  3.18146  2.89801  2.37887  2.77519  2.98518  4.58477  3.61503
          0.01860  4.38946  5.11181  0.61958  0.77255  0.48576  0.95510
     15   2.67744  5.12188  2.19531  2.12254  3.72261  2.96161  3.64871  3.90602  2.31461  3.41497  3.78621  2.37014  3.84848  2.75612  2.85466  2.65144  2.78154  3.49730  5.57149  4.17590     15 e - - -
          2.68618  4.42225  2.77520  2.73123  3.46354  2.40513  3.72495  3.29354  2.67741  2.69355  4.24690  2.90347  2.73740  3.18146  2.89801  2.37884  2.77520  2.98518  4.58477  3.61503
          0.03275  3.64236  5.11181  0.53980  0.87435  0.48576  0.95510
     16   3.32501  0.30805  4.90547  4.78227  4.70404  3.81034  5.32258  3.97649  4.63127  3.84663  4.99361  4.64500  4.55040  4.95520  4.65199  3.59354  3.83539  3.67471  5.96482  4.97847     17 C - - -
          2.68618  4.42225  2.77519  2.73123  3.46354  2.40513  3.72494  3.29354  2.67741  2.69355  4.24690  2.90347  2.73739  3.18146  2.89801  2.37887  2.77519  2.98518  4.58477  3.61503
          0.01860  4.38946  5.11181  0.61958  0.77255  0.48576  0.95510
     17   2.65778  4.21283  3.59252  2.97069  3.07017  3.71632  4.00099  1.95728  3.21289  2.35257  2.98705  3.59695  3.49083  3.47090  3.47160  2.78760  2.78805  1.95165  4.81885  3.61363     18 v - - -
          2.68618  4.42225  2.77519  2.73123  3.46354  2.40513  3.72494  3.29354  2.67741  2.69355  4.24690  2.90347  2.73739  3.18146  2.89801  2.37887  2.77519  2.98518  4.58477  3.61503
          0.01860  4.38946  5.11181  0.61958  0.77255  0.48576  0.95510
     18   3.23843  4.57583  4.84663  4.32136  1.35308  4.34453  4.17901  2.34212  4.15679  1.54813  3.30447  4.32056  4.63629  4.21995  4.20462  3.66946  3.46134  2.66967  4.44173  2.39778     19 f - - -
          2.68618  4.42225  2.77519  2.73123  3.46354  2.40513  3.72494  3.29354  2.67741  2.69355  4.24690  2.90347  2.73739  3.18146  2.89801  2.37887  2.77519  2.98518  4.58477  3.61503
          0.01860  4.38946  5.11181  0.61958  0.77255  0.48576  0.95510
     19   1.28276  4.63618  3.39527  2.91663  4.31707  3.37124  4.01174  3.71867  2.76655  3.35222  4.18283  3.29685  3.94766  3.20335  2.18173  2.22798  2.96995  3.31574  5.58602  4.31897     20 a - - -
          2.68618  4.42225  2.77519  2.73123  3.46354  2.40513  3.72494  3.29354  2.67741  2.69355  4.24690  2.90347  2.73739  3.18146  2.89801  2.37887  2.77519  2.98518  4.58477  3.61503
          0.01860  4.38946  5.11181  0.61958  0.77255  0.48576  0.95510
     20   2.82866  4.89766  3.09186  2.44571  4.17779  3.55463  3.85472  3.56996  2.57870  2.81584  4.06523  3.17037  1.40619  3.04073  2.79389  2.89002  3.08406  3.27276  5.45586  4.15739     21 p - - -
          2.68619  4.42035  2.77526  2.73130  3.46361  2.40520  3.72501  3.29337  2.67748  2.69340  4.24697  2.90354  2.73746  3.18107  2.89808  2.37894  2.77526  2.98525  4.58484  3.61510
          0.13208  2.13955  5.11181  0.93496  0.49857  0.48576  0.95510
     21   3.84143  5.09788  4.82292  4.46259  2.15618  4.59945  2.74767  3.68831  4.26878  2.56583  4.25930  4.25061  4.90316  4.28959  4.33011  3.94198  4.05382  3.55674  2.34101  0.86070     25 y - - -
          2.68618  4.42225  2.77519  2.73123  3.46354  2.40513  3.72494  3.29354  2.67741  2.69355  4.24690  2.90347  2.73739  3.18146  2.89801  2.37887  2.77519  2.98518  4.58477  3.61503
          0.01860  4.38946  5.11181  0.61958  0.77255  0.48576  0.95510
     22   3.51245  4.81863  5.04460  4.59122  0.97647  4.62152  4.44695  1.93568  4.43684  1.95694  3.34566  4.60940  4.89499  4.49225  4.49457  4.00382  3.75338  2.54748  4.64445  3.09547     26 f - - -
          2.68618  4.42225  2.77519  2.73123  3.46354  2.40513  3.72494  3.29354  2.67741  2.69355  4.24690  2.90347  2.73739  3.18146  2.89801  2.37887  2.77519  2.98518  4.58477  3.61503
          0.01860  4.38946  5.11181  0.61958  0.77255  0.48576  0.95510
     23   2.69349  4.27577  2.80215  2.26712  4.30472  3.38943  3.69214  3.74442  2.29176  3.30306  4.09169  2.97840  1.90257  2.82081  2.86975  2.52610  2.92976  3.37952  5.50289  4.13855     27 p - - -
          2.68618  4.42225  2.77519  2.73123  3.46354  2.40513  3.72494  3.29354  2.67741  2.69355  4.24690  2.90347  2.73739  3.18146  2.89801  2.37887  2.77519  2.98518  4.58477  3.61503
          0.04444  4.38946  3.47171  0.61958  0.77255  0.48576  0.95510
     24   2.21502  4.74264  3.13119  2.57852  3.95885  3.50992  3.40532  3.36035  2.56458  2.87413  3.83166  3.08055  2.83475  2.80918  3.00960  2.09270  2.75647  3.06537  5.27380  3.27742     28 s - - -
          2.68618  4.42225  2.77519  2.73123  3.46354  2.40513  3.72494  3.29354  2.67741  2.69355  4.24690  2.90347  2.73739  3.18146  2.89801  2.37887  2.77519  2.98518  4.58477  3.61503
          0.01909  4.36410  5.08645  0.61958  0.77255  0.46293  0.99273
     25   2.41127  5.14891  2.54652  1.89385  4.47705  3.44477  3.42999  3.95221  2.34565  3.44709  4.19544  2.83004  3.47991  2.74518  2.73800  2.36511  2.59022  3.45781  5.59175  4.18928     29 e - - -
          2.68618  4.42225  2.77519  2.73123  3.46354  2.40513  3.72494  3.29354  2.67741  2.69355  4.24690  2.90347  2.73739  3.18146  2.89801  2.37887  2.77519  2.98518  4.58477  3.61503
          0.01860  4.38946  5.11181  0.61958  0.77255  0.48576  0.95510
     26   2.69314  5.19154  2.33630  1.99074  4.52969  3.28089  3.64635  4.01161  2.24078  3.14360  4.23608  2.61924  3.84919  2.34250  2.57057  2.65470  2.92550  3.57887  5.62533  4.21666     30 e - - -
          2.68602  4.42231  2.77526  2.73130  3.46360  2.40502  3.72501  3.29360  2.67747  2.69361  4.24696  2.90353  2.73746  3.18096  2.89807  2.37882  2.77526  2.98525  4.58483  3.61509
          0.22416  1.63585  5.11181  0.50357  0.92727  0.48576  0.95510
     27   2.35576  4.96356  2.86991  2.45309  4.23147  3.06613  3.24247  3.66557  2.38481  2.70709  4.02704  2.98342  2.67769  2.71422  2.80883  2.57405  2.61169  3.31235  5.44677  4.08903     33 a - - -
          2.68618  4.42225  2.77519  2.73123  3.46354  2.40513  3.72494  3.29354  2.67741  2.69355  4.24690  2.90347  2.73739  3.18146  2.89801  2.37887  2.77519  2.98518  4.58477  3.61503
          0.01860  4.38946  5.11181  0.61958  0.77255  0.48576  0.95510
     28   2.39932  5.14052  2.83006  2.19559  4.46960  3.28163  2.91463  3.79035  2.23791  3.43867  4.18570  2.60763  3.84006  2.38130  2.78977  2.35398  2.86943  3.52260  5.58245  3.95505     34 e - - -
          2.68618  4.42225  2.77519  2.73123  3.46354  2.40513  3.72494  3.29354  2.67741  2.69355  4.24690  2.90347  2.73739  3.18146  2.89801  2.37887  2.77519  2.98518  4.58477  3.61503
          0.01860  4.38946  5.11181  0.61958  0.77255  0.48576  0.95510
     29   2.31330  5.12110  2.94992  2.16668  4.44315  3.45860  3.13308  3.90847  1.87644  3.25552  4.16931  2.79545  3.85160  2.59932  2.73876  2.55669  2.74979  3.49963  5.56473  4.05697     35 k - - -
          2.68618  4.42225  2.77519  2.73123  3.46354  2.40513  3.72494  3.29354  2.67741  2.69355  4.24690  2.90347  2.73739  3.18146  2.89801  2.37887  2.77519  2.98518  4.58477  3.61503
          0.01860  4.38946  5.11181  0.61958  0.77255  0.48576  0.95510
     30   3.14796  4.58812  4.40071  3.92016  1.13819  4.12226  3.88880  3.00111  3.79347  2.58436  3.66389  3.99887  4.49118  3.95432  3.94813  3.44390  2.38482  2.85281  4.21507  2.12131     36 f - - -
          2.68618  4.42225  2.77519  2.73123  3.46354  2.40513  3.72494  3.29354  2.67741  2.69355  4.24690  2.90347  2.73739  3.18146  2.89801  2.37887  2.77519  2.98518  4.58477  3.61503
          0.01860  4.38946  5.11181  0.61958  0.77255  0.48576  0.95510
     31   2.06914  4.93848  2.79069  2.16458  4.19780  3.48043  3.68133  3.46544  2.38129  2.88548  4.00362  2.99385  3.87256  2.48714  2.93407  2.68197  2.78671  2.76599  5.42676  4.07496     37 a - - -
          2.68618  4.42225  2.77519  2.73123  3.46354  2.40513  3.72494  3.29354  2.67741  2.69355  4.24690  2.90347  2.73739  3.18146  2.89801  2.37887  2.77519  2.98518  4.58477  3.61503
          0.01860  4.38946  5.11181  0.61958  0.77255  0.48576  0.95510
     32   2.16922  3.99798  3.56249  2.99498  2.63683  3.63965  3.90124  2.68169  2.87787  2.57441  3.46859  2.47536  4.02123  3.24506  3.12253  2.61846  2.88856  2.36655  4.94857  3.71718     38 a - - -
          2.68618  4.42225  2.77519  2.73123  3.46354  2.40513  3.72494  3.29354  2.67741  2.69355  4.24690  2.90347  2.73739  3.18146  2.89801  2.37887  2.77519  2.98518  4.58477  3.61503
          0.01860  4.38946  5.11181  0.61958  0.77255  0.48576  0.95510
     33   2.37754  4.30554  4.61502  4.04497  3.09731  4.15691  4.53750  1.92957  3.91943  2.02612  3.38650  4.20731  4.49576  4.12508  4.06542  3.47500  2.95812  1.21678  5.11796  3.92997     39 v - - -
          2.68618  4.42225  2.77519  2.73123  3.46354  2.40513  3.72494  3.29354  2.67741  2.69355  4.24690  2.90347  2.73739  3.18146  2.89801  2.37887  2.77519  2.98518  4.58477  3.61503
          0.01860  4.38946  5.11181  0.61958  0.77255  0.48576  0.95510
     34   2.25358  4.82922  3.09341  2.62641  4.05551  3.50860  1.72994  3.24729  2.59962  3.15165  3.99355  2.56928  3.95265  2.98440  3.01419  2.78850  2.98414  3.21184  5.36549  4.02629     40 h - - -
          2.68618  4.42225  2.77519  2.73123  3.46354  2.40513  3.72494  3.29354  2.67741  2.69355  4.24690  2.90347  2.73739  3.18146  2.89801  2.37887  2.77519  2.98518  4.58477  3.61503
          0.01860  4.38946  5.11181  0.61958  0.77255  0.48576  0.95510
     35   3.17907  5.42840  3.52832  2.54766  4.91546  3.81270  3.74498  4.26205  1.15933  3.65468  4.48945  3.29335  4.16681  2.61368  1.66520  3.14415  3.34111  3.90650  5.67287  4.48076     41 k - - -
          2.68618  4.42225  2.77519  2.73123  3.46354  2.40513  3.72494  3.29354  2.67741  2.69355  4.24690  2.90347  2.73739  3.18146  2.89801  2.37887  2.77519  2.98518  4.58477  3.61503
          0.01860  4.38946  5.11181  0.61958  0.77255  0.48576  0.95510
     36   3.24108  4.53355  5.13267  4.56639  2.43206  4.56388  4.93689  1.63700  4.42604  1.49039  3.22034  4.68201  4.81135  4.52641  4.48476  3.91171  3.47339  1.40540  5.28500  4.14866     42 v - - -
          2.68618  4.42225  2.77519  2.73123  3.46354  2.40513  3.72494  3.29354  2.67741  2.69355  4.24690  2.90347  2.73739  3.18146  2.89801  2.37887  2.77519  2.98518  4.58477  3.61503
          0.01860  4.38946  5.11181  0.61958  0.77255  0.48576  0.95510
     37   4.06870  5.22222  4.98904  4.73390  0.66622  4.74013  3.01136  3.82051  4.55512  3.11728  4.37670  4.35904  5.03209  4.45363  4.53461  4.11154  4.27875  3.72144  3.77303  1.70425     43 F - - -
          2.68618  4.42225  2.77519  2.73123  3.46354  2.40513  3.72494  3.29354  2.67741  2.69355  4.24690  2.90347  2.73739  3.18146  2.89801  2.37887  2.77519  2.98518  4.58477  3.61503
          0.01860  4.38946  5.11181  0.61958  0.77255  0.48576  0.95510
     38   2.57180  4.51139  3.57844  3.50552  4.84267  0.63702  4.69899  4.38798  3.76795  4.06228  4.89554  3.63798  4.01398  4.01475  4.03482  2.40903  3.10609  3.70626  6.14052  4.94878     44 G - - -
          2.68618  4.42225  2.77519  2.73123  3.46354  2.40513  3.72494  3.29354  2.67741  2.69355  4.24690  2.90347  2.73739  3.18146  2.89801  2.37887  2.77519  2.98518  4.58477  3.61503
          0.01860  4.38946  5.11181  0.61958  0.77255  0.48576  0.95510
     39   1.77672  4.58001  3.32060  2.76222  3.79504  3.55451  3.82496  3.15234  2.70669  2.62460  3.71113  2.98812  3.96098  3.05753  2.53056  2.79561  2.58413  2.48309  5.17136  3.90210     45 a - - -
          2.68618  4.42225  2.77519  2.73123  3.46354  2.40513  3.72494  3.29354  2.67741  2.69355  4.24690  2.90347  2.73739  3.18146  2.89801  2.37887  2.77519  2.98518  4.58477  3.61503
          0.01860  4.38946  5.11181  0.61958  0.77255  0.48576  0.95510
     40   2.25124  4.85916  3.06670  2.36863  4.20123  3.11581  3.73927  3.62636  2.53528  3.21862  4.02230  3.04109  3.36428  2.88516  2.87681  1.75149  2.73254  3.07713  5.44743  4.10875     46 s - - -
          2.68618  4.42225  2.77519  2.73123  3.46354  2.40513  3.72494  3.29354  2.67741  2.69355  4.24690  2.90347  2.73739  3.18146  2.89801  2.37887  2.77519  2.98518  4.58477  3.61503
          0.01860  4.38946  5.11181  0.61958  0.77255  0.48576  0.95510
     41   2.73984  5.08995  2.91580  2.44867  4.41383  2.69955  3.47466  3.86034  2.36796  3.39776  4.18349  1.69539  3.90060  2.83764  2.72695  2.63076  2.72263  3.47965  5.57568  4.20788     47 n - - -
          2.68618  4.42225  2.77519  2.73123  3.46354  2.40513  3.72494  3.29354  2.67741  2.69355  4.24690  2.90347  2.73739  3.18146  2.89801  2.37887  2.77519  2.98518  4.58477  3.61503
          0.01860  4.38946  5.11181  0.61958  0.77255  0.48576  0.95510
     42   2.88982  4.48743  5.04935  4.50183  3.43031  4.55461  5.00237  1.57526  4.38429  1.58131  3.41262  4.65000  4.83089  4.56073  4.50281  3.90701  3.43623  1.20909  5.44500  4.28212     48 v - - -
          2.68618  4.42225  2.77519  2.73123  3.46354  2.40513  3.72494  3.29354  2.67741  2.69355  4.24690  2.90347  2.73739  3.18146  2.89801  2.37887  2.77519  2.98518  4.58477  3.61503
          0.01860  4.38946  5.11181  0.61958  0.77255  0.48576  0.95510
     43   2.54036  3.81464  3.71043  3.13820  3.21214  3.67726  3.94830  2.41847  3.07352  2.41608  2.77426  3.29794  4.05378  2.90120  3.37896  2.31730  2.31202  2.46437  4.87428  3.65747     49 t - - -
          2.68618  4.42225  2.77519  2.73123  3.46354  2.40513  3.72494  3.29354  2.67741  2.69355  4.24690  2.90347  2.73739  3.18146  2.89801  2.37887  2.77519  2.98518  4.58477  3.61503
          0.01860  4.38946  5.11181  0.61958  0.77255  0.48576  0.95510
     44   2.71240  4.97682  3.03824  2.50752  3.56978  3.49608  3.70952  3.70272  1.50070  3.27282  4.07403  2.61080  3.90399  2.84604  2.87747  2.48548  2.73004  3.35117  5.47324  4.12885     50 k - - -
          2.68618  4.42225  2.77519  2.73123  3.46354  2.40513  3.72494  3.29354  2.67741  2.69355  4.24690  2.90347  2.73739  3.18146  2.89801  2.37887  2.77519  2.98518  4.58477  3.61503
          0.01860  4.38946  5.11181  0.61958  0.77255  0.48576  0.95510
     45   2.68804  4.11168  4.35543  3.75908  2.70237  3.82331  3.93235  2.13658  3.25477  1.73542  2.23510  3.88122  4.18465  3.78403  3.71153  3.12179  2.91950  2.34593  4.70904  3.09719     51 l - - -
          2.68618  4.42225  2.77519  2.73123  3.46354  2.40513  3.72494  3.29354  2.67741  2.69355  4.24690  2.90347  2.73739  3.18146  2.89801  2.37887  2.77519  2.98518  4.58477  3.61503
          0.01860  4.38946  5.11181  0.61958  0.77255  0.48576  0.95510
     46   3.55220  4.81206  5.37560  4.80308  3.27361  4.90129  5.23591  1.70922  4.67319  0.84909  2.48577  5.00299  5.02774  4.67302  4.70680  4.26659  3.76872  2.18234  5.40790  4.39704     52 l - - -
          2.68618  4.42225  2.77519  2.73123  3.46354  2.40513  3.72494  3.29354  2.67741  2.69355  4.24690  2.90347  2.73739  3.18146  2.89801  2.37887  2.77519  2.98518  4.58477  3.61503
          0.01860  4.38946  5.11181  0.61958  0.77255  0.48576  0.95510
     47   2.58637  5.14185  2.80622  2.26841  4.47239  3.35079  3.43864  3.94700  2.08588  3.12217  3.89257  2.45547  3.84063  2.44632  2.55460  2.37226  2.90031  3.52475  5.58244  4.18222     53 k - - -
          2.68618  4.42225  2.77519  2.73123  3.46354  2.40513  3.72494  3.29354  2.67741  2.69355  4.24690  2.90347  2.73739  3.18146  2.89801  2.37887  2.77519  2.98518  4.58477  3.61503
          0.01860  4.38946  5.11181  0.61958  0.77255  0.48576  0.95510
     48   2.45377  5.13444  2.65651  1.98894  4.06149  3.44591  2.92731  3.93471  2.32155  3.43183  4.04778  2.66992  3.84013  2.66651  2.74697  2.40392  2.69667  3.51528  5.57798  4.17801     54 e - - -
          2.68618  4.42225  2.77519  2.73123  3.46354  2.40513  3.72494  3.29354  2.67741  2.69355  4.24690  2.90347  2.73739  3.18146  2.89801  2.37887  2.77519  2.98518  4.58477  3.61503
          0.01860  4.38946  5.11181  0.61958  0.77255  0.48576  0.95510
     49   2.43904  4.24668  4.26297  3.69321  3.37247  3.20092  4.26811  2.20900  3.57554  1.45685  3.33507  3.90528  4.27727  3.80720  3.76643  3.20365  3.02571  1.80051  4.95117  3.76118     55 l - - -
          2.68618  4.42225  2.77519  2.73123  3.46354  2.40513  3.72494  3.29354  2.67741  2.69355  4.24690  2.90347  2.73739  3.18146  2.89801  2.37887  2.77519  2.98518  4.58477  3.61503
          0.01860  4.38946  5.11181  0.61958  0.77255  0.48576  0.95510
     50   2.62778  5.08184  2.72327  2.26786  4.38482  3.12180  3.28663  3.84138  2.42316  3.22886  4.13928  2.94399  2.18865  2.77798  2.75859  2.38165  2.83205  3.45080  5.54425  4.15998     56 p - - -
          2.68620  4.42227  2.77522  2.73112  3.46338  2.40515  3.72497  3.29356  2.67743  2.69347  4.24692  2.90349  2.73736  3.18149  2.89803  2.37889  2.77522  2.98521  4.58479  3.61505
          0.13883  2.09073  5.11181  0.28463  1.39551  0.48576  0.95510
     51   2.63886  5.10163  2.56193  1.96991  4.41482  3.45132  3.64585  3.62791  2.33487  3.33509  4.01869  2.83600  2.60458  2.71110  2.88312  2.43931  2.80520  3.30243  5.55412  4.16269     58 e - - -
          2.68618  4.42225  2.77519  2.73123  3.46354  2.40513  3.72494  3.29354  2.67741  2.69355  4.24690  2.90347  2.73739  3.18146  2.89801  2.37887  2.77519  2.98518  4.58477  3.61503
          0.07585  4.38946  2.80281  0.61958  0.77255  0.48576  0.95510
     52   2.64923  4.40133  2.78291  2.09304  4.27869  3.45022  2.73991  3.49598  2.41066  3.17064  3.51171  2.79888  3.48816  2.69039  2.88990  2.27317  2.88050  3.35259  5.46753  4.09764     59 e - - -
          2.68621  4.42228  2.77512  2.73115  3.46356  2.40515  3.72497  3.29357  2.67723  2.69357  4.24692  2.90349  2.73742  3.18149  2.89803  2.37889  2.77522  2.98521  4.58479  3.61506
          0.16328  1.93607  5.05564  0.26809  1.44749  0.43863  1.03542
     53   2.70287  5.15535  2.77553  2.13714  4.48608  3.46667  3.50229  3.95267  2.20102  3.05325  4.20321  2.94195  3.86358  1.84262  2.59317  2.67314  2.83850  3.53903  5.58939  4.20084     61 q - - -
          2.68618  4.42225  2.77519  2.73123  3.46354  2.40513  3.72494  3.29354  2.67741  2.69355  4.24690  2.90347  2.73739  3.18146  2.89801  2.37887  2.77519  2.98518  4.58477  3.61503
          0.01860  4.38946  5.11181  0.61958  0.77255  0.48576  0.95510
     54   2.96570  4.45290  3.40346  2.76014  4.52804  3.69675  3.73909  3.90601  2.05384  3.41470  4.24467  3.21909  4.06768  2.42716  1.24379  2.97393  2.90229  3.57256  5.54080  4.29565     62 r - - -
          2.68618  4.42225  2.77519  2.73123  3.46354  2.40513  3.72494  3.29354  2.67741  2.69355  4.24690  2.90347  2.73739  3.18146  2.89801  2.37887  2.77519  2.98518  4.58477  3.61503
          0.09507  4.38946  2.54737  0.61958  0.77255  0.48576  0.95510
     55   2.51587  4.30156  2.68627  2.04628  4.29572  3.30037  3.54991  3.31861  2.39897  3.17933  4.06352  2.88392  2.82077  2.70495  2.69445  2.55797  2.80251  3.36711  5.47547  4.10162     63 e - - -
          2.68618  4.42225  2.77519  2.73123  3.46354  2.40513  3.72494  3.29354  2.67741  2.69355  4.24690  2.90347  2.73739  3.18146  2.89801  2.37887  2.77519  2.98518  4.58477  3.61503
          0.02007  4.31446  5.03680  0.61958  0.77255  0.42532  1.06005
     56   2.31173  4.94497  2.19216  2.16384  3.89272  3.31560  3.67917  3.17165  2.36513  3.21364  3.31635  2.99003  3.87051  2.81321  2.93334  2.67912  2.79176  3.28865  5.43202  4.07816     64 e - - -
          2.68618  4.42225  2.77519  2.73123  3.46354  2.40513  3.72494  3.29354  2.67741  2.69355  4.24690  2.90347  2.73739  3.18146  2.89801  2.37887  2.77519  2.98518  4.58477  3.61503
          0.01860  4.38946  5.11181  0.61958  0.77255  0.48576  0.95510
     57   1.54338  4.35055  3.98944  3.44044  3.52822  3.78925  4.22205  2.27604  3.35186  1.90363  3.46705  3.73819  4.21486  3.63517  3.62865  3.09686  2.55261  2.33186  5.09364  3.88851     65 a - - -
          2.68618  4.42225  2.77519  2.73123  3.46354  2.40513  3.72494  3.29354  2.67741  2.69355  4.24690  2.90347  2.73739  3.18146  2.89801  2.37887  2.77519  2.98518  4.58477  3.61503
          0.01860  4.38946  5.11181  0.61958  0.77255  0.48576  0.95510
     58   2.14835  4.14711  4.17366  3.59057  2.57703  3.78000  4.11133  2.52296  3.46786  2.32505  2.57953  3.78542  4.15757  3.68566  3.64212  2.86790  2.66283  1.75881  4.78379  3.59255     66 v - - -
          2.68618  4.42225  2.77519  2.73123  3.46354  2.40513  3.72494  3.29354  2.67741  2.69355  4.24690  2.90347  2.73739  3.18146  2.89801  2.37887  2.77519  2.98518  4.58477  3.61503
          0.01860  4.38946  5.11181  0.61958  0.77255  0.48576  0.95510
     59   2.66902  5.13205  2.64507  2.27289  4.45796  3.44749  3.47919  3.72033  2.32127  3.42869  4.17815  2.29406  3.84160  2.52796  2.45360  2.43456  2.66977  3.16455  5.57583  4.17728     67 e - - -
          2.68618  4.42225  2.77519  2.73123  3.46354  2.40513  3.72494  3.29354  2.67741  2.69355  4.24690  2.90347  2.73739  3.18146  2.89801  2.37887  2.77519  2.98518  4.58477  3.61503
          0.01860  4.38946  5.11181  0.61958  0.77255  0.48576  0.95510
     60   2.31241  3.59788  3.75276  3.29342  4.29566  3.22649  4.29605  3.69001  3.25671  3.37858  4.21014  3.17857  3.91403  3.55771  3.59830  1.14811  1.93715  3.23270  5.65491  4.43427     68 s - - -
          2.68618  4.42225  2.77519  2.73123  3.46354  2.40513  3.72494  3.29354  2.67741  2.69355  4.24690  2.90347  2.73739  3.18146  2.89801  2.37887  2.77519  2.98518  4.58477  3.61503
          0.01860  4.38946  5.11181  0.61958  0.77255  0.48576  0.95510
     61   3.61698  4.86551  5.42673  4.86010  3.27594  4.98206  5.31010  1.53550  4.72013  0.83094  2.68985  5.07818  5.08408  4.71955  4.75528  4.35760  3.83256  2.34993  5.44687  4.43927     69 l - - -
          2.68618  4.42225  2.77519  2.73123  3.46354  2.40513  3.72494  3.29354  2.67741  2.69355  4.24690  2.90347  2.73739  3.18146  2.89801  2.37887  2.77519  2.98518  4.58477  3.61503
          0.01860  4.38946  5.11181  0.61958  0.77255  0.48576  0.95510
     62   2.31104  3.29419  4.32038  3.72337  3.00296  3.78585  4.10286  2.12105  3.56857  1.91990  3.06915  3.84529  4.15262  3.75403  3.38540  2.85809  2.67690  2.12755  4.69672  3.04789     70 l - - -
          2.68618  4.42225  2.77519  2.73123  3.46354  2.40513  3.72494  3.29354  2.67741  2.69355  4.24690  2.90347  2.73739  3.18146  2.89801  2.37887  2.77519  2.98518  4.58477  3.61503
          0.01860  4.38946  5.11181  0.61958  0.77255  0.48576  0.95510
     63   3.51764  4.81062  4.81787  4.40741  1.86287  4.42839  3.32499  3.32865  4.24307  2.84097  2.81334  4.21836  4.74776  4.24527  4.27559  3.76057  3.73823  3.18041  2.97000  0.97118     71 y - - -
          2.68618  4.42225  2.77519  2.73123  3.46354  2.40513  3.72494  3.29354  2.67741  2.69355  4.24690  2.90347  2.73739  3.18146  2.89801  2.37887  2.77519  2.98518  4.58477  3.61503
          0.01860  4.38946  5.11181  0.61958  0.77255  0.48576  0.95510
     64   2.77238  5.43216  2.58679  1.03349  4.72900  3.47354  3.48795  4.21544  2.65416  3.71983  4.53816  2.94843  4.00235  2.69737  3.11970  2.92142  3.24176  3.81903  5.86927  4.45200     72 e - - -
          2.68618  4.42225  2.77519  2.73123  3.46354  2.40513  3.72494  3.29354  2.67741  2.69355  4.24690  2.90347  2.73739  3.18146  2.89801  2.37887  2.77519  2.98518  4.58477  3.61503
          0.01860  4.38946  5.11181  0.61958  0.77255  0.48576  0.95510
     65   0.79988  4.33775  3.85203  3.59460  4.66631  2.41463  4.61320  4.09540  3.66499  3.78565  4.59008  3.62352  3.91159  3.90913  3.94140  2.09350  2.92177  3.46292  6.00928  4.83434     73 a - - -
          2.68618  4.42225  2.77519  2.73123  3.46354  2.40513  3.72494  3.29354  2.67741  2.69355  4.24690  2.90347  2.73739  3.18146  2.89801  2.37887  2.77519  2.98518  4.58477  3.61503
          0.04921  4.38946  3.33514  0.61958  0.77255  0.48576  0.95510
     66   2.65991  3.31492  2.67181  2.08988  4.38689  3.37725  3.54542  3.84771  2.21580  3.23191  4.01065  2.36945  3.83958  2.50203  2.87340  2.64046  2.89116  3.44930  5.53311  3.84334     74 e - - -
          2.68618  4.42225  2.77519  2.73123  3.46354  2.40513  3.72494  3.29354  2.67741  2.69355  4.24690  2.90347  2.73739  3.18146  2.89801  2.37887  2.77519  2.98518  4.58477  3.61503
          0.01918  4.35943  5.08178  0.61958  0.77255  0.45902  0.99941
     67   1.78111  3.94837  3.66816  3.10067  3.45968  2.78681  3.94944  2.63925  3.04201  2.37779  3.24261  3.46304  3.43699  3.32923  3.36280  2.79976  2.89020  2.34175  4.92420  3.70279     75 a - - -
          2.68618  4.42225  2.77519  2.73123  3.46354  2.40513  3.72494  3.29354  2.67741  2.69355  4.24690  2.90347  2.73739  3.18146  2.89801  2.37887  2.77519  2.98518  4.58477  3.61503
          0.01860  4.38946  5.11181  0.61958  0.77255  0.48576  0.95510
     68   2.78372  3.63368  3.56851  2.95904  3.68190  3.68923  3.84847  3.12024  2.60940  2.66637  3.68572  3.36698  4.06510  2.97403  1.49457  2.95293  3.00598  2.88571  3.19473  3.80077     76 r - - -
          2.68618  4.42225  2.77519  2.73123  3.46354  2.40513  3.72494  3.29354  2.67741  2.69355  4.24690  2.90347  2.73739  3.18146  2.89801  2.37887  2.77519  2.98518  4.58477  3.61503
          0.01860  4.38946  5.11181  0.61958  0.77255  0.48576  0.95510
     69   2.43182  4.29706  3.45010  2.95884  3.06421  3.66951  3.93606  2.26913  2.91288  2.13401  3.24425  3.46664  4.04618  3.32628  3.05756  2.75020  2.43884  2.38301  4.88939  3.66940     77 l - - -
          2.68618  4.42226  2.77520  2.73124  3.46354  2.40513  3.72495  3.29354  2.67741  2.69355  4.24690  2.90347  2.73740  3.18131  2.89801  2.37887  2.77520  2.98519  4.58477  3.61504
          0.04921  3.17028  5.11181  0.47076  0.97957  0.48576  0.95510
     70   2.68566  5.06025  2.89250  2.36603  4.36019  3.47505  3.47945  3.80849  2.19559  2.92480  4.11501  2.68117  3.86627  2.52720  2.12036  2.63977  2.91475  2.75809  5.51626  4.14561     79 r - - -
          2.68618  4.42225  2.77519  2.73123  3.46354  2.40513  3.72494  3.29354  2.67741  2.69355  4.24690  2.90347  2.73739  3.18146  2.89801  2.37887  2.77519  2.98518  4.58477  3.61503
          0.01860  4.38946  5.11181  0.61958  0.77255  0.48576  0.95510
     71   2.89485  5.31822  1.35861  2.36779  3.70608  3.43598  3.83020  4.11105  2.71958  3.64370  4.45147  2.02563  3.96019  2.97888  3.24760  2.70432  3.15972  3.71217  5.78884  4.34462     80 d - - -
          2.68618  4.42225  2.77519  2.73123  3.46354  2.40513  3.72494  3.29354  2.67741  2.69355  4.24690  2.90347  2.73739  3.18146  2.89801  2.37887  2.77519  2.98518  4.58477  3.61503
          0.01860  4.38946  5.11181  0.61958  0.77255  0.48576  0.95510
     72   3.58563  5.22193  4.25062  4.18313  5.08662  3.88207  5.18778  4.80524  4.29266  4.35618  5.44692  4.42541  0.25772  4.66220  4.45087  3.77546  4.07078  4.38321  6.09439  5.22311     81 P - - -
          2.68618  4.42225  2.77519  2.73123  3.46354  2.40513  3.72494  3.29354  2.67741  2.69355  4.24690  2.90347  2.73739  3.18146  2.89801  2.37887  2.77519  2.98518  4.58477  3.61503
          0.05126  4.38946  3.28179  0.61958  0.77255  0.48576  0.95510
     73   2.78529  4.36555  4.55957  4.02602  3.61781  4.15277  4.65205  1.57925  3.91489  2.40325  3.51217  4.22080  3.46188  4.16518  4.10886  3.49523  3.22070  1.11125  5.30787  4.10702     82 v - - -
          2.68618  4.42225  2.77519  2.73123  3.46354  2.40513  3.72494  3.29354  2.67741  2.69355  4.24690  2.90347  2.73739  3.18146  2.89801  2.37887  2.77519  2.98518  4.58477  3.61503
          0.01922  4.35742  5.07976  0.61958  0.77255  0.53293  0.88403
     74   2.65810  4.84701  2.86367  2.50421  3.76069  3.31898  3.48463  3.49701  2.35219  2.92508  3.91908  2.65340  3.87979  2.84761  2.84848  2.43486  2.88948  3.17733  5.34857  2.32760     83 y - - -
          2.68618  4.42225  2.77519  2.73123  3.46354  2.40513  3.72494  3.29354  2.67741  2.69355  4.24690  2.90347  2.73739  3.18146  2.89801  2.37887  2.77519  2.98518  4.58477  3.61503
          0.01922  4.35742  5.07976  0.61958  0.77255  0.53293  0.88403
     75   2.75070  4.73670  3.16202  3.09351  4.79012  0.71361  4.45701  4.38168  3.45860  4.00767  4.86418  2.69517  4.05660  3.72533  3.81193  2.87711  3.23170  3.79497  6.04384  4.78916     84 g - - -
          2.68618  4.42225  2.77519  2.73123  3.46354  2.40513  3.72494  3.29354  2.67741  2.69355  4.24690  2.90347  2.73739  3.18146  2.89801  2.37887  2.77519  2.98518  4.58477  3.61503
          0.01922  4.35742  5.07976  0.61958  0.77255  0.53293  0.88403
     76   2.10638  1.54331  3.95330  3.49279  4.05474  2.55444  4.34982  3.43489  3.43350  3.14974  4.01072  3.59621  3.07777  3.69778  3.71491  2.08300  2.86421  2.82401  5.47513  4.28265     85 c - - -
          2.68618  4.42225  2.77519  2.73123  3.46354  2.40513  3.72494  3.29354  2.67741  2.69355  4.24690  2.90347  2.73739  3.18146  2.89801  2.37887  2.77519  2.98518  4.58477  3.61503
          0.01922  4.35742  5.07976  0.61958  0.77255  0.53293  0.88403
     77   2.57708  4.09395  4.22601  3.63409  2.75734  3.76859  3.65960  2.37389  3.49457  2.15536  3.03641  3.79378  4.13594  3.69528  3.63639  2.78161  2.87973  1.62335  4.70164  2.94532     86 v - - -
          2.68618  4.42225  2.77519  2.73123  3.46354  2.40513  3.72494  3.29354  2.67741  2.69355  4.24690  2.90347  2.73739  3.18146  2.89801  2.37887  2.77519  2.98518  4.58477  3.61503
          0.01922  4.35742  5.07976  0.61958  0.77255  0.53293  0.88403
     78   2.65415  5.02735  2.65794  2.48149  4.43500  1.50203  3.80752  3.87625  2.38953  3.44127  4.24839  3.00545  3.92353  2.95560  2.91194  2.49687  3.03472  3.49264  5.64260  4.28121     87 g - - -
          2.68618  4.42225  2.77519  2.73123  3.46354  2.40513  3.72494  3.29354  2.67741  2.69355  4.24690  2.90347  2.73739  3.18146  2.89801  2.37887  2.77519  2.98518  4.58477  3.61503
          0.01922  4.35742  5.07976  0.61958  0.77255  0.53293  0.88403
     79   2.31043  4.17623  3.92514  3.09502  2.95522  3.71436  3.25612  2.33317  3.25185  2.09402  2.51487  3.62205  4.08635  3.40449  3.49012  2.98871  2.65504  2.28726  4.78157  3.58063     88 l - - -
          2.68618  4.42225  2.77519  2.73123  3.46354  2.40513  3.72494  3.29354  2.67741  2.69355  4.24690  2.90347  2.73739  3.18146  2.89801  2.37887  2.77519  2.98518  4.58477  3.61503
          0.01922  4.35742  5.07976  0.61958  0.77255  0.53293  0.88403
     80   2.93008  4.30397  4.66827  4.08006  3.02468  4.12842  4.45624  1.36765  3.92840  1.61762  2.99309  4.20452  4.44655  4.07991  4.02115  3.44246  2.97448  2.11781  4.95144  3.33225     89 i - - -
          2.68618  4.42225  2.77519  2.73123  3.46354  2.40513  3.72494  3.29354  2.67741  2.69355  4.24690  2.90347  2.73739  3.18146  2.89801  2.37887  2.77519  2.98518  4.58477  3.61503
          0.01922  4.35742  5.07976  0.61958  0.77255  0.53293  0.88403
     81   2.60100  4.11326  3.28348  2.53655  3.13692  3.55956  3.57576  3.10821  2.62559  2.63218  3.65181  3.04177  3.94395  2.60369  2.92335  2.33224  2.88133  2.82091  3.25587  3.44540     90 s - - -
          2.68618  4.42225  2.77519  2.73123  3.46354  2.40513  3.72494  3.29354  2.67741  2.69355  4.24690  2.90347  2.73739  3.18146  2.89801  2.37887  2.77519  2.98518  4.58477  3.61503
          0.01922  4.35742  5.07976  0.61958  0.77255  0.53293  0.88403
     82   2.27749  4.96445  2.89017  2.43738  3.95919  3.46388  3.32082  3.59506  2.20289  2.99192  4.02559  2.86749  3.85515  2.59901  2.76334  2.28059  2.63928  3.26756  5.44428  3.74952     91 k - - -
          2.68618  4.42225  2.77519  2.73123  3.46354  2.40513  3.72494  3.29354  2.67741  2.69355  4.24690  2.90347  2.73739  3.18146  2.89801  2.37887  2.77519  2.98518  4.58477  3.61503
          0.01922  4.35742  5.07976  0.61958  0.77255  0.53293  0.88403
     83   2.69441  4.23467  3.93821  3.36614  3.28501  2.87118  4.02938  2.40522  3.24233  1.43342  3.30992  3.64927  4.12515  3.51875  3.32545  3.03248  2.92817  2.45987  4.80803  3.10830     92 l - - -
          2.68618  4.42225  2.77519  2.73123  3.46354  2.40513  3.72494  3.29354  2.67741  2.69355  4.24690  2.90347  2.73739  3.18146  2.89801  2.37887  2.77519  2.98518  4.58477  3.61503
          0.01922  4.35742  5.07976  0.61958  0.77255  0.53293  0.88403
     84   2.67143  4.12017  3.04831  2.48745  4.16567  3.48886  3.43280  3.58822  2.14008  2.80486  3.45727  2.51384  3.87814  2.05274  2.89548  2.69350  2.90092  3.25306  5.39854  4.05865     93 q - - -
          2.68618  4.42225  2.77519  2.73123  3.46354  2.40513  3.72494  3.29354  2.67741  2.69355  4.24690  2.90347  2.73739  3.18146  2.89801  2.37887  2.77519  2.98518  4.58477  3.61503
          0.01922  4.35742  5.07976  0.61958  0.77255  0.53293  0.88403
     85   2.65947  4.32084  3.05276  2.39333  4.11429  3.48657  3.20038  3.53301  2.43542  3.13122  3.94145  2.56165  3.87613  2.44326  2.67914  2.61058  2.80205  3.20644  2.91296  3.56770     94 e - - -
          2.68618  4.42225  2.77519  2.73123  3.46354  2.40513  3.72494  3.29354  2.67741  2.69355  4.24690  2.90347  2.73739  3.18146  2.89801  2.37887  2.77519  2.98518  4.58477  3.61503
          0.01922  4.35742  5.07976  0.61958  0.77255  0.53293  0.88403
     86   2.59612  5.01420  2.98751  2.33557  4.30092  3.46617  3.28496  3.47318  2.18873  3.29137  3.78152  2.75793  3.85731  1.92382  2.83218  2.66506  2.89879  3.37357  5.47999  3.38955     95 q - - -
          2.68618  4.42225  2.77519  2.73123  3.46354  2.40513  3.72494  3.29354  2.67741  2.69355  4.24690  2.90347  2.73739  3.18146  2.89801  2.37887  2.77519  2.98518  4.58477  3.61503
          0.01922  4.35742  5.07976  0.61958  0.77255  0.53293  0.88403
     87   2.79510  4.22741  4.34746  3.76340  3.27848  3.94237  4.26439  1.75803  3.62934  1.70996  3.12410  3.95233  3.47299  3.55157  3.78771  3.24117  3.02826  1.75983  4.88521  3.70784     96 l - - -
          2.68618  4.42225  2.77519  2.73123  3.46354  2.40513  3.72494  3.29354  2.67741  2.69355  4.24690  2.90347  2.73739  3.18146  2.89801  2.37887  2.77519  2.98518  4.58477  3.61503
          0.01922  4.35742  5.07976  0.61958  0.77255  0.53293  0.88403
     88   2.58257  3.18349  3.15179  2.37900  3.84441  3.53236  3.54639  3.23349  2.35701  2.79975  3.19041  2.96518  3.91874  2.65456  2.92706  2.65643  2.88258  2.72196  4.46756  3.40269     97 k - - -
          2.68618  4.42225  2.77519  2.73123  3.46354  2.40513  3.72494  3.29354  2.67741  2.69355  4.24690  2.90347  2.73739  3.18146  2.89801  2.37887  2.77519  2.98518  4.58477  3.61503
          0.01922  4.35742  5.07976  0.61958  0.77255  0.53293  0.88403
     89   2.61319  4.96872  2.88811  2.35307  3.57773  3.46371  3.66055  3.67760  2.32798  2.72110  4.02963  2.58844  3.85530  2.17139  2.78885  2.52999  2.77217  3.27218  5.44762  3.84309     98 q - - -
          2.68618  4.42225  2.77519  2.73123  3.46354  2.40513  3.72494  3.29354  2.67741  2.69355  4.24690  2.90347  2.73739  3.18146  2.89801  2.37887  2.77519  2.98518  4.58477  3.61503
          0.01922  4.35742  5.07976  0.61958  0.77255  0.53293  0.88403
     90   2.26162  4.46300  3.23025  2.82963  3.61520  3.59204  3.34744  2.88892  2.59062  1.94687  3.56104  3.27079  3.97411  3.11183  3.03498  2.82613  2.70886  2.52066  5.03154  3.43624     99 l - - -
          2.68618  4.42225  2.77519  2.73123  3.46354  2.40513  3.72494  3.29354  2.67741  2.69355  4.24690  2.90347  2.73739  3.18146  2.89801  2.37887  2.77519  2.98518  4.58477  3.61503
          0.01922  4.35742  5.07976  0.61958  0.77255  0.53293  0.88403
     91   2.17038  5.17442  2.75631  2.18157  4.50143  3.45418  3.66194  3.96888  2.10775  3.46581  4.22664  2.88683  3.86699  1.94595  2.77343  2.68721  2.95251  3.55669  5.61065  4.21790    100 q - - -
          2.68618  4.42225  2.77519  2.73123  3.46354  2.40513  3.72494  3.29354  2.67741  2.69355  4.24690  2.90347  2.73739  3.18146  2.89801  2.37887  2.77519  2.98518  4.58477  3.61503
          0.01922  4.35742  5.07976  0.61958  0.77255  0.53293  0.88403
     92   2.25083  4.86895  3.04597  2.15341  4.11111  3.48293  3.49032  3.18788  2.42141  3.12904  3.85864  2.82938  3.87329  2.64722  2.91241  2.49604  2.66693  2.63757  5.36883  4.03094    101 e - - -
          2.68618  4.42225  2.77519  2.73123  3.46354  2.40513  3.72494  3.29354  2.67741  2.69355  4.24690  2.90347  2.73739  3.18146  2.89801  2.37887  2.77519  2.98518  4.58477  3.61503
          0.05085  4.35742  3.30310  0.61958  0.77255  0.53293  0.88403
     93   2.79450  5.28121  2.22013  1.53405  4.58037  3.41993  3.71717  4.07057  2.52751  3.56926  4.34355  2.88658  3.88847  2.30253  3.03608  2.74248  3.03811  3.65482  5.71833  3.25988    102 e - - -
          2.68618  4.42225  2.77519  2.73123  3.46354  2.40513  3.72494  3.29354  2.67741  2.69355  4.24690  2.90347  2.73739  3.18146  2.89801  2.37887  2.77519  2.98518  4.58477  3.61503
          0.01983  4.32639  5.04874  0.61958  0.77255  0.57523  0.82685
     94   2.55562  4.33264  4.45692  3.89085  3.41078  4.08956  4.47142  1.98413  3.77342  1.31650  3.31484  4.10374  4.43747  3.99578  3.95644  3.40415  2.69801  1.83999  5.09919  3.92390    103 l - - -
          2.68618  4.42225  2.77519  2.73123  3.46354  2.40513  3.72494  3.29354  2.67741  2.69355  4.24690  2.90347  2.73739  3.18146  2.89801  2.37887  2.77519  2.98518  4.58477  3.61503
          0.03938  4.32639  3.67287  0.61958  0.77255  0.57523  0.82685
     95   2.28972  4.95578  2.87928  2.19165  4.22789  3.44945  3.41995  3.66507  2.35678  3.11749  3.89084  2.66042  3.84161  2.77485  2.79374  2.34696  2.76844  2.73424  5.43503  4.07346    104 e - - -
          2.68618  4.42225  2.77519  2.73123  3.46354  2.40513  3.72494  3.29354  2.67741  2.69355  4.24690  2.90347  2.73739  3.18146  2.89801  2.37887  2.77519  2.98518  4.58477  3.61503
          0.08220  4.30722  2.72657  0.61958  0.77255  0.59989  0.79601
     96   2.42228  3.98898  3.35082  2.47652  3.34439  3.55580  3.69755  2.69008  2.42861  2.50915  3.21912  3.17438  3.93804  3.01567  3.14374  2.56939  2.70756  2.60202  5.00426  3.50225    105 a - - -
          2.68618  4.42225  2.77519  2.73123  3.46354  2.40513  3.72494  3.29354  2.67741  2.69355  4.24690  2.90347  2.73739  3.18146  2.89801  2.37887  2.77519  2.98518  4.58477  3.61503
          0.12589  4.24652  2.26362  0.61958  0.77255  0.67138  0.71539
     97   2.07472  4.26538  3.85101  3.29529  3.45083  3.70445  4.10323  2.39975  3.21477  1.98612  3.28477  3.61430  4.11698  3.50204  3.50626  3.00073  2.35291  1.92304  5.00383  3.79329    106 v - - -
          2.68618  4.42225  2.77519  2.73123  3.46354  2.40513  3.72494  3.29354  2.67741  2.69355  4.24690  2.90347  2.73739  3.18146  2.89801  2.37887  2.77519  2.98518  4.58477  3.61503
          0.15333  4.14446  2.06911  0.61958  0.77255  0.77301  0.61920
     98   2.85069  5.14057  3.07975  2.53222  4.52869  3.52509  3.59142  3.92732  1.64771  3.39402  4.21086  2.69084  3.91497  2.09153  2.14144  2.82754  3.04897  3.56607  5.48493  4.21586    107 k - - -
          2.68618  4.42225  2.77519  2.73123  3.46354  2.40513  3.72494  3.29354  2.67741  2.69355  4.24690  2.90347  2.73739  3.18146  2.89801  2.37887  2.77519  2.98518  4.58477  3.61503
          0.01831  4.00944        *  0.61958  0.77255  0.00000        *
//
