# Supplementary material for: Genome-wide identification and characterization of the Lateral Organ Boundaries Domain (LBD) gene family in polyploid wheat and related species
Source: PeerJ. 2021 Aug 11;9:e11811. doi: 10.7717/peerj.11811 (PMC8364319; doi:10.7717/peerj.11811)
Supplement: Supplemental Information 9 [file peerj-09-11811-s009.zip › New HMM/new_LOB_Bd.hmm]

HMMER3/f [3.1b1 | May 2013]
NAME  domain
LENG  97
ALPH  amino
RF    no
MM    no
CONS  yes
CS    no
MAP   yes
DATE  Tue Aug  4 01:36:27 2020
NSEQ  46
EFFN  1.058472
CKSUM 2277158978
STATS LOCAL MSV       -9.9132  0.71832
STATS LOCAL VITERBI  -10.2631  0.71832
STATS LOCAL FORWARD   -3.6985  0.71832
HMM          A        C        D        E        F        G        H        I        K        L        M        N        P        Q        R        S        T        V        W        Y   
            m->m     m->i     m->d     i->m     i->i     d->m     d->d
  COMPO   2.35312  3.24124  3.15773  2.73073  3.32264  2.97103  3.73082  2.98656  2.67362  2.47349  3.72254  3.13856  3.33988  3.01397  2.69860  2.72069  2.93765  2.64749  5.00797  3.59737
          2.68618  4.42225  2.77519  2.73123  3.46354  2.40513  3.72494  3.29354  2.67741  2.69355  4.24690  2.90347  2.73739  3.18146  2.89801  2.37887  2.77519  2.98518  4.58477  3.61503
          0.04108  4.22124  3.66638  0.61958  0.77255  0.00000        *
      1   2.01814  4.53880  3.21863  2.76767  4.20429  3.25989  3.91710  3.61699  2.74586  3.24987  4.07385  3.16762  1.91776  3.10867  2.82898  2.08671  2.85709  3.21151  5.49458  4.21208      1 p - - -
          2.68618  4.42225  2.77519  2.73123  3.46354  2.40513  3.72494  3.29354  2.67741  2.69355  4.24690  2.90347  2.73739  3.18146  2.89801  2.37887  2.77519  2.98518  4.58477  3.61503
          0.02247  4.20262  4.92497  0.61958  0.77255  0.50935  0.91851
      2   3.02400  0.46158  4.59865  4.42273  4.35577  3.56545  4.99913  3.56964  4.25783  3.46263  4.59887  4.32481  4.29617  4.59052  4.31868  3.29443  3.51920  3.28786  5.68485  4.63730      2 C - - -
          2.68618  4.42225  2.77519  2.73123  3.46354  2.40513  3.72494  3.29354  2.67741  2.69355  4.24690  2.90347  2.73739  3.18146  2.89801  2.37887  2.77519  2.98518  4.58477  3.61503
          0.02247  4.20262  4.92497  0.61958  0.77255  0.50935  0.91851
      3   1.39764  4.49594  3.13624  2.82040  4.39248  2.34763  4.05309  3.82733  2.95976  3.45750  4.26969  2.28776  3.82106  3.25570  3.37111  2.40647  2.87164  3.33902  5.68234  4.39887      3 a - - -
          2.68618  4.42225  2.77519  2.73123  3.46354  2.40513  3.72494  3.29354  2.67741  2.69355  4.24690  2.90347  2.73739  3.18146  2.89801  2.37887  2.77519  2.98518  4.58477  3.61503
          0.02247  4.20262  4.92497  0.61958  0.77255  0.50935  0.91851
      4   1.10694  4.24092  3.69464  3.32960  4.24947  2.16592  4.31863  3.56940  3.32808  3.33024  4.18037  3.45906  3.81784  3.61104  3.63271  2.45811  2.80335  2.68245  5.63184  4.42763      4 a - - -
          2.68618  4.42225  2.77519  2.73123  3.46354  2.40513  3.72494  3.29354  2.67741  2.69355  4.24690  2.90347  2.73739  3.18146  2.89801  2.37887  2.77519  2.98518  4.58477  3.61503
          0.02247  4.20262  4.92497  0.61958  0.77255  0.47129  0.97869
      5   3.05254  0.44335  4.62867  4.45797  4.38910  3.58867  5.03058  3.60814  4.29410  3.49923  4.63651  4.35570  4.32049  4.62597  4.35105  3.32280  3.54931  3.32454  5.71198  4.67003      5 C - - -
          2.68618  4.42225  2.77519  2.73123  3.46354  2.40513  3.72494  3.29354  2.67741  2.69355  4.24690  2.90347  2.73739  3.18146  2.89801  2.37887  2.77519  2.98518  4.58477  3.61503
          0.02205  4.22124  4.94358  0.61958  0.77255  0.48576  0.95510
      6   3.23427  5.33951  3.67268  2.96128  4.84509  3.81759  3.71626  4.17492  0.98391  3.57737  4.45357  3.34372  4.17552  2.84714  1.73497  3.21938  3.38446  3.85472  5.58145  4.44304      6 k - - -
          2.68618  4.42225  2.77519  2.73123  3.46354  2.40513  3.72494  3.29354  2.67741  2.69355  4.24690  2.90347  2.73739  3.18146  2.89801  2.37887  2.77519  2.98518  4.58477  3.61503
          0.02205  4.22124  4.94358  0.61958  0.77255  0.48576  0.95510
      7   2.73799  4.19253  4.18244  3.61420  2.11124  3.82208  3.13703  2.55259  3.48657  1.95405  3.27387  3.77808  4.18172  3.68308  3.65053  3.11426  2.96857  2.04703  4.46425  2.55253      7 l - - -
          2.68618  4.42225  2.77519  2.73123  3.46354  2.40513  3.72494  3.29354  2.67741  2.69355  4.24690  2.90347  2.73739  3.18146  2.89801  2.37887  2.77519  2.98518  4.58477  3.61503
          0.02205  4.22124  4.94358  0.61958  0.77255  0.48576  0.95510
      8   3.03786  4.71165  3.74031  3.29060  3.41446  3.90605  4.15702  2.78968  2.98761  1.08089  3.38877  3.67568  4.30151  2.45361  3.24034  3.27589  3.28117  2.77928  5.12185  3.85824      8 l - - -
          2.68618  4.42225  2.77519  2.73123  3.46354  2.40513  3.72494  3.29354  2.67741  2.69355  4.24690  2.90347  2.73739  3.18146  2.89801  2.37887  2.77519  2.98518  4.58477  3.61503
          0.02205  4.22124  4.94358  0.61958  0.77255  0.48576  0.95510
      9   3.44623  5.23147  3.97673  3.43176  4.67773  3.84744  4.14194  4.25707  2.46383  3.70948  4.71259  3.75820  4.34405  3.35557  0.55565  3.52132  3.69534  3.96871  5.62511  4.54300      9 R - - -
          2.68618  4.42225  2.77519  2.73123  3.46354  2.40513  3.72494  3.29354  2.67741  2.69355  4.24690  2.90347  2.73739  3.18146  2.89801  2.37887  2.77519  2.98518  4.58477  3.61503
          0.02205  4.22124  4.94358  0.61958  0.77255  0.48576  0.95510
     10   3.27681  5.33954  3.76279  3.02104  4.85185  3.84757  3.72585  4.17326  1.58232  3.57578  4.46247  3.38398  4.20192  2.85988  1.02595  3.26794  3.42014  3.86342  5.57550  4.45434     10 r - - -
          2.68618  4.42225  2.77519  2.73123  3.46354  2.40513  3.72494  3.29354  2.67741  2.69355  4.24690  2.90347  2.73739  3.18146  2.89801  2.37887  2.77519  2.98518  4.58477  3.61503
          0.02205  4.22124  4.94358  0.61958  0.77255  0.48576  0.95510
     11   2.95438  5.18689  3.28808  2.69369  4.62441  2.60465  3.68402  4.00727  1.47148  3.47279  4.29949  3.15239  4.01980  2.81033  1.73342  2.94428  3.15415  3.65040  5.55371  4.31468     11 k - - -
          2.68618  4.42225  2.77519  2.73123  3.46354  2.40513  3.72494  3.29354  2.67741  2.69355  4.24690  2.90347  2.73739  3.18146  2.89801  2.37887  2.77519  2.98518  4.58477  3.61503
          0.02205  4.22124  4.94358  0.61958  0.77255  0.48576  0.95510
     12   3.05254  0.44335  4.62867  4.45797  4.38910  3.58867  5.03058  3.60814  4.29410  3.49923  4.63651  4.35570  4.32049  4.62597  4.35105  3.32280  3.54931  3.32454  5.71198  4.67003     12 C - - -
          2.68618  4.42225  2.77519  2.73123  3.46354  2.40513  3.72494  3.29354  2.67741  2.69355  4.24690  2.90347  2.73739  3.18146  2.89801  2.37887  2.77519  2.98518  4.58477  3.61503
          0.02205  4.22124  4.94358  0.61958  0.77255  0.48576  0.95510
     13   2.11480  4.73467  3.06128  2.39589  3.96927  3.45754  3.68809  3.37147  2.51136  2.85103  3.83033  2.66377  3.85752  2.73193  2.96065  2.39179  2.63735  2.69978  5.26977  3.95419     13 a - - -
          2.68618  4.42225  2.77519  2.73123  3.46354  2.40513  3.72494  3.29354  2.67741  2.69355  4.24690  2.90347  2.73739  3.18146  2.89801  2.37887  2.77519  2.98518  4.58477  3.61503
          0.02205  4.22124  4.94358  0.61958  0.77255  0.48576  0.95510
     14   2.46935  5.07992  2.62104  2.13757  4.39311  3.40458  3.52366  3.85816  2.36818  3.37125  4.13256  2.83196  2.57285  2.47511  2.69164  2.53842  2.87819  3.32510  5.53148  4.13793     14 e - - -
          2.68618  4.42225  2.77519  2.73123  3.46354  2.40513  3.72494  3.29354  2.67741  2.69355  4.24690  2.90347  2.73739  3.18146  2.89801  2.37887  2.77519  2.98518  4.58477  3.61503
          0.04108  4.22124  3.66638  0.61958  0.77255  0.48576  0.95510
     15   2.46388  5.25189  2.06293  2.10034  4.57302  1.99614  3.72466  4.05120  2.58362  3.56635  4.35783  2.60966  3.86513  2.85927  3.00817  2.74128  3.05145  3.64136  5.73639  4.30830     15 g - - -
          2.68618  4.42225  2.77519  2.73123  3.46354  2.40513  3.72494  3.29354  2.67741  2.69355  4.24690  2.90347  2.73739  3.18146  2.89801  2.37887  2.77519  2.98518  4.58477  3.61503
          0.02247  4.20262  4.92497  0.61958  0.77255  0.50935  0.91851
     16   3.02400  0.46158  4.59865  4.42273  4.35577  3.56545  4.99913  3.56964  4.25783  3.46263  4.59887  4.32481  4.29617  4.59052  4.31868  3.29443  3.51920  3.28786  5.68485  4.63730     16 C - - -
          2.68618  4.42225  2.77519  2.73123  3.46354  2.40513  3.72494  3.29354  2.67741  2.69355  4.24690  2.90347  2.73739  3.18146  2.89801  2.37887  2.77519  2.98518  4.58477  3.61503
          0.02247  4.20262  4.92497  0.61958  0.77255  0.50935  0.91851
     17   2.64210  4.28706  3.64281  2.84530  3.43433  3.65803  3.93886  2.46790  3.01067  2.37027  3.28830  3.45002  3.18738  3.30937  3.33313  2.91870  2.62598  1.68891  4.91969  3.69641     17 v - - -
          2.68618  4.42225  2.77519  2.73123  3.46354  2.40513  3.72494  3.29354  2.67741  2.69355  4.24690  2.90347  2.73739  3.18146  2.89801  2.37887  2.77519  2.98518  4.58477  3.61503
          0.02247  4.20262  4.92497  0.61958  0.77255  0.47129  0.97869
     18   3.33449  4.64601  5.01912  4.45443  1.73496  4.57496  4.75834  2.06009  4.31789  1.11877  2.97417  4.62003  4.77259  4.36648  4.38323  3.91691  3.55364  2.28639  5.01894  3.79711     18 l - - -
          2.68618  4.42225  2.77519  2.73123  3.46354  2.40513  3.72494  3.29354  2.67741  2.69355  4.24690  2.90347  2.73739  3.18146  2.89801  2.37887  2.77519  2.98518  4.58477  3.61503
          0.02205  4.22124  4.94358  0.61958  0.77255  0.48576  0.95510
     19   1.24838  4.54020  3.36824  2.91839  4.20757  3.30986  3.97410  3.58049  2.70234  3.24440  4.09940  3.27271  3.89959  3.18387  2.26340  2.56807  2.92558  3.19909  5.49318  4.24074     19 a - - -
          2.68618  4.42225  2.77519  2.73123  3.46354  2.40513  3.72494  3.29354  2.67741  2.69355  4.24690  2.90347  2.73739  3.18146  2.89801  2.37887  2.77519  2.98518  4.58477  3.61503
          0.02205  4.22124  4.94358  0.61958  0.77255  0.48576  0.95510
     20   2.31721  4.54505  3.28323  2.97464  4.31517  3.26566  4.10286  3.70795  2.89105  3.36690  4.24936  3.31065  1.17622  3.33258  2.91248  2.71207  2.98183  3.29751  5.61825  4.36596     20 p - - -
          2.68618  4.42225  2.77519  2.73123  3.46354  2.40513  3.72494  3.29354  2.67741  2.69355  4.24690  2.90347  2.73739  3.18146  2.89801  2.37887  2.77519  2.98518  4.58477  3.61503
          0.02205  4.22124  4.94358  0.61958  0.77255  0.48576  0.95510
     21   2.76492  3.12117  3.84764  3.29966  2.76065  3.75850  3.03676  2.83831  3.20714  2.52616  3.46919  3.58006  4.13685  3.46855  3.47537  2.80920  3.00085  2.63478  4.44657  1.65751     21 y - - -
          2.68618  4.42225  2.77519  2.73123  3.46354  2.40513  3.72494  3.29354  2.67741  2.69355  4.24690  2.90347  2.73739  3.18146  2.89801  2.37887  2.77519  2.98518  4.58477  3.61503
          0.02205  4.22124  4.94358  0.61958  0.77255  0.48576  0.95510
     22   3.41043  4.72776  4.91144  4.40681  1.18791  4.55002  4.40370  2.25635  4.25538  1.50785  3.13185  4.49941  4.78196  4.32160  4.33729  3.90085  3.63540  2.51501  4.62342  3.12701     22 f - - -
          2.68618  4.42225  2.77519  2.73123  3.46354  2.40513  3.72494  3.29354  2.67741  2.69355  4.24690  2.90347  2.73739  3.18146  2.89801  2.37887  2.77519  2.98518  4.58477  3.61503
          0.02205  4.22124  4.94358  0.61958  0.77255  0.48576  0.95510
     23   2.64059  4.28935  2.87254  2.18860  4.18248  3.42132  3.38249  3.61263  2.45723  3.19421  3.99668  2.88518  2.22880  2.80703  2.92497  2.31275  2.88168  3.26477  5.41504  4.06401     23 e - - -
          2.68605  4.42240  2.77525  2.73130  3.46369  2.40494  3.72493  3.29312  2.67742  2.69370  4.24705  2.90362  2.73740  3.18162  2.89805  2.37883  2.77531  2.98534  4.58283  3.61518
          0.29098  1.40509  4.94358  1.12522  0.39242  0.48576  0.95510
     24   2.16422  5.15067  2.45752  1.91426  4.46122  3.38614  3.67743  3.92720  2.48588  3.45022  4.23049  2.87007  2.55466  2.64229  2.98809  2.64110  2.96861  3.52831  5.62255  4.21761     29 e - - -
          2.68618  4.42225  2.77519  2.73123  3.46354  2.40513  3.72494  3.29354  2.67741  2.69355  4.24690  2.90347  2.73739  3.18146  2.89801  2.37887  2.77519  2.98518  4.58477  3.61503
          0.02205  4.22124  4.94358  0.61958  0.77255  0.48576  0.95510
     25   2.46508  5.09857  2.36998  2.17025  4.42217  3.40035  3.28750  3.89475  2.35028  3.26414  4.14638  2.66372  3.48862  2.59141  2.70686  2.37316  2.76362  3.47791  5.54339  4.14292     30 e - - -
          2.68618  4.42225  2.77519  2.73123  3.46354  2.40513  3.72494  3.29354  2.67741  2.69355  4.24690  2.90347  2.73739  3.18146  2.89801  2.37887  2.77519  2.98518  4.58477  3.61503
          0.02205  4.22124  4.94358  0.61958  0.77255  0.48576  0.95510
     26   2.68391  5.15209  2.55147  2.13765  4.47376  2.68780  3.63044  3.94747  2.39089  3.30582  4.20575  2.62080  3.82327  2.06671  2.69660  2.64631  2.91946  3.53152  5.59406  4.18933     31 q - - -
          2.68618  4.42225  2.77519  2.73123  3.46354  2.40513  3.72494  3.29354  2.67741  2.69355  4.24690  2.90347  2.73739  3.18146  2.89801  2.37887  2.77519  2.98518  4.58477  3.61503
          0.02205  4.22124  4.94358  0.61958  0.77255  0.48576  0.95510
     27   2.06577  4.72493  3.06005  2.47528  3.99072  3.20548  3.71346  3.39121  2.53319  3.02188  3.42418  3.04071  2.38004  2.66081  2.97158  2.68862  2.87083  3.08324  5.29145  3.98069     32 a - - -
          2.68618  4.42225  2.77519  2.73123  3.46354  2.40513  3.72494  3.29354  2.67741  2.69355  4.24690  2.90347  2.73739  3.18146  2.89801  2.37887  2.77519  2.98518  4.58477  3.61503
          0.02205  4.22124  4.94358  0.61958  0.77255  0.48576  0.95510
     28   2.19474  4.97117  2.93207  2.39751  4.25869  3.23011  3.09895  3.69960  2.38528  3.10038  4.03797  2.42330  3.82681  2.42341  2.74380  2.49541  2.87306  3.33305  5.44645  4.08281     33 a - - -
          2.68618  4.42225  2.77519  2.73123  3.46354  2.40513  3.72494  3.29354  2.67741  2.69355  4.24690  2.90347  2.73739  3.18146  2.89801  2.37887  2.77519  2.98518  4.58477  3.61503
          0.02205  4.22124  4.94358  0.61958  0.77255  0.48576  0.95510
     29   2.29878  5.08335  2.74276  2.38059  4.40676  3.43444  3.23742  3.86193  2.04625  3.36929  4.13603  2.91608  3.83022  2.55295  2.17195  2.54864  2.89699  3.46375  5.51987  4.14592     34 k - - -
          2.68618  4.42225  2.77519  2.73123  3.46354  2.40513  3.72494  3.29354  2.67741  2.69355  4.24690  2.90347  2.73739  3.18146  2.89801  2.37887  2.77519  2.98518  4.58477  3.61503
          0.02205  4.22124  4.94358  0.61958  0.77255  0.48576  0.95510
     30   2.94445  4.44557  4.13583  3.64151  1.33390  3.92505  3.88373  2.81017  3.52924  2.40950  3.49368  3.81498  4.31266  3.74447  3.73150  3.24388  2.35959  2.66543  4.31748  2.51965     35 f - - -
          2.68618  4.42225  2.77519  2.73123  3.46354  2.40513  3.72494  3.29354  2.67741  2.69355  4.24690  2.90347  2.73739  3.18146  2.89801  2.37887  2.77519  2.98518  4.58477  3.61503
          0.02205  4.22124  4.94358  0.61958  0.77255  0.48576  0.95510
     31   1.75733  4.37162  3.55637  3.00144  3.59103  3.57245  3.93196  2.78076  2.89534  2.40276  3.53468  3.38486  4.00122  3.24427  2.78483  2.85373  2.81835  2.07355  5.04829  3.81524     36 a - - -
          2.68618  4.42225  2.77519  2.73123  3.46354  2.40513  3.72494  3.29354  2.67741  2.69355  4.24690  2.90347  2.73739  3.18146  2.89801  2.37887  2.77519  2.98518  4.58477  3.61503
          0.02205  4.22124  4.94358  0.61958  0.77255  0.48576  0.95510
     32   2.04028  4.08467  3.28583  2.73266  2.84792  3.51178  3.61319  3.04683  2.70547  2.73215  3.60225  2.45312  3.91275  2.95117  3.10733  2.63231  2.74445  2.79196  5.06313  3.79741     37 a - - -
          2.68618  4.42225  2.77519  2.73123  3.46354  2.40513  3.72494  3.29354  2.67741  2.69355  4.24690  2.90347  2.73739  3.18146  2.89801  2.37887  2.77519  2.98518  4.58477  3.61503
          0.02205  4.22124  4.94358  0.61958  0.77255  0.48576  0.95510
     33   2.43086  4.26159  4.32017  3.76187  3.45715  3.98832  4.39319  1.91990  3.65306  2.01170  3.38326  3.99004  4.35848  3.90241  3.86236  3.05397  3.07299  1.32388  5.08691  3.88649     38 v - - -
          2.68618  4.42225  2.77519  2.73123  3.46354  2.40513  3.72494  3.29354  2.67741  2.69355  4.24690  2.90347  2.73739  3.18146  2.89801  2.37887  2.77519  2.98518  4.58477  3.61503
          0.02205  4.22124  4.94358  0.61958  0.77255  0.48576  0.95510
     34   2.18905  4.83404  2.99865  2.64900  4.02013  3.45542  1.56388  3.61603  2.57028  3.21702  4.09175  3.11920  3.95955  2.87066  2.92301  2.83202  3.05166  3.29600  5.34592  3.97702     39 h - - -
          2.68618  4.42225  2.77519  2.73123  3.46354  2.40513  3.72494  3.29354  2.67741  2.69355  4.24690  2.90347  2.73739  3.18146  2.89801  2.37887  2.77519  2.98518  4.58477  3.61503
          0.02205  4.22124  4.94358  0.61958  0.77255  0.48576  0.95510
     35   3.12111  5.25379  3.61182  2.88150  4.68229  3.77516  3.68719  4.02226  1.27003  3.01654  4.33176  3.28624  4.12121  2.81767  1.54746  3.11590  3.28063  3.70716  5.52551  4.35038     40 k - - -
          2.68618  4.42225  2.77519  2.73123  3.46354  2.40513  3.72494  3.29354  2.67741  2.69355  4.24690  2.90347  2.73739  3.18146  2.89801  2.37887  2.77519  2.98518  4.58477  3.61503
          0.02205  4.22124  4.94358  0.61958  0.77255  0.48576  0.95510
     36   3.13020  4.47336  4.79445  4.24925  2.27335  4.36855  4.64524  2.11572  4.11976  1.68527  3.19966  4.41152  4.65505  4.27454  4.24527  3.70950  3.36950  1.21843  5.04675  3.76351     41 v - - -
          2.68618  4.42225  2.77519  2.73123  3.46354  2.40513  3.72494  3.29354  2.67741  2.69355  4.24690  2.90347  2.73739  3.18146  2.89801  2.37887  2.77519  2.98518  4.58477  3.61503
          0.02205  4.22124  4.94358  0.61958  0.77255  0.48576  0.95510
     37   3.82853  5.03797  4.82868  4.55265  0.73750  4.56219  3.63853  3.41318  4.38724  2.69684  4.00967  4.26407  4.87157  4.32970  4.38956  3.95491  4.05533  3.37640  3.76604  1.79479     42 f - - -
          2.68618  4.42225  2.77519  2.73123  3.46354  2.40513  3.72494  3.29354  2.67741  2.69355  4.24690  2.90347  2.73739  3.18146  2.89801  2.37887  2.77519  2.98518  4.58477  3.61503
          0.02205  4.22124  4.94358  0.61958  0.77255  0.48576  0.95510
     38   3.15866  4.88457  3.90250  3.85287  4.96055  0.34922  4.93708  4.65962  4.08071  4.26397  5.25275  4.06854  4.28533  4.37792  4.26460  3.34276  3.66659  4.12019  5.94883  5.07918     43 G - - -
          2.68618  4.42225  2.77519  2.73123  3.46354  2.40513  3.72494  3.29354  2.67741  2.69355  4.24690  2.90347  2.73739  3.18146  2.89801  2.37887  2.77519  2.98518  4.58477  3.61503
          0.02205  4.22124  4.94358  0.61958  0.77255  0.48576  0.95510
     39   1.66952  4.44882  3.46286  2.90893  3.70257  3.53496  3.89641  2.74777  2.78841  2.70613  3.62869  3.31580  3.97448  3.16504  2.49512  2.81505  2.89688  2.30616  5.13014  3.88353     44 a - - -
          2.68618  4.42225  2.77519  2.73123  3.46354  2.40513  3.72494  3.29354  2.67741  2.69355  4.24690  2.90347  2.73739  3.18146  2.89801  2.37887  2.77519  2.98518  4.58477  3.61503
          0.02205  4.22124  4.94358  0.61958  0.77255  0.48576  0.95510
     40   1.81804  4.48213  3.24008  2.87408  4.31119  2.98249  4.04509  3.72427  2.69546  3.37073  4.19402  3.22825  3.84033  3.25424  3.30510  1.34519  2.87250  3.27238  5.61177  4.34298     45 s - - -
          2.68618  4.42225  2.77519  2.73123  3.46354  2.40513  3.72494  3.29354  2.67741  2.69355  4.24690  2.90347  2.73739  3.18146  2.89801  2.37887  2.77519  2.98518  4.58477  3.61503
          0.02205  4.22124  4.94358  0.61958  0.77255  0.48576  0.95510
     41   2.79992  5.02470  2.63395  2.46905  4.59540  2.35778  3.90773  4.08070  2.61943  3.64363  4.47835  1.29816  3.92531  3.08282  3.20142  2.80961  3.13291  3.64903  5.80187  4.42900     46 n - - -
          2.68618  4.42225  2.77519  2.73123  3.46354  2.40513  3.72494  3.29354  2.67741  2.69355  4.24690  2.90347  2.73739  3.18146  2.89801  2.37887  2.77519  2.98518  4.58477  3.61503
          0.02205  4.22124  4.94358  0.61958  0.77255  0.48576  0.95510
     42   2.65720  4.40153  4.77880  4.23333  3.53089  4.38068  4.82837  1.64242  4.12308  1.65822  3.37097  4.43097  4.68366  4.34082  4.29190  3.72434  3.31618  1.26519  5.36211  4.18630     47 v - - -
          2.68618  4.42225  2.77519  2.73123  3.46354  2.40513  3.72494  3.29354  2.67741  2.69355  4.24690  2.90347  2.73739  3.18146  2.89801  2.37887  2.77519  2.98518  4.58477  3.61503
          0.02205  4.22124  4.94358  0.61958  0.77255  0.48576  0.95510
     43   2.28818  4.39803  3.39592  2.83642  3.57424  3.54101  3.82202  2.80102  2.79402  2.20598  3.52314  3.18806  3.94040  2.96703  3.17011  2.25206  2.44709  2.55747  4.99764  3.75085     48 l - - -
          2.68618  4.42225  2.77519  2.73123  3.46354  2.40513  3.72494  3.29354  2.67741  2.69355  4.24690  2.90347  2.73739  3.18146  2.89801  2.37887  2.77519  2.98518  4.58477  3.61503
          0.02205  4.22124  4.94358  0.61958  0.77255  0.48576  0.95510
     44   2.65501  5.12933  3.10745  2.56483  4.51804  3.54499  3.66758  3.92737  1.36286  3.42109  4.22861  2.71519  3.94692  2.79207  2.27018  2.65866  3.05516  3.55884  5.54005  4.24784     49 k - - -
          2.68618  4.42225  2.77519  2.73123  3.46354  2.40513  3.72494  3.29354  2.67741  2.69355  4.24690  2.90347  2.73739  3.18146  2.89801  2.37887  2.77519  2.98518  4.58477  3.61503
          0.02205  4.22124  4.94358  0.61958  0.77255  0.48576  0.95510
     45   2.74607  4.21246  4.19042  3.60925  2.79691  3.85934  4.16354  2.39579  3.48848  1.36452  2.76977  3.83400  4.21026  3.70480  3.67342  2.91637  2.68790  2.32236  4.81241  3.62852     50 l - - -
          2.68618  4.42225  2.77519  2.73123  3.46354  2.40513  3.72494  3.29354  2.67741  2.69355  4.24690  2.90347  2.73739  3.18146  2.89801  2.37887  2.77519  2.98518  4.58477  3.61503
          0.02205  4.22124  4.94358  0.61958  0.77255  0.48576  0.95510
     46   3.50925  4.82770  5.03263  4.52281  3.17692  4.72922  5.05168  2.05621  4.30893  0.68908  3.00020  4.77773  4.92197  4.46835  4.42048  4.13206  3.74532  2.34985  5.30439  4.17816     51 L - - -
          2.68618  4.42225  2.77519  2.73123  3.46354  2.40513  3.72494  3.29354  2.67741  2.69355  4.24690  2.90347  2.73739  3.18146  2.89801  2.37887  2.77519  2.98518  4.58477  3.61503
          0.02205  4.22124  4.94358  0.61958  0.77255  0.48576  0.95510
     47   2.26361  4.94401  2.96510  2.41191  4.22132  3.43606  3.49586  3.65629  2.27717  2.93097  4.00718  2.55482  3.82866  2.47500  2.64537  2.48985  2.59708  3.29853  5.41891  4.06252     52 a - - -
          2.68618  4.42225  2.77519  2.73123  3.46354  2.40513  3.72494  3.29354  2.67741  2.69355  4.24690  2.90347  2.73739  3.18146  2.89801  2.37887  2.77519  2.98518  4.58477  3.61503
          0.02205  4.22124  4.94358  0.61958  0.77255  0.48576  0.95510
     48   2.19340  5.11002  2.57038  1.99815  4.42939  3.31083  3.19830  3.89910  2.36811  3.40303  4.16138  2.87793  3.81303  2.56223  2.52200  2.56558  2.88979  3.48758  5.55558  4.15707     53 e - - -
          2.68619  4.42226  2.77520  2.73124  3.46354  2.40513  3.72495  3.29355  2.67741  2.69355  4.24690  2.90334  2.73740  3.18147  2.89801  2.37887  2.77520  2.98519  4.58477  3.61504
          0.06221  2.93397  4.94358  0.45978  0.99810  0.48576  0.95510
     49   2.39558  4.19247  4.02719  3.45945  3.34367  3.19350  4.12269  2.22068  3.36026  1.73555  3.31322  3.71955  4.15229  3.61354  3.59319  3.06021  2.78298  1.83094  4.88741  3.68784     55 l - - -
          2.68618  4.42225  2.77519  2.73123  3.46354  2.40513  3.72494  3.29354  2.67741  2.69355  4.24690  2.90347  2.73739  3.18146  2.89801  2.37887  2.77519  2.98518  4.58477  3.61503
          0.02205  4.22124  4.94358  0.61958  0.77255  0.48576  0.95510
     50   2.67545  4.73256  3.08984  2.60834  4.00714  3.46753  3.36734  3.41377  2.42110  2.85471  3.89301  3.08966  1.81266  2.93741  2.90654  2.67619  2.70852  3.11146  5.30325  4.00519     56 p - - -
          2.68618  4.42225  2.77519  2.73123  3.46354  2.40513  3.72494  3.29354  2.67741  2.69355  4.24690  2.90347  2.73739  3.18146  2.89801  2.37887  2.77519  2.98518  4.58477  3.61503
          0.02205  4.22124  4.94358  0.61958  0.77255  0.48576  0.95510
     51   2.31602  4.99116  2.67103  2.04626  4.27773  3.41637  3.62856  3.72247  2.39977  3.01371  4.05364  2.91281  2.80822  2.55728  2.88052  2.63147  2.87188  3.12985  5.46467  4.09133     57 e - - -
          2.68618  4.42225  2.77519  2.73123  3.46354  2.40513  3.72494  3.29354  2.67741  2.69355  4.24690  2.90347  2.73739  3.18146  2.89801  2.37887  2.77519  2.98518  4.58477  3.61503
          0.02205  4.22124  4.94358  0.61958  0.77255  0.48576  0.95510
     52   2.19196  5.02048  2.67567  2.00762  4.07110  3.41190  3.09238  3.77067  2.33279  3.30485  4.07592  2.90029  3.40979  2.73123  2.86170  2.48008  2.86421  3.38495  5.48327  3.90247     58 e - - -
          2.68618  4.42225  2.77519  2.73123  3.46354  2.40513  3.72494  3.29354  2.67741  2.69355  4.24690  2.90347  2.73739  3.18146  2.89801  2.37887  2.77519  2.98518  4.58477  3.61503
          0.02205  4.22124  4.94358  0.61958  0.77255  0.48576  0.95510
     53   2.47236  5.02044  2.74661  2.17933  4.31371  3.42198  3.18997  3.76242  2.24086  2.62450  4.07771  2.91237  3.82363  2.21638  2.84537  2.63710  2.88062  3.38357  5.48095  4.10691     59 e - - -
          2.68618  4.42225  2.77519  2.73123  3.46354  2.40513  3.72494  3.29354  2.67741  2.69355  4.24690  2.90347  2.73739  3.18146  2.89801  2.37887  2.77519  2.98518  4.58477  3.61503
          0.02205  4.22124  4.94358  0.61958  0.77255  0.48576  0.95510
     54   2.90355  3.97485  3.55205  2.91499  4.16859  3.63721  3.45978  3.65442  2.22769  3.22256  4.10548  3.30815  4.05835  2.96219  1.12691  2.97953  3.13823  3.35594  5.34243  4.08292     60 r - - -
          2.68618  4.42225  2.77519  2.73123  3.46354  2.40513  3.72494  3.29354  2.67741  2.69355  4.24690  2.90347  2.73739  3.18146  2.89801  2.37887  2.77519  2.98518  4.58477  3.61503
          0.02205  4.22124  4.94358  0.61958  0.77255  0.48576  0.95510
     55   2.44255  4.38749  2.70392  2.10951  4.29866  3.06480  3.61360  3.75002  2.37255  3.22111  4.05988  2.90766  2.97855  2.73025  2.46177  2.57303  2.75568  3.36658  5.46899  4.09152     61 e - - -
          2.68618  4.42225  2.77519  2.73123  3.46354  2.40513  3.72494  3.29354  2.67741  2.69355  4.24690  2.90347  2.73739  3.18146  2.89801  2.37887  2.77519  2.98518  4.58477  3.61503
          0.02205  4.22124  4.94358  0.61958  0.77255  0.48576  0.95510
     56   2.12456  5.21514  1.72584  2.09766  4.52987  3.38048  3.70652  3.99774  2.52984  3.51761  4.30532  2.86165  3.86435  2.83656  2.68624  2.72778  3.02268  3.59519  5.68664  4.27251     62 d - - -
          2.68618  4.42225  2.77519  2.73123  3.46354  2.40513  3.72494  3.29354  2.67741  2.69355  4.24690  2.90347  2.73739  3.18146  2.89801  2.37887  2.77519  2.98518  4.58477  3.61503
          0.02205  4.22124  4.94358  0.61958  0.77255  0.48576  0.95510
     57   1.42761  3.67057  3.90333  3.37211  3.59108  3.52274  4.17236  2.61379  3.28723  2.19019  3.54101  3.61510  4.04597  3.56915  3.56719  2.86801  2.67798  2.26698  5.11059  3.90316     63 a - - -
          2.68618  4.42225  2.77519  2.73123  3.46354  2.40513  3.72494  3.29354  2.67741  2.69355  4.24690  2.90347  2.73739  3.18146  2.89801  2.37887  2.77519  2.98518  4.58477  3.61503
          0.02205  4.22124  4.94358  0.61958  0.77255  0.48576  0.95510
     58   2.07743  4.21336  4.25070  3.67760  2.52669  3.88633  4.23293  2.31742  3.56225  2.14762  2.69845  3.88855  4.24994  3.77978  3.74594  3.18941  2.99951  1.66216  4.88180  3.68950     64 v - - -
          2.68618  4.42225  2.77519  2.73123  3.46354  2.40513  3.72494  3.29354  2.67741  2.69355  4.24690  2.90347  2.73739  3.18146  2.89801  2.37887  2.77519  2.98518  4.58477  3.61503
          0.02205  4.22124  4.94358  0.61958  0.77255  0.48576  0.95510
     59   2.59018  5.00188  2.82939  2.23222  4.07608  3.41872  3.61592  3.74470  2.37149  3.28431  4.05909  2.42566  3.81473  2.62395  2.29469  2.39193  2.86264  2.98938  5.46682  4.09189     65 e - - -
          2.68618  4.42225  2.77519  2.73123  3.46354  2.40513  3.72494  3.29354  2.67741  2.69355  4.24690  2.90347  2.73739  3.18146  2.89801  2.37887  2.77519  2.98518  4.58477  3.61503
          0.02205  4.22124  4.94358  0.61958  0.77255  0.48576  0.95510
     60   1.98867  4.28747  3.61836  3.25055  4.36586  3.08659  4.29329  3.73534  3.25638  3.44727  4.27510  3.41878  3.81429  3.55320  3.58371  1.29609  1.80431  3.22394  5.71123  4.49701     66 s - - -
          2.68618  4.42225  2.77519  2.73123  3.46354  2.40513  3.72494  3.29354  2.67741  2.69355  4.24690  2.90347  2.73739  3.18146  2.89801  2.37887  2.77519  2.98518  4.58477  3.61503
          0.02205  4.22124  4.94358  0.61958  0.77255  0.48576  0.95510
     61   3.37918  4.67824  5.08283  4.50937  3.18619  4.67677  5.00058  1.97615  4.38247  0.93015  2.29468  4.73323  4.84497  4.44196  4.46463  4.02494  3.59834  2.03405  5.26844  4.23183     67 l - - -
          2.68618  4.42225  2.77519  2.73123  3.46354  2.40513  3.72494  3.29354  2.67741  2.69355  4.24690  2.90347  2.73739  3.18146  2.89801  2.37887  2.77519  2.98518  4.58477  3.61503
          0.02205  4.22124  4.94358  0.61958  0.77255  0.48576  0.95510
     62   2.17871  3.36718  4.07602  3.49898  3.26915  3.73152  4.08142  2.26182  3.38868  1.93350  3.26133  3.72026  4.11683  3.62096  3.58918  2.89027  2.49448  1.98990  4.79392  3.59865     68 l - - -
          2.68618  4.42225  2.77519  2.73123  3.46354  2.40513  3.72494  3.29354  2.67741  2.69355  4.24690  2.90347  2.73739  3.18146  2.89801  2.37887  2.77519  2.98518  4.58477  3.61503
          0.02205  4.22124  4.94358  0.61958  0.77255  0.48576  0.95510
     63   3.00001  4.58299  4.45097  3.97136  2.14545  4.15816  3.71172  3.03949  3.83232  2.46113  3.66923  3.97553  4.49366  3.94357  3.95698  3.47065  3.42231  2.71923  3.22314  1.09633     69 y - - -
          2.68618  4.42225  2.77519  2.73123  3.46354  2.40513  3.72494  3.29354  2.67741  2.69355  4.24690  2.90347  2.73739  3.18146  2.89801  2.37887  2.77519  2.98518  4.58477  3.61503
          0.02205  4.22124  4.94358  0.61958  0.77255  0.48576  0.95510
     64   3.03470  5.45441  2.45208  1.00255  4.74658  3.40714  3.85384  4.24693  2.68271  3.75009  4.61909  2.89908  3.98406  2.59913  3.13165  2.95605  3.30564  3.86314  5.89369  4.47647     70 e - - -
          2.68618  4.42225  2.77519  2.73123  3.46354  2.40513  3.72494  3.29354  2.67741  2.69355  4.24690  2.90347  2.73739  3.18146  2.89801  2.37887  2.77519  2.98518  4.58477  3.61503
          0.02205  4.22124  4.94358  0.61958  0.77255  0.48576  0.95510
     65   0.60869  4.40641  3.85668  3.68184  4.43917  3.21856  4.65667  3.62019  3.70832  3.48418  4.48838  3.73046  3.99208  4.01876  3.92360  2.75940  3.06180  3.21128  5.82934  4.67501     71 A - - -
          2.68618  4.42225  2.77519  2.73123  3.46354  2.40513  3.72494  3.29354  2.67741  2.69355  4.24690  2.90347  2.73739  3.18146  2.89801  2.37887  2.77519  2.98518  4.58477  3.61503
          0.02205  4.22124  4.94358  0.61958  0.77255  0.48576  0.95510
     66   2.49451  3.57060  2.66197  1.99837  4.33776  3.41083  3.61251  3.79448  2.36870  3.32210  4.08978  2.73482  3.81032  2.34259  2.69213  2.55041  2.82535  3.40309  5.49446  4.11050     72 e - - -
          2.68618  4.42225  2.77519  2.73123  3.46354  2.40513  3.72494  3.29354  2.67741  2.69355  4.24690  2.90347  2.73739  3.18146  2.89801  2.37887  2.77519  2.98518  4.58477  3.61503
          0.02205  4.22124  4.94358  0.61958  0.77255  0.48576  0.95510
     67   2.01667  4.42076  3.35977  2.79537  3.57537  2.80939  3.79449  2.94444  2.75448  2.53887  3.11629  3.23458  3.93503  2.84549  3.02154  2.66095  2.84191  2.61064  4.04114  3.74080     73 a - - -
          2.68618  4.42225  2.77519  2.73123  3.46354  2.40513  3.72494  3.29354  2.67741  2.69355  4.24690  2.90347  2.73739  3.18146  2.89801  2.37887  2.77519  2.98518  4.58477  3.61503
          0.02205  4.22124  4.94358  0.61958  0.77255  0.48576  0.95510
     68   3.44623  5.23147  3.97673  3.43176  4.67773  3.84744  4.14194  4.25707  2.46383  3.70948  4.71259  3.75820  4.34405  3.35557  0.55565  3.52132  3.69534  3.96871  5.62511  4.54300     74 R - - -
          2.68618  4.42225  2.77519  2.73123  3.46354  2.40513  3.72494  3.29354  2.67741  2.69355  4.24690  2.90347  2.73739  3.18146  2.89801  2.37887  2.77519  2.98518  4.58477  3.61503
          0.02205  4.22124  4.94358  0.61958  0.77255  0.48576  0.95510
     69   2.23742  4.21389  3.81929  2.97567  3.32902  3.70516  3.99302  2.37508  3.16539  1.85064  2.88162  3.56556  4.07613  3.43453  3.44028  2.97506  2.58724  2.22425  4.84115  3.63442     75 l - - -
          2.68618  4.42225  2.77519  2.73123  3.46354  2.40513  3.72494  3.29354  2.67741  2.69355  4.24690  2.90347  2.73739  3.18146  2.89801  2.37887  2.77519  2.98518  4.58477  3.61503
          0.02205  4.22124  4.94358  0.61958  0.77255  0.48576  0.95510
     70   2.52223  4.60736  3.22833  2.65799  3.79676  3.52622  3.72947  2.71611  2.44705  2.83811  3.69719  3.13215  3.91000  2.84337  1.99646  2.64242  2.87282  2.67060  5.14303  3.58748     76 r - - -
          2.68618  4.42225  2.77519  2.73123  3.46354  2.40513  3.72494  3.29354  2.67741  2.69355  4.24690  2.90347  2.73739  3.18146  2.89801  2.37887  2.77519  2.98518  4.58477  3.61503
          0.02205  4.22124  4.94358  0.61958  0.77255  0.48576  0.95510
     71   3.08986  5.63573  1.05019  2.22413  4.95303  3.32334  3.92960  4.53624  2.99657  4.03344  4.90279  1.96098  3.97471  3.10832  3.61251  2.97321  3.40151  4.08719  6.15222  4.62625     77 d - - -
          2.68618  4.42225  2.77519  2.73123  3.46354  2.40513  3.72494  3.29354  2.67741  2.69355  4.24690  2.90347  2.73739  3.18146  2.89801  2.37887  2.77519  2.98518  4.58477  3.61503
          0.02205  4.22124  4.94358  0.61958  0.77255  0.48576  0.95510
     72   3.28437  4.96746  3.93110  3.83040  4.77247  3.63601  4.86597  4.42497  3.92108  4.00608  5.08000  4.09553  0.37666  4.29822  4.11407  3.46582  3.75550  4.02710  5.84697  4.90223     78 P - - -
          2.68618  4.42225  2.77519  2.73123  3.46354  2.40513  3.72494  3.29354  2.67741  2.69355  4.24690  2.90347  2.73739  3.18146  2.89801  2.37887  2.77519  2.98518  4.58477  3.61503
          0.02205  4.22124  4.94358  0.61958  0.77255  0.48576  0.95510
     73   2.65374  4.30773  4.35391  3.83896  3.61025  3.95502  4.53449  1.84036  3.73183  2.42525  3.51332  4.04545  4.39346  4.00578  3.95358  2.92845  3.12180  1.08850  5.27287  4.06208     79 v - - -
          2.68618  4.42225  2.77519  2.73123  3.46354  2.40513  3.72494  3.29354  2.67741  2.69355  4.24690  2.90347  2.73739  3.18146  2.89801  2.37887  2.77519  2.98518  4.58477  3.61503
          0.02205  4.22124  4.94358  0.61958  0.77255  0.48576  0.95510
     74   2.66921  4.54190  3.20653  2.56073  3.60803  3.09264  3.79561  3.11062  2.73232  2.65694  3.67311  3.19504  3.95079  3.07643  3.11574  2.51966  2.91446  2.85771  5.03127  1.87855     80 y - - -
          2.68618  4.42225  2.77519  2.73123  3.46354  2.40513  3.72494  3.29354  2.67741  2.69355  4.24690  2.90347  2.73739  3.18146  2.89801  2.37887  2.77519  2.98518  4.58477  3.61503
          0.02205  4.22124  4.94358  0.61958  0.77255  0.48576  0.95510
     75   3.15866  4.88457  3.90250  3.85287  4.96055  0.34922  4.93708  4.65962  4.08071  4.26397  5.25275  4.06854  4.28533  4.37792  4.26460  3.34276  3.66659  4.12019  5.94883  5.07918     81 G - - -
          2.68618  4.42225  2.77519  2.73123  3.46354  2.40513  3.72494  3.29354  2.67741  2.69355  4.24690  2.90347  2.73739  3.18146  2.89801  2.37887  2.77519  2.98518  4.58477  3.61503
          0.02205  4.22124  4.94358  0.61958  0.77255  0.48576  0.95510
     76   1.91633  1.25486  4.12425  3.78109  4.18661  2.68265  4.52908  3.53689  3.69404  3.29716  4.15328  3.64754  3.82270  3.92832  3.88355  2.15842  2.78122  3.06171  5.61161  4.45606     82 c - - -
          2.68618  4.42225  2.77519  2.73123  3.46354  2.40513  3.72494  3.29354  2.67741  2.69355  4.24690  2.90347  2.73739  3.18146  2.89801  2.37887  2.77519  2.98518  4.58477  3.61503
          0.02205  4.22124  4.94358  0.61958  0.77255  0.48576  0.95510
     77   2.44029  3.72001  4.19379  3.61009  3.23254  3.79216  4.11908  2.25374  3.48345  2.26355  3.01888  3.79941  4.15890  3.70019  3.65119  3.08763  2.80459  1.51881  4.77392  2.85707     83 v - - -
          2.68618  4.42225  2.77519  2.73123  3.46354  2.40513  3.72494  3.29354  2.67741  2.69355  4.24690  2.90347  2.73739  3.18146  2.89801  2.37887  2.77519  2.98518  4.58477  3.61503
          0.02205  4.22124  4.94358  0.61958  0.77255  0.48576  0.95510
     78   1.91622  4.54631  3.24481  2.82280  4.28594  1.64728  3.96454  3.69876  2.76148  3.32844  4.15277  3.20347  3.85544  3.15823  2.46374  2.54616  2.88806  3.27260  5.55893  4.28645     84 g - - -
          2.68618  4.42225  2.77519  2.73123  3.46354  2.40513  3.72494  3.29354  2.67741  2.69355  4.24690  2.90347  2.73739  3.18146  2.89801  2.37887  2.77519  2.98518  4.58477  3.61503
          0.02205  4.22124  4.94358  0.61958  0.77255  0.48576  0.95510
     79   2.21367  4.36627  3.42813  2.68825  3.50858  3.57190  3.27674  2.75794  2.81855  2.18803  3.27313  3.28336  3.95235  2.95539  3.18603  2.81207  2.69464  2.46992  4.94265  3.24056     85 l - - -
          2.68618  4.42225  2.77519  2.73123  3.46354  2.40513  3.72494  3.29354  2.67741  2.69355  4.24690  2.90347  2.73739  3.18146  2.89801  2.37887  2.77519  2.98518  4.58477  3.61503
          0.02205  4.22124  4.94358  0.61958  0.77255  0.48576  0.95510
     80   2.91016  4.44171  4.90219  4.35310  3.48761  4.48052  4.91449  1.19593  4.24087  1.77869  2.96982  4.54140  4.75123  4.42911  4.38581  3.82827  3.37638  1.56820  5.37929  4.22657     86 i - - -
          2.68618  4.42225  2.77519  2.73123  3.46354  2.40513  3.72494  3.29354  2.67741  2.69355  4.24690  2.90347  2.73739  3.18146  2.89801  2.37887  2.77519  2.98518  4.58477  3.61503
          0.02205  4.22124  4.94358  0.61958  0.77255  0.48576  0.95510
     81   2.61888  3.72858  4.02897  3.44674  2.65512  3.70887  3.70074  2.46503  3.33166  2.02067  3.21958  3.66704  4.07868  3.55773  3.52589  2.20298  2.85109  2.36227  3.10508  3.41201     87 l - - -
          2.68618  4.42225  2.77519  2.73123  3.46354  2.40513  3.72494  3.29354  2.67741  2.69355  4.24690  2.90347  2.73739  3.18146  2.89801  2.37887  2.77519  2.98518  4.58477  3.61503
          0.02205  4.22124  4.94358  0.61958  0.77255  0.48576  0.95510
     82   2.31380  3.86845  2.92904  2.64715  3.73995  3.50734  3.73583  2.78440  2.62590  2.79284  3.65188  3.04765  3.89441  2.89806  2.80741  2.30225  2.63468  2.63433  5.11047  3.72490     88 s - - -
          2.68618  4.42225  2.77519  2.73123  3.46354  2.40513  3.72494  3.29354  2.67741  2.69355  4.24690  2.90347  2.73739  3.18146  2.89801  2.37887  2.77519  2.98518  4.58477  3.61503
          0.02205  4.22124  4.94358  0.61958  0.77255  0.48576  0.95510
     83   2.81594  4.49610  3.80811  3.44284  3.61084  2.35628  4.29587  2.88707  3.34272  1.04331  3.64783  3.72005  4.17915  3.69899  3.59213  3.07800  3.15491  2.73636  5.20116  3.95530     89 l - - -
          2.68618  4.42225  2.77519  2.73123  3.46354  2.40513  3.72494  3.29354  2.67741  2.69355  4.24690  2.90347  2.73739  3.18146  2.89801  2.37887  2.77519  2.98518  4.58477  3.61503
          0.02205  4.22124  4.94358  0.61958  0.77255  0.48576  0.95510
     84   2.82352  5.16087  2.94889  2.38190  4.51064  3.50497  3.66997  3.93881  2.26101  3.43730  4.23931  2.78898  3.92373  1.60601  2.24647  2.63860  3.04419  3.56473  5.56760  4.24324     90 q - - -
          2.68618  4.42225  2.77519  2.73123  3.46354  2.40513  3.72494  3.29354  2.67741  2.69355  4.24690  2.90347  2.73739  3.18146  2.89801  2.37887  2.77519  2.98518  4.58477  3.61503
          0.02205  4.22124  4.94358  0.61958  0.77255  0.48576  0.95510
     85   2.69783  4.98469  3.03760  2.31763  4.26317  3.48243  2.85300  3.70027  2.30782  3.24865  4.04743  2.85456  3.86913  2.26612  2.26422  2.70148  2.92012  3.34841  3.28711  4.08856     91 r - - -
          2.68618  4.42225  2.77519  2.73123  3.46354  2.40513  3.72494  3.29354  2.67741  2.69355  4.24690  2.90347  2.73739  3.18146  2.89801  2.37887  2.77519  2.98518  4.58477  3.61503
          0.02205  4.22124  4.94358  0.61958  0.77255  0.48576  0.95510
     86   2.72696  5.19109  2.59235  1.89706  4.51568  3.40659  3.65027  3.98634  2.39824  3.48087  4.24936  2.80089  3.84513  1.89473  2.61578  2.68488  2.82256  3.57323  5.62527  4.22494     92 q - - -
          2.68618  4.42225  2.77519  2.73123  3.46354  2.40513  3.72494  3.29354  2.67741  2.69355  4.24690  2.90347  2.73739  3.18146  2.89801  2.37887  2.77519  2.98518  4.58477  3.61503
          0.02205  4.22124  4.94358  0.61958  0.77255  0.48576  0.95510
     87   2.37796  4.12139  3.96784  3.38642  3.05195  3.70147  3.99669  2.24352  3.28183  1.97346  3.22775  3.26683  4.07129  3.34598  3.49838  2.98154  2.84742  1.89537  4.73347  3.28939     93 v - - -
          2.68618  4.42225  2.77519  2.73123  3.46354  2.40513  3.72494  3.29354  2.67741  2.69355  4.24690  2.90347  2.73739  3.18146  2.89801  2.37887  2.77519  2.98518  4.58477  3.61503
          0.02205  4.22124  4.94358  0.61958  0.77255  0.48576  0.95510
     88   2.27328  3.27945  2.86641  2.38387  4.00498  3.45775  3.15213  3.22586  2.32654  3.03081  3.73468  2.93786  3.84699  2.82329  2.65953  2.62901  2.84890  2.98694  5.28769  3.96242     94 a - - -
          2.68618  4.42225  2.77519  2.73123  3.46354  2.40513  3.72494  3.29354  2.67741  2.69355  4.24690  2.90347  2.73739  3.18146  2.89801  2.37887  2.77519  2.98518  4.58477  3.61503
          0.02205  4.22124  4.94358  0.61958  0.77255  0.48576  0.95510
     89   2.42702  4.30453  2.91643  2.41623  3.96253  3.36964  3.67308  3.28752  2.49397  2.64405  3.34445  2.84802  3.85288  2.40974  2.70297  2.63468  2.80265  2.86995  5.26043  3.94216     95 q - - -
          2.68618  4.42225  2.77519  2.73123  3.46354  2.40513  3.72494  3.29354  2.67741  2.69355  4.24690  2.90347  2.73739  3.18146  2.89801  2.37887  2.77519  2.98518  4.58477  3.61503
          0.02205  4.22124  4.94358  0.61958  0.77255  0.48576  0.95510
     90   2.14408  4.26757  3.70158  2.98044  3.43840  3.63826  3.98474  2.62018  3.07827  1.74934  3.40532  3.49680  4.04622  3.37592  3.37979  2.81458  2.79331  2.10652  4.93083  3.71419     96 l - - -
          2.68618  4.42225  2.77519  2.73123  3.46354  2.40513  3.72494  3.29354  2.67741  2.69355  4.24690  2.90347  2.73739  3.18146  2.89801  2.37887  2.77519  2.98518  4.58477  3.61503
          0.02205  4.22124  4.94358  0.61958  0.77255  0.48576  0.95510
     91   2.30114  5.09033  2.97049  2.28335  4.41932  3.47019  3.63088  3.85797  2.16069  3.36819  4.15064  2.95832  3.86711  2.03895  2.26508  2.59822  2.94489  3.47553  5.51633  4.16829     97 q - - -
          2.68618  4.42225  2.77519  2.73123  3.46354  2.40513  3.72494  3.29354  2.67741  2.69355  4.24690  2.90347  2.73739  3.18146  2.89801  2.37887  2.77519  2.98518  4.58477  3.61503
          0.02205  4.22124  4.94358  0.61958  0.77255  0.48576  0.95510
     92   2.02300  3.91898  3.17210  2.44191  3.79871  3.23387  3.72891  3.18417  2.49469  2.84672  3.69976  2.95223  3.88647  2.80008  3.02463  2.71750  2.80248  2.39767  5.15337  3.86709     98 a - - -
          2.68618  4.42225  2.77519  2.73123  3.46354  2.40513  3.72494  3.29354  2.67741  2.69355  4.24690  2.90347  2.73739  3.18146  2.89801  2.37887  2.77519  2.98518  4.58477  3.61503
          0.04108  4.22124  3.66638  0.61958  0.77255  0.48576  0.95510
     93   2.81326  5.33617  2.10873  1.57247  4.65180  3.36946  3.70396  4.14286  2.52448  3.62515  4.40516  2.82978  3.86641  2.18960  2.82619  2.74533  3.06165  3.71547  5.76690  4.32999     99 e - - -
          2.68618  4.42225  2.77519  2.73123  3.46354  2.40513  3.72494  3.29354  2.67741  2.69355  4.24690  2.90347  2.73739  3.18146  2.89801  2.37887  2.77519  2.98518  4.58477  3.61503
          0.02247  4.20262  4.92497  0.61958  0.77255  0.50935  0.91851
     94   2.31512  4.25027  3.79967  3.24240  3.39484  3.68599  4.02651  2.33262  3.15070  1.59048  3.35930  3.18287  4.08312  3.44197  3.43345  2.97174  2.73652  2.30188  4.91537  3.70421    100 l - - -
          2.68618  4.42225  2.77519  2.73123  3.46354  2.40513  3.72494  3.29354  2.67741  2.69355  4.24690  2.90347  2.73739  3.18146  2.89801  2.37887  2.77519  2.98518  4.58477  3.61503
          0.08821  4.20262  2.66678  0.61958  0.77255  0.50935  0.91851
     95   1.93681  4.55510  2.96260  2.54139  3.80163  3.44240  3.74059  3.15902  2.62095  2.84709  3.57434  3.09790  3.86481  2.95381  3.04576  2.41312  2.71754  2.43330  5.16145  3.87722    101 a - - -
          2.68618  4.42225  2.77519  2.73123  3.46354  2.40513  3.72494  3.29354  2.67741  2.69355  4.24690  2.90347  2.73739  3.18146  2.89801  2.37887  2.77519  2.98518  4.58477  3.61503
          0.08306  4.13839  2.75271  0.61958  0.77255  0.58370  0.81606
     96   2.13905  4.16271  3.26356  2.70006  3.60537  3.49590  3.60287  2.80878  2.66008  2.62534  3.53864  3.15429  3.88253  2.92945  2.69167  2.44854  2.73198  2.58382  5.00391  3.62636    102 a - - -
          2.68618  4.42225  2.77519  2.73123  3.46354  2.40513  3.72494  3.29354  2.67741  2.69355  4.24690  2.90347  2.73739  3.18146  2.89801  2.37887  2.77519  2.98518  4.58477  3.61503
          0.08381  4.08075  2.75669  0.61958  0.77255  0.64244  0.74656
     97   2.10176  4.25447  3.72313  3.17622  3.17285  3.61347  4.01681  2.48378  3.10175  1.87147  3.34644  3.51033  4.03805  3.39519  3.40665  2.91100  2.40301  2.27027  4.95404  3.73432    103 l - - -
          2.68622  4.42229  2.77523  2.73119  3.46358  2.40517  3.72466  3.29358  2.67739  2.69359  4.24694  2.90351  2.73743  3.18111  2.89791  2.37891  2.77523  2.98522  4.58481  3.61507
          0.33323  1.26091        *  0.21187  1.65585  0.00000        *
//
