# Supplementary material for: Genome-wide identification and characterization of the Lateral Organ Boundaries Domain (LBD) gene family in polyploid wheat and related species
Source: PeerJ. 2021 Aug 11;9:e11811. doi: 10.7717/peerj.11811 (PMC8364319; doi:10.7717/peerj.11811)
Supplement: Supplemental Information 9 [file peerj-09-11811-s009.zip › New HMM/new_LOB_Hv.hmm]

HMMER3/f [3.1b1 | May 2013]
NAME  domain
LENG  97
ALPH  amino
RF    no
MM    no
CONS  yes
CS    no
MAP   yes
DATE  Mon Aug  3 22:46:47 2020
NSEQ  86
EFFN  1.057678
CKSUM 1254790975
STATS LOCAL MSV       -9.8842  0.71829
STATS LOCAL VITERBI  -10.3375  0.71829
STATS LOCAL FORWARD   -3.7219  0.71829
HMM          A        C        D        E        F        G        H        I        K        L        M        N        P        Q        R        S        T        V        W        Y   
            m->m     m->i     m->d     i->m     i->i     d->m     d->d
  COMPO   2.35128  3.22712  3.14225  2.74328  3.30822  2.97156  3.69930  2.96371  2.68897  2.49496  3.70733  3.13467  3.30246  3.03289  2.76017  2.71253  2.92576  2.63816  4.97214  3.56869
          2.68618  4.42225  2.77519  2.73123  3.46354  2.40513  3.72494  3.29354  2.67741  2.69355  4.24690  2.90347  2.73739  3.18146  2.89801  2.37887  2.77519  2.98518  4.58477  3.61503
          0.02767  4.22082  4.37350  0.61958  0.77255  0.00000        *
      1   2.00281  4.47155  3.28546  2.87415  4.26240  3.20732  4.01743  3.67716  2.88082  3.32082  4.14487  3.22833  1.76025  3.22428  3.07168  1.95322  2.85479  3.23781  5.56583  4.29713      1 p - - -
          2.68618  4.42225  2.77519  2.73123  3.46354  2.40513  3.72494  3.29354  2.67741  2.69355  4.24690  2.90347  2.73739  3.18146  2.89801  2.37887  2.77519  2.98518  4.58477  3.61503
          0.02218  4.21533  4.93767  0.61958  0.77255  0.49282  0.94392
      2   3.04344  0.44906  4.61912  4.44676  4.37848  3.58127  5.02057  3.59586  4.28256  3.48757  4.62451  4.34587  4.31274  4.61469  4.34074  3.31375  3.53972  3.31285  5.70334  4.65960      2 C - - -
          2.68618  4.42225  2.77519  2.73123  3.46354  2.40513  3.72494  3.29354  2.67741  2.69355  4.24690  2.90347  2.73739  3.18146  2.89801  2.37887  2.77519  2.98518  4.58477  3.61503
          0.02218  4.21533  4.93767  0.61958  0.77255  0.49282  0.94392
      3   1.51898  4.52783  3.11088  2.79336  4.41261  2.18306  4.03865  3.85087  2.93796  3.47382  4.28299  2.18839  3.82756  3.23464  3.35695  2.42272  2.88286  3.36197  5.69371  4.40267      3 a - - -
          2.68618  4.42225  2.77519  2.73123  3.46354  2.40513  3.72494  3.29354  2.67741  2.69355  4.24690  2.90347  2.73739  3.18146  2.89801  2.37887  2.77519  2.98518  4.58477  3.61503
          0.02218  4.21533  4.93767  0.61958  0.77255  0.49282  0.94392
      4   1.14813  4.25077  3.68738  3.31703  4.28359  2.05995  4.31678  3.64170  3.32043  3.37108  4.20919  3.45230  3.81589  3.60143  3.63227  2.35734  2.80434  2.76095  5.65424  4.44946      4 a - - -
          2.68618  4.42225  2.77519  2.73123  3.46354  2.40513  3.72494  3.29354  2.67741  2.69355  4.24690  2.90347  2.73739  3.18146  2.89801  2.37887  2.77519  2.98518  4.58477  3.61503
          0.02218  4.21533  4.93767  0.61958  0.77255  0.49282  0.94392
      5   3.04344  0.44906  4.61912  4.44676  4.37848  3.58127  5.02057  3.59586  4.28256  3.48757  4.62451  4.34587  4.31274  4.61469  4.34074  3.31375  3.53972  3.31285  5.70334  4.65960      5 C - - -
          2.68618  4.42225  2.77519  2.73123  3.46354  2.40513  3.72494  3.29354  2.67741  2.69355  4.24690  2.90347  2.73739  3.18146  2.89801  2.37887  2.77519  2.98518  4.58477  3.61503
          0.02218  4.21533  4.93767  0.61958  0.77255  0.49282  0.94392
      6   3.23334  5.34013  3.68151  2.96035  4.84838  3.81834  3.71007  4.17517  1.01956  3.57505  4.45039  3.34165  4.17320  2.84019  1.66750  3.21763  3.38154  3.85487  5.57790  4.44113      6 k - - -
          2.68618  4.42225  2.77519  2.73123  3.46354  2.40513  3.72494  3.29354  2.67741  2.69355  4.24690  2.90347  2.73739  3.18146  2.89801  2.37887  2.77519  2.98518  4.58477  3.61503
          0.02218  4.21533  4.93767  0.61958  0.77255  0.49282  0.94392
      7   2.73544  4.19113  4.17700  3.60844  2.06103  3.81999  3.18472  2.56121  3.48065  1.99605  3.26900  3.77546  4.17951  3.67913  3.64619  3.11207  2.96607  1.96086  4.47228  2.69900      7 v - - -
          2.68618  4.42225  2.77519  2.73123  3.46354  2.40513  3.72494  3.29354  2.67741  2.69355  4.24690  2.90347  2.73739  3.18146  2.89801  2.37887  2.77519  2.98518  4.58477  3.61503
          0.02218  4.21533  4.93767  0.61958  0.77255  0.49282  0.94392
      8   3.04622  4.70618  3.76665  3.32010  3.39515  3.91951  4.17481  2.76810  3.01640  1.05258  3.36924  3.69984  4.31395  2.53513  3.26482  3.29309  3.29041  2.76454  5.11505  3.85295      8 l - - -
          2.68618  4.42225  2.77519  2.73123  3.46354  2.40513  3.72494  3.29354  2.67741  2.69355  4.24690  2.90347  2.73739  3.18146  2.89801  2.37887  2.77519  2.98518  4.58477  3.61503
          0.02218  4.21533  4.93767  0.61958  0.77255  0.49282  0.94392
      9   3.43780  5.22446  3.96755  3.42327  4.66908  3.84082  4.13534  4.24753  2.45845  3.70103  4.70392  3.75039  4.33737  3.34892  0.56126  3.51291  3.68708  3.95934  5.61869  4.53516      9 R - - -
          2.68618  4.42225  2.77519  2.73123  3.46354  2.40513  3.72494  3.29354  2.67741  2.69355  4.24690  2.90347  2.73739  3.18146  2.89801  2.37887  2.77519  2.98518  4.58477  3.61503
          0.02218  4.21533  4.93767  0.61958  0.77255  0.49282  0.94392
     10   3.26997  5.34111  3.75675  3.01031  4.85545  3.84386  3.71794  4.17459  1.52443  3.57424  4.45844  3.37528  4.19561  2.85066  1.06885  3.25905  3.41211  3.86309  5.57325  4.45126     10 r - - -
          2.68618  4.42225  2.77519  2.73123  3.46354  2.40513  3.72494  3.29354  2.67741  2.69355  4.24690  2.90347  2.73739  3.18146  2.89801  2.37887  2.77519  2.98518  4.58477  3.61503
          0.02218  4.21533  4.93767  0.61958  0.77255  0.49282  0.94392
     11   2.93001  5.16754  3.25038  2.67089  4.59881  2.48876  3.68292  3.98724  1.45652  3.46032  4.28463  3.13513  4.00497  2.80994  1.86669  2.92133  3.13484  3.62842  5.54923  4.30116     11 k - - -
          2.68618  4.42225  2.77519  2.73123  3.46354  2.40513  3.72494  3.29354  2.67741  2.69355  4.24690  2.90347  2.73739  3.18146  2.89801  2.37887  2.77519  2.98518  4.58477  3.61503
          0.02218  4.21533  4.93767  0.61958  0.77255  0.49282  0.94392
     12   3.04344  0.44906  4.61912  4.44676  4.37848  3.58127  5.02057  3.59586  4.28256  3.48757  4.62451  4.34587  4.31274  4.61469  4.34074  3.31375  3.53972  3.31285  5.70334  4.65960     12 C - - -
          2.68618  4.42225  2.77519  2.73123  3.46354  2.40513  3.72494  3.29354  2.67741  2.69355  4.24690  2.90347  2.73739  3.18146  2.89801  2.37887  2.77519  2.98518  4.58477  3.61503
          0.02218  4.21533  4.93767  0.61958  0.77255  0.49282  0.94392
     13   2.26342  4.78267  3.02490  2.37922  4.03025  3.29958  3.67196  3.44156  2.48193  2.98836  3.87491  2.63467  3.84554  2.63816  2.93912  2.38924  2.56644  2.65930  5.30886  3.98180     13 a - - -
          2.68618  4.42225  2.77519  2.73123  3.46354  2.40513  3.72494  3.29354  2.67741  2.69355  4.24690  2.90347  2.73739  3.18146  2.89801  2.37887  2.77519  2.98518  4.58477  3.61503
          0.02218  4.21533  4.93767  0.61958  0.77255  0.49282  0.94392
     14   2.52787  5.12214  2.35412  2.18082  4.44066  3.39652  3.29724  3.91248  2.33872  3.41535  4.17401  2.87071  2.60530  2.55758  2.76658  2.48114  2.89671  3.49926  5.56785  4.16543     14 e - - -
          2.68618  4.42225  2.77519  2.73123  3.46354  2.40513  3.72494  3.29354  2.67741  2.69355  4.24690  2.90347  2.73739  3.18146  2.89801  2.37887  2.77519  2.98518  4.58477  3.61503
          0.02218  4.21533  4.93767  0.61958  0.77255  0.48138  0.96216
     15   2.38704  5.30237  1.88077  1.98691  4.62081  2.31738  3.72669  4.10747  2.58588  3.60934  4.39523  2.63157  3.87036  2.85783  3.04341  2.74813  3.06499  3.68750  5.76954  4.33094     15 d - - -
          2.68618  4.42225  2.77519  2.73123  3.46354  2.40513  3.72494  3.29354  2.67741  2.69355  4.24690  2.90347  2.73739  3.18146  2.89801  2.37887  2.77519  2.98518  4.58477  3.61503
          0.02206  4.22082  4.94316  0.61958  0.77255  0.48576  0.95510
     16   3.05189  0.44375  4.62799  4.45718  4.38834  3.58815  5.02987  3.60727  4.29328  3.49840  4.63566  4.35501  4.31994  4.62517  4.35031  3.32216  3.54863  3.32371  5.71137  4.66929     16 C - - -
          2.68618  4.42225  2.77519  2.73123  3.46354  2.40513  3.72494  3.29354  2.67741  2.69355  4.24690  2.90347  2.73739  3.18146  2.89801  2.37887  2.77519  2.98518  4.58477  3.61503
          0.02206  4.22082  4.94316  0.61958  0.77255  0.48576  0.95510
     17   2.61895  4.26199  3.63621  2.87069  3.40075  3.63152  3.91191  2.45371  3.00448  2.46228  3.01965  3.43408  3.05914  3.29575  3.32082  2.71984  2.76273  1.79755  4.87446  3.65368     17 v - - -
          2.68618  4.42225  2.77519  2.73123  3.46354  2.40513  3.72494  3.29354  2.67741  2.69355  4.24690  2.90347  2.73739  3.18146  2.89801  2.37887  2.77519  2.98518  4.58477  3.61503
          0.02206  4.22082  4.94316  0.61958  0.77255  0.48576  0.95510
     18   3.39084  4.69570  5.03199  4.48383  1.59175  4.61035  4.68250  2.08411  4.34164  1.14392  2.99271  4.62987  4.80210  4.38061  4.40283  3.95729  3.60892  2.44698  4.90932  3.59049     18 l - - -
          2.68618  4.42225  2.77519  2.73123  3.46354  2.40513  3.72494  3.29354  2.67741  2.69355  4.24690  2.90347  2.73739  3.18146  2.89801  2.37887  2.77519  2.98518  4.58477  3.61503
          0.02206  4.22082  4.94316  0.61958  0.77255  0.48576  0.95510
     19   1.28300  4.56928  3.37049  2.91161  4.21586  3.33240  3.95769  3.58241  2.65587  3.24459  4.10429  3.27188  3.91169  3.16299  2.14446  2.63804  2.94294  3.20852  5.49028  4.23809     19 a - - -
          2.68618  4.42225  2.77519  2.73123  3.46354  2.40513  3.72494  3.29354  2.67741  2.69355  4.24690  2.90347  2.73739  3.18146  2.89801  2.37887  2.77519  2.98518  4.58477  3.61503
          0.02206  4.22082  4.94316  0.61958  0.77255  0.48576  0.95510
     20   2.27387  4.47808  3.47292  3.29863  4.46704  3.21078  4.43286  3.82582  3.38288  3.54726  4.49165  3.51588  0.86906  3.72790  3.66428  2.73696  3.04845  3.37056  5.80597  4.60331     20 p - - -
          2.68618  4.42225  2.77519  2.73123  3.46354  2.40513  3.72494  3.29354  2.67741  2.69355  4.24690  2.90347  2.73739  3.18146  2.89801  2.37887  2.77519  2.98518  4.58477  3.61503
          0.02206  4.22082  4.94316  0.61958  0.77255  0.48576  0.95510
     21   2.74861  3.01576  3.89316  3.34234  2.73547  3.75783  3.27792  2.79329  3.24635  2.48955  3.43134  3.60591  4.13591  3.49824  3.49949  2.75849  2.98484  2.59200  4.45654  1.68261     21 y - - -
          2.68618  4.42225  2.77519  2.73123  3.46354  2.40513  3.72494  3.29354  2.67741  2.69355  4.24690  2.90347  2.73739  3.18146  2.89801  2.37887  2.77519  2.98518  4.58477  3.61503
          0.02206  4.22082  4.94316  0.61958  0.77255  0.48576  0.95510
     22   3.39078  4.70695  4.93042  4.41259  1.25291  4.55384  4.46950  2.18458  4.26471  1.45300  3.09650  4.52140  4.77824  4.32854  4.34437  3.90198  3.61413  2.47998  4.69740  3.23978     22 f - - -
          2.68618  4.42225  2.77519  2.73123  3.46354  2.40513  3.72494  3.29354  2.67741  2.69355  4.24690  2.90347  2.73739  3.18146  2.89801  2.37887  2.77519  2.98518  4.58477  3.61503
          0.02206  4.22082  4.94316  0.61958  0.77255  0.48576  0.95510
     23   2.62690  3.91319  2.76880  2.27591  4.10999  3.43709  3.65608  3.53151  2.45142  2.90473  3.93391  2.96673  2.39862  2.65916  2.91717  2.39659  2.86174  3.19833  5.36043  4.01829     23 e - - -
          2.68609  4.42241  2.77524  2.73128  3.46370  2.40503  3.72484  3.29302  2.67748  2.69371  4.24706  2.90363  2.73740  3.18163  2.89803  2.37874  2.77536  2.98535  4.58244  3.61519
          0.34518  1.25605  4.94316  1.06968  0.42025  0.48576  0.95510
     24   2.18648  5.19110  2.31799  1.90053  4.50299  3.38223  3.67821  3.97572  2.48925  3.48815  4.26477  2.85879  2.64270  2.59710  2.99650  2.69344  2.98095  3.56822  5.65236  4.23848     29 e - - -
          2.68618  4.42225  2.77519  2.73123  3.46354  2.40513  3.72494  3.29354  2.67741  2.69355  4.24690  2.90347  2.73739  3.18146  2.89801  2.37887  2.77519  2.98518  4.58477  3.61503
          0.02206  4.22082  4.94316  0.61958  0.77255  0.48576  0.95510
     25   2.34454  5.09889  2.26813  2.27282  4.41859  3.31790  3.43107  3.88918  2.36281  3.31426  4.14900  2.72815  3.41004  2.37282  2.75714  2.55569  2.80118  3.47637  5.54612  4.14668     30 d - - -
          2.68618  4.42225  2.77519  2.73123  3.46354  2.40513  3.72494  3.29354  2.67741  2.69355  4.24690  2.90347  2.73739  3.18146  2.89801  2.37887  2.77519  2.98518  4.58477  3.61503
          0.02206  4.22082  4.94316  0.61958  0.77255  0.48576  0.95510
     26   2.68863  5.16394  2.63277  2.15222  4.48978  2.61302  3.46061  3.96456  2.30204  3.45707  4.21580  2.65572  3.82503  2.07323  2.70274  2.64915  2.92332  3.54546  5.60048  4.19597     31 q - - -
          2.68618  4.42225  2.77519  2.73123  3.46354  2.40513  3.72494  3.29354  2.67741  2.69355  4.24690  2.90347  2.73739  3.18146  2.89801  2.37887  2.77519  2.98518  4.58477  3.61503
          0.02206  4.22082  4.94316  0.61958  0.77255  0.48576  0.95510
     27   1.96818  4.58417  3.19311  2.65620  3.87475  3.10537  3.77046  3.25815  2.63190  2.91944  3.39092  3.12123  2.43131  2.75681  3.05243  2.69341  2.85107  2.82983  5.22061  3.93513     32 a - - -
          2.68618  4.42225  2.77519  2.73123  3.46354  2.40513  3.72494  3.29354  2.67741  2.69355  4.24690  2.90347  2.73739  3.18146  2.89801  2.37887  2.77519  2.98518  4.58477  3.61503
          0.02206  4.22082  4.94316  0.61958  0.77255  0.48576  0.95510
     28   2.21373  5.04325  2.88215  2.30445  4.34583  3.22413  2.76829  3.79684  2.37039  3.32755  4.10353  2.40838  3.82801  2.52076  2.66269  2.60147  2.89309  3.41273  5.50127  4.12574     33 a - - -
          2.68618  4.42225  2.77519  2.73123  3.46354  2.40513  3.72494  3.29354  2.67741  2.69355  4.24690  2.90347  2.73739  3.18146  2.89801  2.37887  2.77519  2.98518  4.58477  3.61503
          0.02206  4.22082  4.94316  0.61958  0.77255  0.48576  0.95510
     29   2.24031  5.07487  2.76076  2.37742  4.39487  3.43109  3.03094  3.85014  1.96709  3.36091  4.12791  2.91359  3.82715  2.59299  2.40578  2.54781  2.89182  3.45330  5.51499  4.13976     34 k - - -
          2.68618  4.42225  2.77519  2.73123  3.46354  2.40513  3.72494  3.29354  2.67741  2.69355  4.24690  2.90347  2.73739  3.18146  2.89801  2.37887  2.77519  2.98518  4.58477  3.61503
          0.02206  4.22082  4.94316  0.61958  0.77255  0.48576  0.95510
     30   2.90359  4.43268  4.08261  3.59500  1.37565  3.87677  3.94311  2.76663  3.48721  2.37125  3.47130  3.79333  4.28427  3.72172  3.70257  3.20432  2.25081  2.62670  4.42887  2.76488     35 f - - -
          2.68618  4.42225  2.77519  2.73123  3.46354  2.40513  3.72494  3.29354  2.67741  2.69355  4.24690  2.90347  2.73739  3.18146  2.89801  2.37887  2.77519  2.98518  4.58477  3.61503
          0.02206  4.22082  4.94316  0.61958  0.77255  0.48576  0.95510
     31   1.89832  4.30424  3.64362  3.07735  3.46635  3.64493  3.94715  2.47296  2.99798  2.34641  3.42477  3.44856  4.03623  3.30779  2.89825  2.91096  2.71817  2.02139  4.94854  3.72470     36 a - - -
          2.68618  4.42225  2.77519  2.73123  3.46354  2.40513  3.72494  3.29354  2.67741  2.69355  4.24690  2.90347  2.73739  3.18146  2.89801  2.37887  2.77519  2.98518  4.58477  3.61503
          0.02206  4.22082  4.94316  0.61958  0.77255  0.48576  0.95510
     32   2.05854  4.50214  3.26193  2.71289  2.75253  3.51484  3.31685  2.98047  2.68879  2.74510  3.61414  2.60954  3.91211  3.01730  3.09430  2.59611  2.72798  2.80696  5.06737  3.79396     37 a - - -
          2.68618  4.42225  2.77519  2.73123  3.46354  2.40513  3.72494  3.29354  2.67741  2.69355  4.24690  2.90347  2.73739  3.18146  2.89801  2.37887  2.77519  2.98518  4.58477  3.61503
          0.02206  4.22082  4.94316  0.61958  0.77255  0.48576  0.95510
     33   2.31951  4.25216  4.28404  3.72410  3.44456  3.96085  4.35924  1.92396  3.61742  2.02777  3.37628  3.95635  4.33316  3.86666  3.82994  3.03923  3.05449  1.38705  5.06232  3.86181     38 v - - -
          2.68618  4.42225  2.77519  2.73123  3.46354  2.40513  3.72494  3.29354  2.67741  2.69355  4.24690  2.90347  2.73739  3.18146  2.89801  2.37887  2.77519  2.98518  4.58477  3.61503
          0.02206  4.22082  4.94316  0.61958  0.77255  0.48576  0.95510
     34   1.99830  4.71740  3.13695  2.81580  3.91568  3.41075  1.42082  3.61435  2.75857  3.24353  4.14730  3.23417  3.97790  3.19767  3.09645  2.82950  3.06432  3.27971  5.30650  3.90679     39 h - - -
          2.68618  4.42225  2.77519  2.73123  3.46354  2.40513  3.72494  3.29354  2.67741  2.69355  4.24690  2.90347  2.73739  3.18146  2.89801  2.37887  2.77519  2.98518  4.58477  3.61503
          0.02206  4.22082  4.94316  0.61958  0.77255  0.48576  0.95510
     35   3.12466  5.25868  3.61029  2.88235  4.69031  3.77555  3.68771  4.03065  1.19843  3.06320  4.33804  3.28677  4.12247  2.81798  1.63354  3.11851  3.28408  3.71467  5.52873  4.35411     40 k - - -
          2.68618  4.42225  2.77519  2.73123  3.46354  2.40513  3.72494  3.29354  2.67741  2.69355  4.24690  2.90347  2.73739  3.18146  2.89801  2.37887  2.77519  2.98518  4.58477  3.61503
          0.02206  4.22082  4.94316  0.61958  0.77255  0.48576  0.95510
     36   3.12793  4.47222  4.78809  4.24467  2.26068  4.36449  4.63911  2.11330  4.11537  1.71765  3.20887  4.40649  4.65368  4.27287  4.24288  3.70601  3.36807  1.20610  5.04203  3.75082     41 v - - -
          2.68618  4.42225  2.77519  2.73123  3.46354  2.40513  3.72494  3.29354  2.67741  2.69355  4.24690  2.90347  2.73739  3.18146  2.89801  2.37887  2.77519  2.98518  4.58477  3.61503
          0.02206  4.22082  4.94316  0.61958  0.77255  0.48576  0.95510
     37   3.83029  5.03850  4.83035  4.55465  0.73928  4.56329  3.63636  3.41667  4.38905  2.70053  4.01268  4.26380  4.87219  4.33003  4.39054  3.95556  4.05678  3.37913  3.76352  1.78636     42 f - - -
          2.68618  4.42225  2.77519  2.73123  3.46354  2.40513  3.72494  3.29354  2.67741  2.69355  4.24690  2.90347  2.73739  3.18146  2.89801  2.37887  2.77519  2.98518  4.58477  3.61503
          0.02206  4.22082  4.94316  0.61958  0.77255  0.48576  0.95510
     38   3.15800  4.88399  3.90176  3.85206  4.95981  0.34953  4.93634  4.65875  4.07984  4.26317  5.25192  4.06779  4.28474  4.37709  4.26382  3.34208  3.66590  4.11940  5.94824  5.07841     43 G - - -
          2.68618  4.42225  2.77519  2.73123  3.46354  2.40513  3.72494  3.29354  2.67741  2.69355  4.24690  2.90347  2.73739  3.18146  2.89801  2.37887  2.77519  2.98518  4.58477  3.61503
          0.02206  4.22082  4.94316  0.61958  0.77255  0.48576  0.95510
     39   1.68802  4.47691  3.42890  2.87386  3.73791  3.52458  3.87736  2.79690  2.74540  2.74143  3.65786  3.28924  3.96411  3.13262  2.38979  2.80243  2.89737  2.38587  5.15154  3.90045     44 a - - -
          2.68618  4.42225  2.77519  2.73123  3.46354  2.40513  3.72494  3.29354  2.67741  2.69355  4.24690  2.90347  2.73739  3.18146  2.89801  2.37887  2.77519  2.98518  4.58477  3.61503
          0.02206  4.22082  4.94316  0.61958  0.77255  0.48576  0.95510
     40   1.76406  4.47742  3.24671  2.87688  4.30680  2.95586  4.04547  3.72040  2.70381  3.36681  4.18966  3.22956  3.83856  3.25493  3.30924  1.38434  2.86894  3.26840  5.60870  4.34036     45 s - - -
          2.68618  4.42225  2.77519  2.73123  3.46354  2.40513  3.72494  3.29354  2.67741  2.69355  4.24690  2.90347  2.73739  3.18146  2.89801  2.37887  2.77519  2.98518  4.58477  3.61503
          0.02206  4.22082  4.94316  0.61958  0.77255  0.48576  0.95510
     41   2.80001  5.03837  2.63811  2.44924  4.46176  2.28639  3.45493  4.02425  2.73152  3.58073  4.41472  1.38777  3.92101  3.04662  3.18371  2.80387  3.11583  3.61179  5.70579  4.30599     46 n - - -
          2.68618  4.42225  2.77519  2.73123  3.46354  2.40513  3.72494  3.29354  2.67741  2.69355  4.24690  2.90347  2.73739  3.18146  2.89801  2.37887  2.77519  2.98518  4.58477  3.61503
          0.02206  4.22082  4.94316  0.61958  0.77255  0.48576  0.95510
     42   2.62473  4.39659  4.75675  4.20988  3.52113  4.36177  4.80460  1.66520  4.09922  1.64138  3.36450  4.40915  4.66750  4.31721  4.26930  3.70344  3.30585  1.28447  5.34462  4.16908     47 v - - -
          2.68618  4.42225  2.77519  2.73123  3.46354  2.40513  3.72494  3.29354  2.67741  2.69355  4.24690  2.90347  2.73739  3.18146  2.89801  2.37887  2.77519  2.98518  4.58477  3.61503
          0.02206  4.22082  4.94316  0.61958  0.77255  0.48576  0.95510
     43   2.35008  4.33234  3.49149  2.92565  3.47942  3.58230  3.85102  2.73975  2.87598  2.33647  2.92100  3.32910  3.96862  3.03964  3.22902  2.20698  2.46454  2.44623  4.92692  3.69272     48 s - - -
          2.68618  4.42225  2.77519  2.73123  3.46354  2.40513  3.72494  3.29354  2.67741  2.69355  4.24690  2.90347  2.73739  3.18146  2.89801  2.37887  2.77519  2.98518  4.58477  3.61503
          0.02206  4.22082  4.94316  0.61958  0.77255  0.48576  0.95510
     44   2.47392  5.07248  3.03838  2.51212  4.44320  3.49780  3.66464  3.86461  1.47117  3.37915  4.17905  2.69764  3.90816  2.79017  2.43325  2.56348  2.99873  3.49244  5.52265  4.20594     49 k - - -
          2.68618  4.42225  2.77519  2.73123  3.46354  2.40513  3.72494  3.29354  2.67741  2.69355  4.24690  2.90347  2.73739  3.18146  2.89801  2.37887  2.77519  2.98518  4.58477  3.61503
          0.02206  4.22082  4.94316  0.61958  0.77255  0.48576  0.95510
     45   2.74106  4.20723  4.18514  3.60353  2.89712  3.85604  4.16164  2.33391  3.48435  1.37153  2.78666  3.82941  4.20701  3.70121  3.67049  2.85729  2.72875  2.30962  4.81519  3.63392     50 l - - -
          2.68618  4.42225  2.77519  2.73123  3.46354  2.40513  3.72494  3.29354  2.67741  2.69355  4.24690  2.90347  2.73739  3.18146  2.89801  2.37887  2.77519  2.98518  4.58477  3.61503
          0.02206  4.22082  4.94316  0.61958  0.77255  0.48576  0.95510
     46   3.50086  4.80267  5.08398  4.56057  3.19320  4.76240  5.08886  1.90804  4.36864  0.73333  2.99922  4.81262  4.93661  4.50113  4.47328  4.15548  3.73226  2.29120  5.32783  4.22536     51 l - - -
          2.68618  4.42225  2.77519  2.73123  3.46354  2.40513  3.72494  3.29354  2.67741  2.69355  4.24690  2.90347  2.73739  3.18146  2.89801  2.37887  2.77519  2.98518  4.58477  3.61503
          0.02206  4.22082  4.94316  0.61958  0.77255  0.48576  0.95510
     47   2.32765  4.86458  3.00485  2.44793  4.11827  3.44734  3.64489  3.53978  2.32337  2.80244  3.68684  2.40108  3.83831  2.54321  2.70416  2.57391  2.59491  3.20565  5.35705  4.01684     52 k - - -
          2.68618  4.42225  2.77519  2.73123  3.46354  2.40513  3.72494  3.29354  2.67741  2.69355  4.24690  2.90347  2.73739  3.18146  2.89801  2.37887  2.77519  2.98518  4.58477  3.61503
          0.02609  4.22082  4.50354  0.61958  0.77255  0.48576  0.95510
     48   2.15436  5.03700  2.80622  1.97893  4.33918  3.41205  3.30129  3.79452  2.37036  3.32318  4.09321  2.89893  3.81399  2.52834  2.68053  2.49500  2.75894  3.33546  5.49629  4.11402     53 e - - -
          2.68618  4.42225  2.77519  2.73123  3.46354  2.40513  3.72494  3.29354  2.67741  2.69355  4.24690  2.90347  2.73739  3.18146  2.89801  2.37887  2.77519  2.98518  4.58477  3.61503
          0.02215  4.21687  4.93922  0.61958  0.77255  0.48260  0.96018
     49   2.51662  4.20037  3.80947  3.24280  3.34627  3.30663  3.98794  2.44875  3.15815  1.81835  3.32981  3.23182  4.05568  3.43131  3.43013  2.94496  2.63908  1.92524  4.84375  3.63490     54 l - - -
          2.68618  4.42225  2.77519  2.73123  3.46354  2.40513  3.72494  3.29354  2.67741  2.69355  4.24690  2.90347  2.73739  3.18146  2.89801  2.37887  2.77519  2.98518  4.58477  3.61503
          0.02206  4.22082  4.94316  0.61958  0.77255  0.48576  0.95510
     50   2.44790  4.79358  2.96869  2.52680  4.14683  3.16880  3.24412  3.56256  2.46921  3.17100  3.99564  2.94356  1.88837  2.91291  2.97878  2.69722  2.71599  3.22314  5.41253  4.09116     55 p - - -
          2.68618  4.42225  2.77519  2.73123  3.46354  2.40513  3.72494  3.29354  2.67741  2.69355  4.24690  2.90347  2.73739  3.18146  2.89801  2.37887  2.77519  2.98518  4.58477  3.61503
          0.02206  4.22082  4.94316  0.61958  0.77255  0.48576  0.95510
     51   2.41886  4.76095  2.78616  2.24913  3.98895  3.45945  3.67581  3.28579  2.49424  2.71289  3.84196  3.00952  2.75826  2.84011  2.95006  2.67206  2.70828  2.67617  5.28184  3.95985     56 e - - -
          2.68618  4.42225  2.77519  2.73123  3.46354  2.40513  3.72494  3.29354  2.67741  2.69355  4.24690  2.90347  2.73739  3.18146  2.89801  2.37887  2.77519  2.98518  4.58477  3.61503
          0.02206  4.22082  4.94316  0.61958  0.77255  0.48576  0.95510
     52   2.33967  5.00234  2.61379  2.13174  4.29438  3.32965  3.08812  3.74518  2.37739  3.28482  4.05841  2.90584  3.81133  2.59394  2.86008  2.39133  2.76973  3.14489  5.46804  3.55586     57 e - - -
          2.68618  4.42225  2.77519  2.73123  3.46354  2.40513  3.72494  3.29354  2.67741  2.69355  4.24690  2.90347  2.73739  3.18146  2.89801  2.37887  2.77519  2.98518  4.58477  3.61503
          0.10889  4.22082  2.42493  0.61958  0.77255  0.48576  0.95510
     53   2.50594  5.05017  2.54198  2.22363  4.35725  3.24455  3.49272  3.81887  2.23449  2.94391  4.10391  2.74810  3.79263  2.26713  2.84004  2.45611  2.86148  3.42081  5.50372  4.11325     58 e - - -
          2.68618  4.42225  2.77519  2.73123  3.46354  2.40513  3.72494  3.29354  2.67741  2.69355  4.24690  2.90347  2.73739  3.18146  2.89801  2.37887  2.77519  2.98518  4.58477  3.61503
          0.02404  4.13597  4.85831  0.61958  0.77255  0.42792  1.05517
     54   2.56366  4.28760  3.18382  2.59759  4.05780  3.53024  3.11256  3.45902  2.35674  2.76242  3.90081  3.08417  3.91307  2.65240  1.74612  2.76351  2.93198  3.15849  5.29763  4.00631     59 r - - -
          2.68618  4.42225  2.77519  2.73123  3.46354  2.40513  3.72494  3.29354  2.67741  2.69355  4.24690  2.90347  2.73739  3.18146  2.89801  2.37887  2.77519  2.98518  4.58477  3.61503
          0.02206  4.22082  4.94316  0.61958  0.77255  0.48576  0.95510
     55   2.38401  4.28450  2.84992  2.14249  4.17174  3.18290  3.63609  3.60175  2.41007  2.93576  3.97279  2.94789  3.82709  2.76982  2.19663  2.59601  2.76245  3.25286  5.39280  4.04028     60 e - - -
          2.68618  4.42225  2.77519  2.73123  3.46354  2.40513  3.72494  3.29354  2.67741  2.69355  4.24690  2.90347  2.73739  3.18146  2.89801  2.37887  2.77519  2.98518  4.58477  3.61503
          0.02206  4.22082  4.94316  0.61958  0.77255  0.48576  0.95510
     56   2.67384  5.25916  1.72905  2.06434  4.57100  3.37780  3.69378  4.05187  2.51389  3.55226  4.33026  2.84637  2.66889  2.72359  2.80125  2.71935  3.02025  3.63601  5.70810  4.28279     61 d - - -
          2.68610  4.42228  2.77523  2.73126  3.46357  2.40500  3.72498  3.29357  2.67744  2.69358  4.24693  2.90350  2.73737  3.18149  2.89792  2.37890  2.77523  2.98521  4.58480  3.61506
          0.21094  1.69803  4.94316  0.24759  1.51723  0.48576  0.95510
     57   1.55239  3.73200  3.93444  3.38024  3.48081  3.68439  4.14844  2.29459  3.29923  2.26962  3.43195  3.66222  4.12401  3.57278  3.57434  2.99490  2.70608  2.10301  5.01906  3.81045     63 a - - -
          2.68618  4.42225  2.77519  2.73123  3.46354  2.40513  3.72494  3.29354  2.67741  2.69355  4.24690  2.90347  2.73739  3.18146  2.89801  2.37887  2.77519  2.98518  4.58477  3.61503
          0.02206  4.22082  4.94316  0.61958  0.77255  0.48576  0.95510
     58   2.05803  3.87249  4.24582  3.66595  2.50989  3.82461  4.17289  2.34306  3.54075  2.20663  2.76548  3.84916  4.19494  3.75113  3.70505  3.12678  2.93646  1.72125  4.81294  3.62330     64 v - - -
          2.68618  4.42225  2.77519  2.73123  3.46354  2.40513  3.72494  3.29354  2.67741  2.69355  4.24690  2.90347  2.73739  3.18146  2.89801  2.37887  2.77519  2.98518  4.58477  3.61503
          0.02206  4.22082  4.94316  0.61958  0.77255  0.48576  0.95510
     59   2.59642  4.96845  2.95622  2.26566  4.25284  3.43353  3.62255  3.46926  2.29863  3.24397  4.02836  2.56733  3.82564  2.53142  2.35279  2.37194  2.86704  2.87411  5.43651  4.07525     65 e - - -
          2.68618  4.42225  2.77519  2.73123  3.46354  2.40513  3.72494  3.29354  2.67741  2.69355  4.24690  2.90347  2.73739  3.18146  2.89801  2.37887  2.77519  2.98518  4.58477  3.61503
          0.02206  4.22082  4.94316  0.61958  0.77255  0.48576  0.95510
     60   2.21932  4.29596  3.59195  3.25040  4.38258  3.08765  4.30420  3.74569  3.26243  3.46474  4.29790  3.41972  3.81998  3.56596  3.58367  1.25883  1.68919  3.23362  5.72865  4.51245     66 s - - -
          2.68618  4.42225  2.77519  2.73123  3.46354  2.40513  3.72494  3.29354  2.67741  2.69355  4.24690  2.90347  2.73739  3.18146  2.89801  2.37887  2.77519  2.98518  4.58477  3.61503
          0.02206  4.22082  4.94316  0.61958  0.77255  0.48576  0.95510
     61   3.38354  4.66908  5.12140  4.55579  3.23605  4.71357  5.06236  1.72367  4.43186  0.94349  2.71580  4.77693  4.88126  4.50108  4.51812  4.06937  3.60650  1.97383  5.32616  4.28052     67 l - - -
          2.68618  4.42225  2.77519  2.73123  3.46354  2.40513  3.72494  3.29354  2.67741  2.69355  4.24690  2.90347  2.73739  3.18146  2.89801  2.37887  2.77519  2.98518  4.58477  3.61503
          0.02206  4.22082  4.94316  0.61958  0.77255  0.48576  0.95510
     62   2.22704  3.27502  4.05740  3.48030  3.26189  3.71454  4.06515  2.31349  3.37030  1.88997  3.25685  3.70278  4.10238  3.60310  3.57224  2.80539  2.53012  2.03408  4.78200  3.58680     68 l - - -
          2.68618  4.42225  2.77519  2.73123  3.46354  2.40513  3.72494  3.29354  2.67741  2.69355  4.24690  2.90347  2.73739  3.18146  2.89801  2.37887  2.77519  2.98518  4.58477  3.61503
          0.02206  4.22082  4.94316  0.61958  0.77255  0.48576  0.95510
     63   3.63171  4.90253  4.71762  4.34202  1.97923  4.44794  3.59798  3.40507  4.17503  2.79317  3.53211  4.14529  4.75330  4.17734  4.22939  3.78772  3.84820  3.29589  3.09094  0.80514     69 y - - -
          2.68618  4.42225  2.77519  2.73123  3.46354  2.40513  3.72494  3.29354  2.67741  2.69355  4.24690  2.90347  2.73739  3.18146  2.89801  2.37887  2.77519  2.98518  4.58477  3.61503
          0.02206  4.22082  4.94316  0.61958  0.77255  0.48576  0.95510
     64   3.04361  5.45836  2.44649  0.98049  4.74914  3.40651  3.86300  4.25199  2.69896  3.75727  4.63155  2.90136  3.98840  2.66175  3.14916  2.96458  3.31704  3.86975  5.90114  4.48309     70 e - - -
          2.68618  4.42225  2.77519  2.73123  3.46354  2.40513  3.72494  3.29354  2.67741  2.69355  4.24690  2.90347  2.73739  3.18146  2.89801  2.37887  2.77519  2.98518  4.58477  3.61503
          0.02206  4.22082  4.94316  0.61958  0.77255  0.48576  0.95510
     65   0.60907  4.40610  3.85614  3.68124  4.43865  3.21827  4.65614  3.61959  3.70771  3.48360  4.48783  3.73001  3.99174  4.01819  3.92305  2.75908  3.06145  3.21077  5.82886  4.67447     71 A - - -
          2.68618  4.42225  2.77519  2.73123  3.46354  2.40513  3.72494  3.29354  2.67741  2.69355  4.24690  2.90347  2.73739  3.18146  2.89801  2.37887  2.77519  2.98518  4.58477  3.61503
          0.02206  4.22082  4.94316  0.61958  0.77255  0.48576  0.95510
     66   2.47013  3.48890  2.60491  2.12803  4.35367  3.41032  3.60724  3.81330  2.29546  3.33456  4.09841  2.66638  3.80763  2.35706  2.64019  2.61194  2.82180  3.41671  5.50117  4.11468     72 e - - -
          2.68618  4.42225  2.77519  2.73123  3.46354  2.40513  3.72494  3.29354  2.67741  2.69355  4.24690  2.90347  2.73739  3.18146  2.89801  2.37887  2.77519  2.98518  4.58477  3.61503
          0.02206  4.22082  4.94316  0.61958  0.77255  0.48576  0.95510
     67   1.88824  4.29604  3.54929  2.98578  3.44680  2.68004  3.87331  2.80713  2.92507  2.41791  2.95613  3.36639  3.97372  3.22732  3.26029  2.71838  2.84062  2.58278  3.78679  3.67024     73 a - - -
          2.68618  4.42225  2.77519  2.73123  3.46354  2.40513  3.72494  3.29354  2.67741  2.69355  4.24690  2.90347  2.73739  3.18146  2.89801  2.37887  2.77519  2.98518  4.58477  3.61503
          0.02206  4.22082  4.94316  0.61958  0.77255  0.48576  0.95510
     68   3.44563  5.23098  3.97608  3.43115  4.67712  3.84697  4.14147  4.25640  2.46345  3.70888  4.71198  3.75765  4.34357  3.35509  0.55605  3.52073  3.69475  3.96805  5.62466  4.54244     74 R - - -
          2.68618  4.42225  2.77519  2.73123  3.46354  2.40513  3.72494  3.29354  2.67741  2.69355  4.24690  2.90347  2.73739  3.18146  2.89801  2.37887  2.77519  2.98518  4.58477  3.61503
          0.02206  4.22082  4.94316  0.61958  0.77255  0.48576  0.95510
     69   2.36827  4.21682  3.84983  3.02437  3.33624  3.72456  4.01718  2.37470  3.19397  1.77369  3.09085  3.59197  4.09473  3.46254  3.46507  2.99675  2.50930  2.09601  4.85587  3.64986     75 l - - -
          2.68618  4.42225  2.77519  2.73123  3.46354  2.40513  3.72494  3.29354  2.67741  2.69355  4.24690  2.90347  2.73739  3.18146  2.89801  2.37887  2.77519  2.98518  4.58477  3.61503
          0.02206  4.22082  4.94316  0.61958  0.77255  0.48576  0.95510
     70   2.53853  4.05706  3.29992  2.66475  3.65392  3.53931  3.54156  2.64131  2.62656  2.71197  3.41570  3.18902  3.92245  3.01913  2.06515  2.66165  2.85031  2.56323  5.04724  3.78627     76 r - - -
          2.68618  4.42225  2.77519  2.73123  3.46354  2.40513  3.72494  3.29354  2.67741  2.69355  4.24690  2.90347  2.73739  3.18146  2.89801  2.37887  2.77519  2.98518  4.58477  3.61503
          0.02206  4.22082  4.94316  0.61958  0.77255  0.48576  0.95510
     71   3.09074  5.63610  1.04172  2.22410  4.95349  3.32303  3.93043  4.53727  2.99850  4.03475  4.90470  1.97934  3.97497  3.10945  3.61483  2.97400  3.40276  4.08820  6.15318  4.62699     77 d - - -
          2.68618  4.42225  2.77519  2.73123  3.46354  2.40513  3.72494  3.29354  2.67741  2.69355  4.24690  2.90347  2.73739  3.18146  2.89801  2.37887  2.77519  2.98518  4.58477  3.61503
          0.02206  4.22082  4.94316  0.61958  0.77255  0.48576  0.95510
     72   3.28364  4.96685  3.93033  3.82955  4.77170  3.63542  4.86519  4.42405  3.92018  4.00523  5.07911  4.09473  0.37702  4.29734  4.11325  3.46507  3.75474  4.02624  5.84637  4.90145     78 P - - -
          2.68618  4.42225  2.77519  2.73123  3.46354  2.40513  3.72494  3.29354  2.67741  2.69355  4.24690  2.90347  2.73739  3.18146  2.89801  2.37887  2.77519  2.98518  4.58477  3.61503
          0.02206  4.22082  4.94316  0.61958  0.77255  0.48576  0.95510
     73   2.65892  4.31907  4.33488  3.83365  3.64444  3.92176  4.55156  1.92918  3.72407  2.44919  3.54484  4.03566  4.38339  4.00809  3.95073  2.94258  3.12536  1.03549  5.31259  4.09826     79 v - - -
          2.68618  4.42225  2.77519  2.73123  3.46354  2.40513  3.72494  3.29354  2.67741  2.69355  4.24690  2.90347  2.73739  3.18146  2.89801  2.37887  2.77519  2.98518  4.58477  3.61503
          0.02206  4.22082  4.94316  0.61958  0.77255  0.48576  0.95510
     74   2.70393  4.67176  3.05147  2.48250  3.71357  2.85628  3.44365  3.26680  2.66510  2.91991  3.79059  3.11475  3.93760  3.01246  3.07150  2.59466  2.94635  2.99726  5.11287  1.88213     80 y - - -
          2.68618  4.42225  2.77519  2.73123  3.46354  2.40513  3.72494  3.29354  2.67741  2.69355  4.24690  2.90347  2.73739  3.18146  2.89801  2.37887  2.77519  2.98518  4.58477  3.61503
          0.02206  4.22082  4.94316  0.61958  0.77255  0.48576  0.95510
     75   3.15800  4.88399  3.90176  3.85206  4.95981  0.34953  4.93634  4.65875  4.07984  4.26317  5.25192  4.06779  4.28474  4.37709  4.26382  3.34208  3.66590  4.11940  5.94824  5.07841     81 G - - -
          2.68618  4.42225  2.77519  2.73123  3.46354  2.40513  3.72494  3.29354  2.67741  2.69355  4.24690  2.90347  2.73739  3.18146  2.89801  2.37887  2.77519  2.98518  4.58477  3.61503
          0.02206  4.22082  4.94316  0.61958  0.77255  0.48576  0.95510
     76   1.86668  1.30081  4.15239  3.80529  4.15942  3.06690  4.53678  3.44525  3.69986  3.25749  4.13247  3.66632  3.83781  3.94251  3.88384  1.98492  2.79259  3.00069  5.59875  4.43635     82 c - - -
          2.68618  4.42225  2.77519  2.73123  3.46354  2.40513  3.72494  3.29354  2.67741  2.69355  4.24690  2.90347  2.73739  3.18146  2.89801  2.37887  2.77519  2.98518  4.58477  3.61503
          0.02206  4.22082  4.94316  0.61958  0.77255  0.48576  0.95510
     77   2.54236  3.25738  4.25184  3.66595  3.21838  3.79748  4.13146  2.21169  3.52914  2.25572  2.99111  3.82961  4.16487  3.73650  3.67695  2.98208  2.89578  1.46841  4.76054  3.23275     83 v - - -
          2.68618  4.42225  2.77519  2.73123  3.46354  2.40513  3.72494  3.29354  2.67741  2.69355  4.24690  2.90347  2.73739  3.18146  2.89801  2.37887  2.77519  2.98518  4.58477  3.61503
          0.02206  4.22082  4.94316  0.61958  0.77255  0.48576  0.95510
     78   1.76283  4.52863  3.27413  2.86490  4.28665  1.65734  3.99705  3.69295  2.79927  3.33310  4.16423  3.23114  3.86288  3.19876  2.53340  2.63598  2.89648  3.26698  5.56694  4.30254     84 g - - -
          2.68618  4.42225  2.77519  2.73123  3.46354  2.40513  3.72494  3.29354  2.67741  2.69355  4.24690  2.90347  2.73739  3.18146  2.89801  2.37887  2.77519  2.98518  4.58477  3.61503
          0.02206  4.22082  4.94316  0.61958  0.77255  0.48576  0.95510
     79   2.30832  4.42983  3.17279  2.63866  3.58307  3.54901  3.19965  2.72820  2.74637  2.22585  3.36857  3.22366  3.93129  2.92952  3.13568  2.78193  2.74124  2.47990  4.99759  3.41594     85 l - - -
          2.68618  4.42225  2.77519  2.73123  3.46354  2.40513  3.72494  3.29354  2.67741  2.69355  4.24690  2.90347  2.73739  3.18146  2.89801  2.37887  2.77519  2.98518  4.58477  3.61503
          0.02206  4.22082  4.94316  0.61958  0.77255  0.48576  0.95510
     80   3.06585  3.73137  4.86592  4.30510  3.41157  4.37510  4.78391  1.20424  4.17765  1.73888  2.87075  4.45750  4.66093  4.34729  4.29406  3.71503  3.30483  1.73741  5.24524  4.09193     86 i - - -
          2.68618  4.42225  2.77519  2.73123  3.46354  2.40513  3.72494  3.29354  2.67741  2.69355  4.24690  2.90347  2.73739  3.18146  2.89801  2.37887  2.77519  2.98518  4.58477  3.61503
          0.02206  4.22082  4.94316  0.61958  0.77255  0.48576  0.95510
     81   2.60819  3.85004  3.93921  3.35839  2.58440  3.68505  3.96912  2.50599  3.25384  2.15997  3.23558  3.61366  4.05732  3.49628  3.24943  2.22379  2.78576  2.37924  2.99359  3.48930     87 l - - -
          2.68618  4.42225  2.77519  2.73123  3.46354  2.40513  3.72494  3.29354  2.67741  2.69355  4.24690  2.90347  2.73739  3.18146  2.89801  2.37887  2.77519  2.98518  4.58477  3.61503
          0.02206  4.22082  4.94316  0.61958  0.77255  0.48576  0.95510
     82   2.09674  3.83171  3.09174  2.80853  3.42834  3.55563  3.79973  2.75942  2.77358  2.62406  3.33653  3.24454  3.93810  2.94538  3.10448  2.44996  2.62077  2.47599  4.97833  3.62576     88 a - - -
          2.68618  4.42225  2.77519  2.73123  3.46354  2.40513  3.72494  3.29354  2.67741  2.69355  4.24690  2.90347  2.73739  3.18146  2.89801  2.37887  2.77519  2.98518  4.58477  3.61503
          0.02206  4.22082  4.94316  0.61958  0.77255  0.48576  0.95510
     83   2.55282  4.39399  3.38827  2.86161  3.53064  3.20127  3.52208  2.91756  2.80995  1.67389  3.51058  3.03396  3.96075  3.14058  3.16682  2.63472  2.86531  2.68419  4.96349  3.47053     89 l - - -
          2.68618  4.42225  2.77519  2.73123  3.46354  2.40513  3.72494  3.29354  2.67741  2.69355  4.24690  2.90347  2.73739  3.18146  2.89801  2.37887  2.77519  2.98518  4.58477  3.61503
          0.02206  4.22082  4.94316  0.61958  0.77255  0.48576  0.95510
     84   2.73674  5.15028  2.81975  2.17068  4.47444  3.43516  3.54009  3.92931  2.35401  3.43364  4.21261  2.54439  3.86128  1.78363  2.62627  2.52673  2.92554  3.53372  5.58146  4.20666     90 q - - -
          2.68618  4.42225  2.77519  2.73123  3.46354  2.40513  3.72494  3.29354  2.67741  2.69355  4.24690  2.90347  2.73739  3.18146  2.89801  2.37887  2.77519  2.98518  4.58477  3.61503
          0.03168  4.22082  4.10487  0.61958  0.77255  0.48576  0.95510
     85   2.65045  4.61754  3.06596  2.44379  4.07204  3.47484  3.21250  3.48533  2.37762  2.90203  3.90303  2.82589  3.81013  2.33214  2.36512  2.68698  2.87731  3.16716  3.16971  3.99794     91 q - - -
          2.68618  4.42225  2.77519  2.73123  3.46354  2.40513  3.72494  3.29354  2.67741  2.69355  4.24690  2.90347  2.73739  3.18146  2.89801  2.37887  2.77519  2.98518  4.58477  3.61503
          0.02227  4.21141  4.93376  0.61958  0.77255  0.49780  0.93615
     86   2.70416  5.18682  2.55434  2.03302  4.51139  3.39397  3.08958  3.98855  2.29150  3.47926  4.24037  2.69290  3.82896  1.95567  2.88524  2.66063  2.80371  3.56799  5.62205  4.21305     92 q - - -
          2.68618  4.42225  2.77519  2.73123  3.46354  2.40513  3.72494  3.29354  2.67741  2.69355  4.24690  2.90347  2.73739  3.18146  2.89801  2.37887  2.77519  2.98518  4.58477  3.61503
          0.02227  4.21141  4.93376  0.61958  0.77255  0.49780  0.93615
     87   2.51490  4.05204  3.98201  3.31748  3.24082  3.71411  4.01489  2.28937  3.29512  1.86771  2.99439  3.30945  4.08382  3.53680  3.51207  2.88760  2.85596  1.84262  4.75331  3.51318     93 v - - -
          2.68618  4.42225  2.77519  2.73123  3.46354  2.40513  3.72494  3.29354  2.67741  2.69355  4.24690  2.90347  2.73739  3.18146  2.89801  2.37887  2.77519  2.98518  4.58477  3.61503
          0.03604  4.21141  3.88378  0.61958  0.77255  0.49780  0.93615
     88   2.33576  3.08939  3.04000  2.45700  3.83421  3.48167  3.45248  3.14879  2.44447  2.71088  3.58793  2.91597  3.78623  2.89291  2.71952  2.59326  2.83961  2.88005  5.17285  3.76451     94 a - - -
          2.68618  4.42225  2.77519  2.73123  3.46354  2.40513  3.72494  3.29354  2.67741  2.69355  4.24690  2.90347  2.73739  3.18146  2.89801  2.37887  2.77519  2.98518  4.58477  3.61503
          0.03860  4.19795  3.77940  0.61958  0.77255  0.51459  0.91067
     89   2.36229  4.87202  2.97125  2.26980  4.13209  3.30978  3.63238  3.50824  2.41088  2.92107  3.94263  2.83683  3.77092  2.16601  2.81989  2.50898  2.77065  3.01482  5.36489  4.01818     95 q - - -
          2.68618  4.42225  2.77519  2.73123  3.46354  2.40513  3.72494  3.29354  2.67741  2.69355  4.24690  2.90347  2.73739  3.18146  2.89801  2.37887  2.77519  2.98518  4.58477  3.61503
          0.03275  4.18229  4.07707  0.61958  0.77255  0.53350  0.88321
     90   1.96999  4.29907  3.99662  3.44811  3.26003  3.78244  4.20456  2.38452  3.35761  1.54823  3.31921  3.73864  4.19282  3.62843  3.62180  3.09263  2.83022  2.12123  5.02011  3.82193     96 l - - -
          2.68618  4.42225  2.77519  2.73123  3.46354  2.40513  3.72494  3.29354  2.67741  2.69355  4.24690  2.90347  2.73739  3.18146  2.89801  2.37887  2.77519  2.98518  4.58477  3.61503
          0.04238  4.17270  3.64628  0.61958  0.77255  0.54477  0.86745
     91   2.20016  5.00213  2.94002  2.31477  4.30385  3.43857  3.54471  3.73783  2.26305  3.27684  4.06728  2.87101  3.83805  2.11028  2.46384  2.66830  2.73846  3.37193  5.45351  4.10503     97 q - - -
          2.68618  4.42225  2.77519  2.73123  3.46354  2.40513  3.72494  3.29354  2.67741  2.69355  4.24690  2.90347  2.73739  3.18146  2.89801  2.37887  2.77519  2.98518  4.58477  3.61503
          0.03116  4.15392  4.20125  0.61958  0.77255  0.56616  0.83864
     92   1.95734  3.91407  3.28578  2.58940  3.62539  3.41519  3.76046  2.99092  2.63886  2.68542  3.42581  3.17729  3.90011  2.77644  3.08474  2.71396  2.77333  2.37776  5.02553  3.76551     98 a - - -
          2.68618  4.42225  2.77519  2.73123  3.46354  2.40513  3.72494  3.29354  2.67741  2.69355  4.24690  2.90347  2.73739  3.18146  2.89801  2.37887  2.77519  2.98518  4.58477  3.61503
          0.02378  4.14654  4.86889  0.61958  0.77255  0.57433  0.82801
     93   2.77834  5.35217  2.07125  1.53144  4.65992  3.33905  3.70632  4.15314  2.55629  3.63956  4.42896  2.79864  3.85619  2.23857  2.97307  2.75047  3.07823  3.72796  5.78737  4.34119     99 e - - -
          2.68618  4.42225  2.77519  2.73123  3.46354  2.40513  3.72494  3.29354  2.67741  2.69355  4.24690  2.90347  2.73739  3.18146  2.89801  2.37887  2.77519  2.98518  4.58477  3.61503
          0.03122  4.14654  4.20496  0.61958  0.77255  0.57433  0.82801
     94   2.25341  4.25332  3.71969  3.16537  3.41172  3.64067  3.98795  2.41077  3.07891  1.67699  3.37246  3.17087  4.04536  3.37932  3.37737  2.92545  2.72398  2.29485  4.92288  3.70648    100 l - - -
          2.68618  4.42225  2.77519  2.73123  3.46354  2.40513  3.72494  3.29354  2.67741  2.69355  4.24690  2.90347  2.73739  3.18146  2.89801  2.37887  2.77519  2.98518  4.58477  3.61503
          0.10735  4.13927  2.45506  0.61958  0.77255  0.58226  0.81788
     95   1.67206  4.48429  3.04965  2.54830  3.81085  3.31982  3.78714  3.12470  2.68184  2.85365  3.64078  3.11842  3.84881  3.01489  3.08862  2.61848  2.79349  2.54968  5.18281  3.90822    101 a - - -
          2.68618  4.42225  2.77519  2.73123  3.46354  2.40513  3.72494  3.29354  2.67741  2.69355  4.24690  2.90347  2.73739  3.18146  2.89801  2.37887  2.77519  2.98518  4.58477  3.61503
          0.09906  4.05793  2.56357  0.61958  0.77255  0.66345  0.72375
     96   2.19398  4.57689  3.11774  2.56143  3.77977  3.44232  3.53416  3.16899  2.48192  2.60086  3.67507  2.85092  3.83512  2.83433  2.52617  2.59731  2.80927  2.72444  5.11589  3.76431    102 a - - -
          2.68618  4.42225  2.77519  2.73123  3.46354  2.40513  3.72494  3.29354  2.67741  2.69355  4.24690  2.90347  2.73739  3.18146  2.89801  2.37887  2.77519  2.98518  4.58477  3.61503
          0.07278  3.98683  2.96351  0.61958  0.77255  0.72470  0.66256
     97   1.88405  4.25894  3.77347  3.26242  3.53295  3.55792  4.14198  2.34474  3.16957  1.99582  3.43957  3.56353  4.04970  3.48902  3.47025  2.90011  2.76909  1.95137  5.12944  3.91209    103 a - - -
          2.68622  4.42229  2.77524  2.73127  3.46358  2.40517  3.72489  3.29358  2.67733  2.69359  4.24694  2.90345  2.73744  3.18121  2.89774  2.37891  2.77524  2.98523  4.58481  3.61507
          0.39611  1.11759        *  0.20282  1.69512  0.00000        *
//
