# Supplementary material for: Genome-wide identification and characterization of the Lateral Organ Boundaries Domain (LBD) gene family in polyploid wheat and related species
Source: PeerJ. 2021 Aug 11;9:e11811. doi: 10.7717/peerj.11811 (PMC8364319; doi:10.7717/peerj.11811)
Supplement: Supplemental Information 9 [file peerj-09-11811-s009.zip › New HMM/new_LOB_Os.hmm]

HMMER3/f [3.1b1 | May 2013]
NAME  domain
LENG  99
ALPH  amino
RF    no
MM    no
CONS  yes
CS    no
MAP   yes
DATE  Wed Aug  5 09:13:37 2020
NSEQ  39
EFFN  1.261597
CKSUM 2573690539
STATS LOCAL MSV       -9.7081  0.71777
STATS LOCAL VITERBI  -10.3349  0.71777
STATS LOCAL FORWARD   -3.5610  0.71777
HMM          A        C        D        E        F        G        H        I        K        L        M        N        P        Q        R        S        T        V        W        Y   
            m->m     m->i     m->d     i->m     i->i     d->m     d->d
  COMPO   2.33369  3.29348  3.11108  2.71575  3.31489  2.90121  3.73186  2.98836  2.72513  2.48588  3.73197  3.17353  3.29967  3.01313  2.77260  2.72046  2.94448  2.61341  4.88838  3.60443
          2.68618  4.42225  2.77519  2.73123  3.46354  2.40513  3.72494  3.29354  2.67741  2.69355  4.24690  2.90347  2.73739  3.18146  2.89801  2.37887  2.77519  2.98518  4.58477  3.61503
          0.01989  4.32313  5.04548  0.61958  0.77255  0.00000        *
      1   2.09517  4.70824  3.19427  2.69584  4.26317  3.37149  3.85771  3.68112  2.63208  3.28756  4.10161  3.14354  1.99061  3.02362  2.38177  2.22576  2.91599  3.29272  5.51396  4.21112      1 p - - -
          2.68618  4.42225  2.77519  2.73123  3.46354  2.40513  3.72494  3.29354  2.67741  2.69355  4.24690  2.90347  2.73739  3.18146  2.89801  2.37887  2.77519  2.98518  4.58477  3.61503
          0.01989  4.32313  5.04548  0.61958  0.77255  0.48576  0.95510
      2   3.21468  0.35556  4.79542  4.65353  4.57725  3.72060  5.20612  3.82716  4.49668  3.70641  4.84952  4.52903  4.45778  4.82387  4.53185  3.48393  3.71987  3.53293  5.86378  4.85445      2 C - - -
          2.68618  4.42225  2.77519  2.73123  3.46354  2.40513  3.72494  3.29354  2.67741  2.69355  4.24690  2.90347  2.73739  3.18146  2.89801  2.37887  2.77519  2.98518  4.58477  3.61503
          0.01989  4.32313  5.04548  0.61958  0.77255  0.48576  0.95510
      3   1.17653  4.53000  3.23598  2.95894  4.50623  2.17614  4.19296  3.93984  3.12126  3.58315  4.39842  2.37184  3.89251  3.40867  3.51719  2.64174  2.94755  3.42779  5.80360  4.53130      3 a - - -
          2.68618  4.42225  2.77519  2.73123  3.46354  2.40513  3.72494  3.29354  2.67741  2.69355  4.24690  2.90347  2.73739  3.18146  2.89801  2.37887  2.77519  2.98518  4.58477  3.61503
          0.01989  4.32313  5.04548  0.61958  0.77255  0.48576  0.95510
      4   0.96731  4.29942  3.80623  3.44629  4.40322  2.24851  4.43159  3.78274  3.44934  3.49885  4.32808  3.54265  3.87420  3.72130  3.75040  2.29030  2.86408  2.89220  5.76926  4.57398      4 a - - -
          2.68618  4.42225  2.77519  2.73123  3.46354  2.40513  3.72494  3.29354  2.67741  2.69355  4.24690  2.90347  2.73739  3.18146  2.89801  2.37887  2.77519  2.98518  4.58477  3.61503
          0.01989  4.32313  5.04548  0.61958  0.77255  0.48576  0.95510
      5   3.21468  0.35556  4.79542  4.65353  4.57725  3.72060  5.20612  3.82716  4.49668  3.70641  4.84952  4.52903  4.45778  4.82387  4.53185  3.48393  3.71987  3.53293  5.86378  4.85445      5 C - - -
          2.68618  4.42225  2.77519  2.73123  3.46354  2.40513  3.72494  3.29354  2.67741  2.69355  4.24690  2.90347  2.73739  3.18146  2.89801  2.37887  2.77519  2.98518  4.58477  3.61503
          0.01989  4.32313  5.04548  0.61958  0.77255  0.48576  0.95510
      6   2.46177  5.22532  3.41916  2.78882  4.67252  3.70355  3.73156  4.03488  1.17533  3.50543  4.34156  3.23244  4.08540  2.85937  1.93844  3.02070  3.21955  3.68834  5.58771  4.36600      6 k - - -
          2.68618  4.42225  2.77519  2.73123  3.46354  2.40513  3.72494  3.29354  2.67741  2.69355  4.24690  2.90347  2.73739  3.18146  2.89801  2.37887  2.77519  2.98518  4.58477  3.61503
          0.01989  4.32313  5.04548  0.61958  0.77255  0.48576  0.95510
      7   2.86418  4.32425  4.21992  3.66822  1.78829  3.91799  2.61141  2.75771  3.54601  2.11651  3.41169  3.82786  4.27513  3.74005  3.72213  3.21023  3.09395  2.09003  4.37922  2.55432      7 f - - -
          2.68618  4.42225  2.77519  2.73123  3.46354  2.40513  3.72494  3.29354  2.67741  2.69355  4.24690  2.90347  2.73739  3.18146  2.89801  2.37887  2.77519  2.98518  4.58477  3.61503
          0.01989  4.32313  5.04548  0.61958  0.77255  0.48576  0.95510
      8   3.11436  4.77440  3.82879  3.37994  3.45104  3.98581  4.23529  2.82814  3.06503  0.99488  3.41397  3.76148  4.37633  2.38389  3.31172  3.36017  3.35649  2.83527  5.17887  3.92427      8 l - - -
          2.68618  4.42225  2.77519  2.73123  3.46354  2.40513  3.72494  3.29354  2.67741  2.69355  4.24690  2.90347  2.73739  3.18146  2.89801  2.37887  2.77519  2.98518  4.58477  3.61503
          0.01989  4.32313  5.04548  0.61958  0.77255  0.48576  0.95510
      9   3.06673  5.06199  3.58031  3.09856  4.70816  2.50886  4.02658  4.16200  2.44837  3.67505  4.55220  3.47609  4.17784  3.20212  0.85324  3.13490  3.36252  3.77999  5.69921  4.53722      9 r - - -
          2.68618  4.42225  2.77519  2.73123  3.46354  2.40513  3.72494  3.29354  2.67741  2.69355  4.24690  2.90347  2.73739  3.18146  2.89801  2.37887  2.77519  2.98518  4.58477  3.61503
          0.01989  4.32313  5.04548  0.61958  0.77255  0.48576  0.95510
     10   3.37989  5.42374  3.89153  3.12174  4.96047  3.93157  3.78696  4.27194  1.63713  3.65839  4.55105  3.46996  4.28147  2.92069  0.89971  3.36892  3.51431  3.96488  5.64179  4.53759     10 r - - -
          2.68596  4.42227  2.77522  2.73126  3.46356  2.40515  3.72497  3.29356  2.67743  2.69357  4.24692  2.90349  2.73728  3.18149  2.89803  2.37889  2.77522  2.98521  4.58479  3.61505
          0.15297  1.99950  5.04548  0.28041  1.40842  0.48576  0.95510
     11   2.51161  3.42289  3.10043  2.53817  4.17931  2.80206  3.70345  3.59487  2.00697  3.18288  3.99350  3.04286  3.88762  2.84935  2.12649  2.52262  2.91271  3.25629  5.40505  4.08161     12 k - - -
          2.68618  4.42225  2.77519  2.73123  3.46354  2.40513  3.72494  3.29354  2.67741  2.69355  4.24690  2.90347  2.73739  3.18146  2.89801  2.37887  2.77519  2.98518  4.58477  3.61503
          0.01989  4.32313  5.04548  0.61958  0.77255  0.48576  0.95510
     12   2.40669  0.90377  4.30740  4.04118  4.28291  3.15573  4.71825  3.59995  3.88940  3.44180  4.34869  3.82040  3.94896  4.16025  4.02886  2.03547  2.92840  3.14345  5.73251  4.53929     13 c - - -
          2.68618  4.42225  2.77519  2.73123  3.46354  2.40513  3.72494  3.29354  2.67741  2.69355  4.24690  2.90347  2.73739  3.18146  2.89801  2.37887  2.77519  2.98518  4.58477  3.61503
          0.01989  4.32313  5.04548  0.61958  0.77255  0.48576  0.95510
     13   2.39987  4.76118  3.09300  2.45257  4.00440  3.48059  3.71787  3.40901  2.54185  2.98255  3.86409  2.84559  2.69181  2.80300  2.99291  2.30735  2.59101  2.55233  5.30344  3.98700     14 s - - -
          2.68618  4.42225  2.77519  2.73123  3.46354  2.40513  3.72494  3.29354  2.67741  2.69355  4.24690  2.90347  2.73739  3.18146  2.89801  2.37887  2.77519  2.98518  4.58477  3.61503
          0.01989  4.32313  5.04548  0.61958  0.77255  0.48576  0.95510
     14   2.38608  5.14094  2.49776  2.05552  4.46624  3.42657  3.63392  3.94045  2.28467  3.43769  4.18969  2.90026  2.70541  2.58335  2.76036  2.54998  2.72385  3.52148  5.58473  4.18198     15 e - - -
          2.68618  4.42225  2.77519  2.73123  3.46354  2.40513  3.72494  3.29354  2.67741  2.69355  4.24690  2.90347  2.73739  3.18146  2.89801  2.37887  2.77519  2.98518  4.58477  3.61503
          0.01989  4.32313  5.04548  0.61958  0.77255  0.48576  0.95510
     15   2.77024  5.50703  1.97631  1.75129  4.82334  1.79596  3.83295  4.32988  2.75692  3.81654  4.61885  2.52673  3.94934  2.97507  3.31942  2.86852  3.22511  3.89446  5.97163  4.49680     16 e - - -
          2.68618  4.42225  2.77519  2.73123  3.46354  2.40513  3.72494  3.29354  2.67741  2.69355  4.24690  2.90347  2.73739  3.18146  2.89801  2.37887  2.77519  2.98518  4.58477  3.61503
          0.01989  4.32313  5.04548  0.61958  0.77255  0.48576  0.95510
     16   3.21468  0.35556  4.79542  4.65353  4.57725  3.72060  5.20612  3.82716  4.49668  3.70641  4.84952  4.52903  4.45778  4.82387  4.53185  3.48393  3.71987  3.53293  5.86378  4.85445     17 C - - -
          2.68618  4.42225  2.77519  2.73123  3.46354  2.40513  3.72494  3.29354  2.67741  2.69355  4.24690  2.90347  2.73739  3.18146  2.89801  2.37887  2.77519  2.98518  4.58477  3.61503
          0.01989  4.32313  5.04548  0.61958  0.77255  0.48576  0.95510
     17   2.56656  4.48904  3.37055  2.68151  3.66045  3.57930  3.82549  2.76023  2.74993  2.71434  3.59591  3.25429  2.79527  3.09122  2.61400  2.81866  2.78450  1.93386  5.06742  3.81252     18 v - - -
          2.68618  4.42225  2.77519  2.73123  3.46354  2.40513  3.72494  3.29354  2.67741  2.69355  4.24690  2.90347  2.73739  3.18146  2.89801  2.37887  2.77519  2.98518  4.58477  3.61503
          0.01989  4.32313  5.04548  0.61958  0.77255  0.48576  0.95510
     18   3.50029  4.78515  5.23907  4.66371  1.79294  4.76581  4.95400  2.16532  4.52331  0.92397  2.78209  4.83516  4.90981  4.51108  4.54955  4.11585  3.71074  2.54749  5.13946  3.99130     19 l - - -
          2.68618  4.42225  2.77519  2.73123  3.46354  2.40513  3.72494  3.29354  2.67741  2.69355  4.24690  2.90347  2.73739  3.18146  2.89801  2.37887  2.77519  2.98518  4.58477  3.61503
          0.01989  4.32313  5.04548  0.61958  0.77255  0.48576  0.95510
     19   1.06945  4.56542  3.46815  3.03469  4.28328  3.34298  4.07414  3.65121  2.80227  3.32434  4.18512  3.36214  3.95575  3.29233  2.34069  2.66068  2.98289  3.25972  5.57453  4.32950     20 a - - -
          2.68618  4.42225  2.77519  2.73123  3.46354  2.40513  3.72494  3.29354  2.67741  2.69355  4.24690  2.90347  2.73739  3.18146  2.89801  2.37887  2.77519  2.98518  4.58477  3.61503
          0.01989  4.32313  5.04548  0.61958  0.77255  0.48576  0.95510
     20   2.51372  4.72374  3.31961  2.92385  4.37793  3.41062  4.01461  3.77979  2.68086  3.39705  4.26386  3.30789  1.22578  3.21107  2.39619  2.81919  3.06622  3.39417  5.61320  4.35853     21 p - - -
          2.68618  4.42225  2.77519  2.73123  3.46354  2.40513  3.72494  3.29354  2.67741  2.69355  4.24690  2.90347  2.73739  3.18146  2.89801  2.37887  2.77519  2.98518  4.58477  3.61503
          0.01989  4.32313  5.04548  0.61958  0.77255  0.48576  0.95510
     21   2.82350  2.83654  3.95154  3.40208  2.62637  3.82914  2.44786  2.86241  3.30910  2.54917  3.49707  3.66058  4.20057  3.55426  3.56237  2.91878  3.05662  2.66299  4.44111  1.79253     22 y - - -
          2.68618  4.42225  2.77519  2.73123  3.46354  2.40513  3.72494  3.29354  2.67741  2.69355  4.24690  2.90347  2.73739  3.18146  2.89801  2.37887  2.77519  2.98518  4.58477  3.61503
          0.01989  4.32313  5.04548  0.61958  0.77255  0.48576  0.95510
     22   3.53638  4.83501  5.02846  4.54652  1.01836  4.65436  4.40284  2.38928  4.38561  1.57627  3.22116  4.59044  4.88151  4.42536  4.44622  4.01455  3.76142  2.63537  4.58792  3.04840     23 f - - -
          2.68618  4.42225  2.77519  2.73123  3.46354  2.40513  3.72494  3.29354  2.67741  2.69355  4.24690  2.90347  2.73739  3.18146  2.89801  2.37887  2.77519  2.98518  4.58477  3.61503
          0.01989  4.32313  5.04548  0.61958  0.77255  0.48576  0.95510
     23   2.66476  4.05108  2.86817  2.40395  4.18636  3.44939  3.71294  3.61046  2.50986  3.20218  4.01043  3.00405  1.99340  2.52295  2.97174  2.33877  2.91156  3.26718  5.43198  4.08955     24 p - - -
          2.68618  4.42225  2.77519  2.73123  3.46354  2.40513  3.72494  3.29354  2.67741  2.69355  4.24690  2.90347  2.73739  3.18146  2.89801  2.37887  2.77519  2.98518  4.58477  3.61503
          0.17815  4.32313  1.89762  0.61958  0.77255  0.48576  0.95510
     24   1.77216  4.41281  3.34344  2.81789  3.61882  2.90452  3.52864  3.03130  2.77225  2.72237  3.60050  3.23432  3.91099  3.10631  3.14493  2.59255  2.84155  2.77223  3.17002  3.76373     25 a - - -
          2.68608  4.42141  2.77527  2.73150  3.46380  2.40413  3.72521  3.29327  2.67761  2.69381  4.24716  2.90373  2.73766  3.18173  2.89771  2.37894  2.77540  2.98492  4.58503  3.61530
          0.66955  1.40706  1.41388  1.65089  0.21304  0.38441  1.14209
     25   2.06563  4.85030  2.75843  1.93401  4.28790  2.92541  3.73049  3.71793  2.56468  3.30517  4.11660  2.92613  2.60162  2.88532  3.03348  2.64858  2.91195  3.33645  5.52267  4.16840     41 e - - -
          2.68618  4.42225  2.77519  2.73123  3.46354  2.40513  3.72494  3.29354  2.67741  2.69355  4.24690  2.90347  2.73739  3.18146  2.89801  2.37887  2.77519  2.98518  4.58477  3.61503
          0.02499  4.09765  4.82000  0.61958  0.77255  0.35445  1.20918
     26   2.63933  5.16753  2.10976  2.17830  4.49728  3.36320  3.55001  3.97608  2.39022  3.37721  4.21524  2.69131  3.83518  2.49929  2.59891  2.27895  2.83104  3.55051  5.60695  4.19897     42 d - - -
          2.68618  4.42225  2.77519  2.73123  3.46354  2.40513  3.72494  3.29354  2.67741  2.69355  4.24690  2.90347  2.73739  3.18146  2.89801  2.37887  2.77519  2.98518  4.58477  3.61503
          0.01989  4.32313  5.04548  0.61958  0.77255  0.48576  0.95510
     27   2.41158  5.15236  2.67762  2.12334  4.48015  2.68609  3.63729  3.95539  2.38730  3.44993  4.20189  2.81569  3.57337  2.19720  2.52282  2.64495  2.91258  3.53456  5.59469  4.19099     43 e - - -
          2.68618  4.42225  2.77519  2.73123  3.46354  2.40513  3.72494  3.29354  2.67741  2.69355  4.24690  2.90347  2.73739  3.18146  2.89801  2.37887  2.77519  2.98518  4.58477  3.61503
          0.01989  4.32313  5.04548  0.61958  0.77255  0.48576  0.95510
     28   2.13762  4.75834  3.12637  2.61413  4.07952  3.46351  3.77676  3.47249  2.57041  3.09672  3.55119  3.09967  2.06800  2.31996  2.99107  2.72606  2.92076  3.15571  5.37210  4.06419     44 p - - -
          2.68618  4.42225  2.77519  2.73123  3.46354  2.40513  3.72494  3.29354  2.67741  2.69355  4.24690  2.90347  2.73739  3.18146  2.89801  2.37887  2.77519  2.98518  4.58477  3.61503
          0.01989  4.32313  5.04548  0.61958  0.77255  0.48576  0.95510
     29   1.95643  5.07519  2.90747  2.06267  4.37963  3.18130  3.02671  3.83437  2.39856  3.36154  4.13287  2.79596  3.84881  2.59506  2.69836  2.66141  2.82706  3.44512  5.53290  4.15208     45 a - - -
          2.68618  4.42225  2.77519  2.73123  3.46354  2.40513  3.72494  3.29354  2.67741  2.69355  4.24690  2.90347  2.73739  3.18146  2.89801  2.37887  2.77519  2.98518  4.58477  3.61503
          0.01989  4.32313  5.04548  0.61958  0.77255  0.48576  0.95510
     30   2.70910  5.19058  2.58544  2.18711  4.53482  3.44837  3.03300  4.00814  2.06763  3.48541  4.23711  2.61934  3.85348  2.69048  2.04383  2.67067  2.93836  3.58203  5.61237  4.21829     46 r - - -
          2.68593  4.42229  2.77524  2.73127  3.46358  2.40508  3.72499  3.29358  2.67745  2.69347  4.24694  2.90351  2.73744  3.18151  2.89790  2.37891  2.77524  2.98523  4.58481  3.61507
          0.16596  1.92085  5.04548  0.51579  0.90889  0.48576  0.95510
     31   2.92285  4.37474  4.30417  3.75815  1.44298  3.98888  4.04242  2.66007  3.62699  1.94736  3.33921  3.92334  4.34109  3.82263  3.79623  3.29167  2.46177  2.54092  4.50576  2.80676     50 f - - -
          2.68618  4.42225  2.77519  2.73123  3.46354  2.40513  3.72494  3.29354  2.67741  2.69355  4.24690  2.90347  2.73739  3.18146  2.89801  2.37887  2.77519  2.98518  4.58477  3.61503
          0.01989  4.32313  5.04548  0.61958  0.77255  0.48576  0.95510
     32   1.97716  4.74855  3.13140  2.42141  3.96617  3.50997  3.71832  3.35919  2.52612  2.79938  3.83224  3.07467  3.89995  2.54321  2.58071  2.72690  2.80784  2.53290  5.27139  3.96549     51 a - - -
          2.68618  4.42225  2.77519  2.73123  3.46354  2.40513  3.72494  3.29354  2.67741  2.69355  4.24690  2.90347  2.73739  3.18146  2.89801  2.37887  2.77519  2.98518  4.58477  3.61503
          0.01989  4.32313  5.04548  0.61958  0.77255  0.48576  0.95510
     33   2.11860  3.82445  3.55121  2.98301  2.80635  3.62356  3.65970  2.71151  2.93340  2.54344  3.30927  2.65749  4.00293  3.23076  3.27709  2.47659  2.78208  2.60487  4.91781  3.26552     52 a - - -
          2.68618  4.42225  2.77519  2.73123  3.46354  2.40513  3.72494  3.29354  2.67741  2.69355  4.24690  2.90347  2.73739  3.18146  2.89801  2.37887  2.77519  2.98518  4.58477  3.61503
          0.01989  4.32313  5.04548  0.61958  0.77255  0.48576  0.95510
     34   2.13224  4.40173  4.61783  4.07500  3.61909  4.26063  4.72863  1.85807  3.97169  2.05335  3.48686  4.29438  4.61038  4.22059  4.17644  3.59779  3.27370  1.14007  5.36644  4.16824     53 v - - -
          2.68618  4.42225  2.77519  2.73123  3.46354  2.40513  3.72494  3.29354  2.67741  2.69355  4.24690  2.90347  2.73739  3.18146  2.89801  2.37887  2.77519  2.98518  4.58477  3.61503
          0.01989  4.32313  5.04548  0.61958  0.77255  0.48576  0.95510
     35   2.33166  4.92658  2.96048  2.21402  3.60331  3.47134  2.06946  3.60324  2.48407  3.19141  4.00160  2.75995  3.88031  2.76520  2.94404  2.70618  2.92130  3.26899  5.41109  4.06067     54 h - - -
          2.68618  4.42225  2.77519  2.73123  3.46354  2.40513  3.72494  3.29354  2.67741  2.69355  4.24690  2.90347  2.73739  3.18146  2.89801  2.37887  2.77519  2.98518  4.58477  3.61503
          0.01989  4.32313  5.04548  0.61958  0.77255  0.48576  0.95510
     36   3.02925  5.17306  3.50572  2.82047  4.52444  3.74284  3.42008  3.90006  1.51162  2.39733  4.24312  3.25675  4.09599  2.85590  1.62722  3.03891  3.20835  3.58520  5.50350  4.28454     55 k - - -
          2.68618  4.42225  2.77519  2.73123  3.46354  2.40513  3.72494  3.29354  2.67741  2.69355  4.24690  2.90347  2.73739  3.18146  2.89801  2.37887  2.77519  2.98518  4.58477  3.61503
          0.01989  4.32313  5.04548  0.61958  0.77255  0.48576  0.95510
     37   3.21294  4.53576  4.94864  4.39729  2.46063  4.48172  4.78802  2.14161  4.26441  1.51956  3.21035  4.54901  4.74833  4.39643  4.36725  3.82659  3.44923  1.16880  5.16098  3.92926     56 v - - -
          2.68618  4.42225  2.77519  2.73123  3.46354  2.40513  3.72494  3.29354  2.67741  2.69355  4.24690  2.90347  2.73739  3.18146  2.89801  2.37887  2.77519  2.98518  4.58477  3.61503
          0.01989  4.32313  5.04548  0.61958  0.77255  0.48576  0.95510
     38   4.01880  5.17055  4.99879  4.76407  0.66486  4.70582  3.67294  3.60076  4.58678  2.85917  4.18159  4.37359  5.00283  4.46567  4.54431  4.10303  4.23946  3.56249  3.78352  1.72205     57 F - - -
          2.68618  4.42225  2.77519  2.73123  3.46354  2.40513  3.72494  3.29354  2.67741  2.69355  4.24690  2.90347  2.73739  3.18146  2.89801  2.37887  2.77519  2.98518  4.58477  3.61503
          0.01989  4.32313  5.04548  0.61958  0.77255  0.48576  0.95510
     39   3.32328  5.02954  4.08658  4.05320  5.14108  0.28202  5.12073  4.87506  4.29398  4.46137  5.45747  4.25331  4.43183  4.58325  4.45740  3.51155  3.83828  4.31571  6.09272  5.26629     58 G - - -
          2.68618  4.42225  2.77519  2.73123  3.46354  2.40513  3.72494  3.29354  2.67741  2.69355  4.24690  2.90347  2.73739  3.18146  2.89801  2.37887  2.77519  2.98518  4.58477  3.61503
          0.01989  4.32313  5.04548  0.61958  0.77255  0.48576  0.95510
     40   1.84097  4.33650  3.66650  3.09729  3.47881  3.67376  3.96192  2.63294  3.01032  2.50025  2.83396  3.46978  4.06040  3.32365  2.69235  2.93696  2.91246  2.04025  4.96029  3.73829     59 a - - -
          2.68618  4.42225  2.77519  2.73123  3.46354  2.40513  3.72494  3.29354  2.67741  2.69355  4.24690  2.90347  2.73739  3.18146  2.89801  2.37887  2.77519  2.98518  4.58477  3.61503
          0.01989  4.32313  5.04548  0.61958  0.77255  0.48576  0.95510
     41   2.23978  4.96773  2.74145  2.43659  4.28473  3.03794  3.67507  3.60809  2.39159  3.28408  4.07004  2.96505  3.85218  2.80284  2.55541  1.87862  2.89693  3.35431  5.48262  4.11949     60 s - - -
          2.68618  4.42225  2.77519  2.73123  3.46354  2.40513  3.72494  3.29354  2.67741  2.69355  4.24690  2.90347  2.73739  3.18146  2.89801  2.37887  2.77519  2.98518  4.58477  3.61503
          0.01989  4.32313  5.04548  0.61958  0.77255  0.48576  0.95510
     42   2.85575  5.18020  2.73331  2.46124  4.62225  2.34625  3.82416  4.08487  2.10807  3.60927  4.41968  1.52173  3.95571  2.96903  3.00143  2.83600  3.13177  3.67635  5.76017  4.38912     61 n - - -
          2.68618  4.42225  2.77519  2.73123  3.46354  2.40513  3.72494  3.29354  2.67741  2.69355  4.24690  2.90347  2.73739  3.18146  2.89801  2.37887  2.77519  2.98518  4.58477  3.61503
          0.03024  4.32313  4.10283  0.61958  0.77255  0.48576  0.95510
     43   2.81583  4.41953  4.87622  4.33419  3.62771  4.44128  4.91035  1.58982  4.22335  1.82516  3.47143  4.51079  4.74682  4.44528  4.38341  3.78984  3.16503  1.12861  5.43923  4.25169     62 v - - -
          2.68618  4.42225  2.77519  2.73123  3.46354  2.40513  3.72494  3.29354  2.67741  2.69355  4.24690  2.90347  2.73739  3.18146  2.89801  2.37887  2.77519  2.98518  4.58477  3.61503
          0.02010  4.31299  5.03534  0.61958  0.77255  0.50012  0.93257
     44   2.25769  4.24636  3.73551  3.16349  3.37246  3.66821  3.95224  2.52839  3.09184  1.90538  3.21268  3.50334  4.04747  3.20310  3.38664  2.45297  2.57009  2.27232  4.85413  3.64059     63 l - - -
          2.68618  4.42225  2.77519  2.73123  3.46354  2.40513  3.72494  3.29354  2.67741  2.69355  4.24690  2.90347  2.73739  3.18146  2.89801  2.37887  2.77519  2.98518  4.58477  3.61503
          0.02010  4.31299  5.03534  0.61958  0.77255  0.50012  0.93257
     45   2.62839  5.16329  2.93954  2.16704  4.50626  3.14188  3.64769  3.96268  1.65419  3.45211  4.21824  2.73404  3.87459  2.75689  2.38646  2.55650  2.95860  3.55577  5.58535  4.21449     64 k - - -
          2.68618  4.42225  2.77519  2.73123  3.46354  2.40513  3.72494  3.29354  2.67741  2.69355  4.24690  2.90347  2.73739  3.18146  2.89801  2.37887  2.77519  2.98518  4.58477  3.61503
          0.02010  4.31299  5.03534  0.61958  0.77255  0.50012  0.93257
     46   2.66970  4.15328  4.09347  3.50815  2.74598  3.76877  4.06790  2.49742  3.38775  1.51612  2.79680  3.73377  4.13337  3.61598  3.15833  2.90398  2.69469  2.31335  4.75962  3.56963     65 l - - -
          2.68618  4.42225  2.77519  2.73123  3.46354  2.40513  3.72494  3.29354  2.67741  2.69355  4.24690  2.90347  2.73739  3.18146  2.89801  2.37887  2.77519  2.98518  4.58477  3.61503
          0.02010  4.31299  5.03534  0.61958  0.77255  0.50012  0.93257
     47   2.50642  4.53723  4.68699  4.12193  3.30937  4.34714  4.70255  1.99065  3.98687  0.98388  2.97342  4.35765  4.63240  4.17336  4.14842  3.67390  3.38382  2.22295  5.20436  4.08651     66 l - - -
          2.68618  4.42225  2.77519  2.73123  3.46354  2.40513  3.72494  3.29354  2.67741  2.69355  4.24690  2.90347  2.73739  3.18146  2.89801  2.37887  2.77519  2.98518  4.58477  3.61503
          0.02010  4.31299  5.03534  0.61958  0.77255  0.50012  0.93257
     48   2.41711  5.00649  2.96195  2.28350  4.29505  3.44643  3.03528  3.74111  2.31714  2.82533  3.90592  2.77160  3.83830  2.43964  2.70443  2.34872  2.71343  3.36653  5.47338  4.10247     67 e - - -
          2.68618  4.42225  2.77519  2.73123  3.46354  2.40513  3.72494  3.29354  2.67741  2.69355  4.24690  2.90347  2.73739  3.18146  2.89801  2.37887  2.77519  2.98518  4.58477  3.61503
          0.02010  4.31299  5.03534  0.61958  0.77255  0.47689  0.96945
     49   2.06978  5.13472  2.69293  2.12216  4.46265  3.43310  3.22456  3.93474  2.15239  3.43030  4.18197  2.90711  3.83315  2.55350  2.58024  2.52830  2.90092  3.51655  5.57472  4.17673     68 a - - -
          2.68618  4.42225  2.77519  2.73123  3.46354  2.40513  3.72494  3.29354  2.67741  2.69355  4.24690  2.90347  2.73739  3.18146  2.89801  2.37887  2.77519  2.98518  4.58477  3.61503
          0.01989  4.32313  5.04548  0.61958  0.77255  0.48576  0.95510
     50   2.03327  4.24502  3.78683  3.22109  3.39802  3.24574  3.99640  2.53808  3.14600  1.99284  3.38113  3.27319  4.06530  3.42179  3.43216  2.94605  2.77681  1.95679  4.88523  3.67330     69 v - - -
          2.68618  4.42225  2.77519  2.73123  3.46354  2.40513  3.72494  3.29354  2.67741  2.69355  4.24690  2.90347  2.73739  3.18146  2.89801  2.37887  2.77519  2.98518  4.58477  3.61503
          0.01989  4.32313  5.04548  0.61958  0.77255  0.48576  0.95510
     51   2.50815  4.86836  2.98563  2.52322  4.19279  2.40655  3.41888  3.61357  2.46871  3.13767  4.02911  3.03261  2.04259  2.84517  2.98756  2.63796  2.93940  3.27254  5.44595  4.11415     70 p - - -
          2.68618  4.42225  2.77519  2.73123  3.46354  2.40513  3.72494  3.29354  2.67741  2.69355  4.24690  2.90347  2.73739  3.18146  2.89801  2.37887  2.77519  2.98518  4.58477  3.61503
          0.01989  4.32313  5.04548  0.61958  0.77255  0.48576  0.95510
     52   2.29366  4.85301  2.92609  2.18264  4.10228  3.17229  3.68419  3.51798  2.48360  2.93600  3.75636  3.00500  2.48629  2.83310  2.94786  2.67892  2.75480  2.93719  5.36306  4.02611     71 e - - -
          2.68618  4.42225  2.77519  2.73123  3.46354  2.40513  3.72494  3.29354  2.67741  2.69355  4.24690  2.90347  2.73739  3.18146  2.89801  2.37887  2.77519  2.98518  4.58477  3.61503
          0.01989  4.32313  5.04548  0.61958  0.77255  0.48576  0.95510
     53   2.27037  5.13526  2.52297  1.94318  4.45686  3.33278  2.95418  3.92971  2.39067  3.43053  4.18431  2.90092  3.48905  2.55863  2.88324  2.50229  2.90518  3.51368  5.58078  3.90813     72 e - - -
          2.68618  4.42225  2.77519  2.73123  3.46354  2.40513  3.72494  3.29354  2.67741  2.69355  4.24690  2.90347  2.73739  3.18146  2.89801  2.37887  2.77519  2.98518  4.58477  3.61503
          0.01989  4.32313  5.04548  0.61958  0.77255  0.48576  0.95510
     54   2.49217  4.90122  2.80684  2.34519  4.15496  3.46505  3.39076  3.58104  2.42255  2.53079  3.96739  2.98236  3.23490  2.37923  2.86914  2.66621  2.80760  3.10797  5.39248  3.23417     73 e - - -
          2.68614  4.42229  2.77523  2.73127  3.46358  2.40501  3.72498  3.29358  2.67733  2.69359  4.24693  2.90350  2.73743  3.18150  2.89805  2.37891  2.77509  2.98516  4.58481  3.61507
          0.13602  2.11412  5.04548  0.58554  0.81375  0.48576  0.95510
     55   2.85353  4.20529  3.45960  2.83035  4.01887  3.66829  3.48469  3.43611  2.33409  2.54206  3.92156  3.26558  4.04402  2.88778  1.35036  2.94181  3.06565  3.16883  5.27152  4.01077     76 r - - -
          2.68618  4.42225  2.77519  2.73123  3.46354  2.40513  3.72494  3.29354  2.67741  2.69355  4.24690  2.90347  2.73739  3.18146  2.89801  2.37887  2.77519  2.98518  4.58477  3.61503
          0.01989  4.32313  5.04548  0.61958  0.77255  0.48576  0.95510
     56   2.43852  4.42894  2.47316  2.28636  4.35768  2.97414  3.63665  3.81428  2.39127  3.26577  4.10881  2.92689  2.95332  2.74982  2.26918  2.59398  2.88407  3.42189  5.51472  4.13174     77 r - - -
          2.68618  4.42225  2.77519  2.73123  3.46354  2.40513  3.72494  3.29354  2.67741  2.69355  4.24690  2.90347  2.73739  3.18146  2.89801  2.37887  2.77519  2.98518  4.58477  3.61503
          0.01989  4.32313  5.04548  0.61958  0.77255  0.48576  0.95510
     57   2.16679  5.31023  1.48895  2.16806  4.62523  3.41197  3.76338  4.10259  2.60684  3.61371  4.40311  2.79452  3.91276  2.89557  2.79669  2.78824  3.09648  3.69249  5.77845  4.35168     78 d - - -
          2.68618  4.42225  2.77519  2.73123  3.46354  2.40513  3.72494  3.29354  2.67741  2.69355  4.24690  2.90347  2.73739  3.18146  2.89801  2.37887  2.77519  2.98518  4.58477  3.61503
          0.01989  4.32313  5.04548  0.61958  0.77255  0.48576  0.95510
     58   1.53717  4.33149  4.08521  3.53261  3.54310  3.86782  4.29776  1.96207  3.44888  2.26205  3.46836  3.82187  4.27605  3.72443  3.71899  3.17596  2.73796  1.97690  5.13364  3.92624     79 a - - -
          2.68618  4.42225  2.77519  2.73123  3.46354  2.40513  3.72494  3.29354  2.67741  2.69355  4.24690  2.90347  2.73739  3.18146  2.89801  2.37887  2.77519  2.98518  4.58477  3.61503
          0.01989  4.32313  5.04548  0.61958  0.77255  0.48576  0.95510
     59   1.96638  4.16975  4.23228  3.64624  2.60310  3.83881  4.15117  2.46453  3.51958  1.95619  2.58835  3.84016  4.19758  3.72772  3.56371  3.13206  2.94927  1.95799  4.79138  3.60776     80 l - - -
          2.68618  4.42225  2.77519  2.73123  3.46354  2.40513  3.72494  3.29354  2.67741  2.69355  4.24690  2.90347  2.73739  3.18146  2.89801  2.37887  2.77519  2.98518  4.58477  3.61503
          0.02008  4.31411  5.03646  0.61958  0.77255  0.48576  0.95510
     60   2.46238  5.02882  2.86935  2.32150  4.32411  3.44478  3.63980  3.77338  2.34319  3.31154  4.08583  2.70385  3.83997  2.55046  2.33509  2.18508  2.88787  2.85017  5.49256  4.11812     81 s - - -
          2.68618  4.42225  2.77519  2.73123  3.46354  2.40513  3.72494  3.29354  2.67741  2.69355  4.24690  2.90347  2.73739  3.18146  2.89801  2.37887  2.77519  2.98518  4.58477  3.61503
          0.02008  4.31411  5.03646  0.61958  0.77255  0.48576  0.95510
     61   2.26478  4.34153  3.68199  3.35060  4.48323  3.12893  4.39816  3.85559  3.36499  3.57061  4.39814  3.49506  3.87330  3.66283  3.67938  1.09723  1.74571  3.31930  5.82594  4.61591     82 s - - -
          2.68618  4.42225  2.77519  2.73123  3.46354  2.40513  3.72494  3.29354  2.67741  2.69355  4.24690  2.90347  2.73739  3.18146  2.89801  2.37887  2.77519  2.98518  4.58477  3.61503
          0.02008  4.31411  5.03646  0.61958  0.77255  0.48576  0.95510
     62   3.32763  4.60575  5.17442  4.61273  3.35424  4.68129  5.07042  1.56792  4.48776  1.20578  2.63362  4.78080  4.88578  4.57347  4.56102  4.03790  3.55716  1.63031  5.37199  4.29208     83 l - - -
          2.68618  4.42225  2.77519  2.73123  3.46354  2.40513  3.72494  3.29354  2.67741  2.69355  4.24690  2.90347  2.73739  3.18146  2.89801  2.37887  2.77519  2.98518  4.58477  3.61503
          0.02008  4.31411  5.03646  0.61958  0.77255  0.48576  0.95510
     63   2.27436  3.08166  4.20403  3.62661  3.29534  3.78240  4.15468  2.34488  3.50443  2.03177  3.28824  3.81251  4.17198  3.72464  3.67917  2.93797  2.55033  1.67348  4.82836  3.63628     84 v - - -
          2.68618  4.42225  2.77519  2.73123  3.46354  2.40513  3.72494  3.29354  2.67741  2.69355  4.24690  2.90347  2.73739  3.18146  2.89801  2.37887  2.77519  2.98518  4.58477  3.61503
          0.02008  4.31411  5.03646  0.61958  0.77255  0.48576  0.95510
     64   3.18739  4.77011  4.67884  4.24921  1.93388  4.35587  3.71070  3.25142  4.09523  2.73716  3.52864  4.13433  4.67743  4.13956  4.16935  3.68270  3.66768  3.11725  3.30475  0.89909     85 y - - -
          2.68618  4.42225  2.77519  2.73123  3.46354  2.40513  3.72494  3.29354  2.67741  2.69355  4.24690  2.90347  2.73739  3.18146  2.89801  2.37887  2.77519  2.98518  4.58477  3.61503
          0.02008  4.31411  5.03646  0.61958  0.77255  0.48576  0.95510
     65   2.89486  5.18729  2.69179  1.10601  4.46914  3.46181  3.83344  3.86009  2.63290  3.45367  4.32651  2.98825  3.97704  2.84229  3.07414  2.87651  3.15749  3.01484  5.69934  4.31836     86 e - - -
          2.68618  4.42225  2.77519  2.73123  3.46354  2.40513  3.72494  3.29354  2.67741  2.69355  4.24690  2.90347  2.73739  3.18146  2.89801  2.37887  2.77519  2.98518  4.58477  3.61503
          0.02008  4.31411  5.03646  0.61958  0.77255  0.48576  0.95510
     66   0.73502  4.29773  3.81911  3.59756  4.55102  3.09730  4.59261  3.89561  3.64169  3.66781  4.51725  3.60970  3.88910  3.91131  3.88945  2.13126  2.90176  3.33250  5.92710  4.73946     87 a - - -
          2.68594  4.42239  2.77534  2.73137  3.46368  2.40527  3.72509  3.29368  2.67736  2.69369  4.24704  2.90361  2.73713  3.18160  2.89815  2.37873  2.77471  2.98507  4.58491  3.61517
          0.08606  2.57748  5.03646  1.79635  0.18141  0.48576  0.95510
     67   2.53224  3.76334  2.45476  2.05833  4.40315  3.43012  3.62646  3.86843  2.37645  3.38077  4.13869  2.56242  3.82720  2.31551  2.74340  2.62931  2.88485  3.46306  5.53990  3.74702     99 e - - -
          2.68618  4.42225  2.77519  2.73123  3.46354  2.40513  3.72494  3.29354  2.67741  2.69355  4.24690  2.90347  2.73739  3.18146  2.89801  2.37887  2.77519  2.98518  4.58477  3.61503
          0.02008  4.31411  5.03646  0.61958  0.77255  0.48576  0.95510
     68   1.66131  4.43746  3.31554  2.84540  3.59855  2.85467  3.83537  2.96845  2.80026  2.58995  3.23489  3.27698  3.96619  3.12289  3.07193  2.81728  2.87207  2.72917  3.96332  3.76839    100 a - - -
          2.68618  4.42225  2.77519  2.73123  3.46354  2.40513  3.72494  3.29354  2.67741  2.69355  4.24690  2.90347  2.73739  3.18146  2.89801  2.37887  2.77519  2.98518  4.58477  3.61503
          0.02008  4.31411  5.03646  0.61958  0.77255  0.48576  0.95510
     69   3.20952  5.04638  3.89463  3.22067  3.73777  3.89001  3.87869  3.72476  2.37507  3.23045  4.19895  3.56838  4.27728  3.16977  0.96356  3.29712  3.40943  3.48884  2.73449  3.68233    101 r - - -
          2.68618  4.42225  2.77519  2.73123  3.46354  2.40513  3.72494  3.29354  2.67741  2.69355  4.24690  2.90347  2.73739  3.18146  2.89801  2.37887  2.77519  2.98518  4.58477  3.61503
          0.02008  4.31411  5.03646  0.61958  0.77255  0.48576  0.95510
     70   2.21341  4.22151  3.78999  3.02283  3.34356  2.98261  3.96813  2.29780  3.13968  2.05419  2.97188  3.53909  4.06035  3.40860  3.41902  2.95175  2.59911  2.27070  4.83089  3.62103    102 l - - -
          2.68618  4.42225  2.77519  2.73123  3.46354  2.40513  3.72494  3.29354  2.67741  2.69355  4.24690  2.90347  2.73739  3.18146  2.89801  2.37887  2.77519  2.98518  4.58477  3.61503
          0.02008  4.31411  5.03646  0.61958  0.77255  0.48576  0.95510
     71   2.29568  4.83297  2.85206  2.50290  4.06944  3.48263  3.50255  2.97417  2.47572  2.97005  3.90651  3.01857  3.87264  2.70927  2.03379  2.61230  2.88205  3.04131  5.33669  4.00818    103 r - - -
          2.68618  4.42225  2.77519  2.73123  3.46354  2.40513  3.72494  3.29354  2.67741  2.69355  4.24690  2.90347  2.73739  3.18146  2.89801  2.37887  2.77519  2.98518  4.58477  3.61503
          0.02008  4.31411  5.03646  0.61958  0.77255  0.48576  0.95510
     72   3.18288  5.74354  0.87741  2.27489  5.06287  3.37627  4.00996  4.66383  3.10892  4.15534  5.03810  2.14786  4.04288  3.19424  3.74303  3.05698  3.50232  4.20678  6.26529  4.72510    104 d - - -
          2.68618  4.42225  2.77519  2.73123  3.46354  2.40513  3.72494  3.29354  2.67741  2.69355  4.24690  2.90347  2.73739  3.18146  2.89801  2.37887  2.77519  2.98518  4.58477  3.61503
          0.02008  4.31411  5.03646  0.61958  0.77255  0.48576  0.95510
     73   3.44820  5.10617  4.10529  4.02291  4.94430  3.77001  5.04222  4.63225  4.12383  4.19741  5.28036  4.27543  0.30531  4.49699  4.29824  3.63420  3.92724  4.22127  5.98278  5.07766    105 P - - -
          2.68618  4.42225  2.77519  2.73123  3.46354  2.40513  3.72494  3.29354  2.67741  2.69355  4.24690  2.90347  2.73739  3.18146  2.89801  2.37887  2.77519  2.98518  4.58477  3.61503
          0.02008  4.31411  5.03646  0.61958  0.77255  0.48576  0.95510
     74   2.99378  4.42083  4.61207  4.12764  3.72582  4.16334  4.81465  1.83518  4.00032  2.44214  3.60790  4.30453  4.59931  4.29031  4.20439  3.16600  3.28991  0.86239  5.48710  4.25661    106 v - - -
          2.68618  4.42225  2.77519  2.73123  3.46354  2.40513  3.72494  3.29354  2.67741  2.69355  4.24690  2.90347  2.73739  3.18146  2.89801  2.37887  2.77519  2.98518  4.58477  3.61503
          0.02008  4.31411  5.03646  0.61958  0.77255  0.48576  0.95510
     75   2.66723  4.54513  3.31956  2.63827  3.62031  3.00019  3.19143  3.08909  2.70053  2.76615  3.64056  3.21734  3.96048  3.04944  2.85872  2.70029  2.89757  2.83937  3.46510  2.14690    107 y - - -
          2.68618  4.42225  2.77519  2.73123  3.46354  2.40513  3.72494  3.29354  2.67741  2.69355  4.24690  2.90347  2.73739  3.18146  2.89801  2.37887  2.77519  2.98518  4.58477  3.61503
          0.02008  4.31411  5.03646  0.61958  0.77255  0.48576  0.95510
     76   3.30844  5.01651  4.07005  4.03524  5.12500  0.28739  5.10435  4.85581  4.27490  4.44379  5.43919  4.23673  4.41870  4.56487  4.44021  3.49634  3.82284  4.29821  6.07995  5.24961    108 G - - -
          2.68618  4.42225  2.77519  2.73123  3.46354  2.40513  3.72494  3.29354  2.67741  2.69355  4.24690  2.90347  2.73739  3.18146  2.89801  2.37887  2.77519  2.98518  4.58477  3.61503
          0.02008  4.31411  5.03646  0.61958  0.77255  0.48576  0.95510
     77   1.62522  1.83581  3.94922  3.50854  4.11517  3.17651  4.37247  3.49036  3.44809  3.21108  4.06691  3.58340  2.67698  3.71367  3.72414  1.98732  2.84087  3.06851  5.52776  4.33906    109 a - - -
          2.68618  4.42225  2.77519  2.73123  3.46354  2.40513  3.72494  3.29354  2.67741  2.69355  4.24690  2.90347  2.73739  3.18146  2.89801  2.37887  2.77519  2.98518  4.58477  3.61503
          0.02008  4.31411  5.03646  0.61958  0.77255  0.48576  0.95510
     78   2.36759  3.84136  3.95339  3.37259  3.26175  3.70945  3.48537  2.50069  3.27260  2.34744  3.12161  3.63475  4.08211  3.51655  3.49902  2.98731  2.44047  1.72562  4.76168  2.97787    110 v - - -
          2.68618  4.42225  2.77519  2.73123  3.46354  2.40513  3.72494  3.29354  2.67741  2.69355  4.24690  2.90347  2.73739  3.18146  2.89801  2.37887  2.77519  2.98518  4.58477  3.61503
          0.02008  4.31411  5.03646  0.61958  0.77255  0.48576  0.95510
     79   2.03952  4.56538  3.34072  2.97590  4.41326  1.24936  4.10964  3.82484  2.90497  3.46439  4.29709  3.31633  3.92055  3.31848  2.58860  2.69074  2.96662  3.37117  5.68506  4.43140    111 g - - -
          2.68618  4.42225  2.77519  2.73123  3.46354  2.40513  3.72494  3.29354  2.67741  2.69355  4.24690  2.90347  2.73739  3.18146  2.89801  2.37887  2.77519  2.98518  4.58477  3.61503
          0.03051  4.31411  4.09382  0.61958  0.77255  0.48576  0.95510
     80   2.36612  4.26860  3.65866  2.91945  3.39349  3.64784  3.32865  2.56888  3.02106  2.16801  3.37587  3.44903  4.02454  3.23081  3.33278  2.90508  2.56418  1.90126  4.86268  3.53098    112 v - - -
          2.68618  4.42225  2.77519  2.73123  3.46354  2.40513  3.72494  3.29354  2.67741  2.69355  4.24690  2.90347  2.73739  3.18146  2.89801  2.37887  2.77519  2.98518  4.58477  3.61503
          0.02028  4.30388  5.02623  0.61958  0.77255  0.50012  0.93257
     81   3.29339  4.54899  5.18881  4.65851  3.59566  4.73607  5.22938  1.18657  4.55583  1.79598  3.08727  4.83343  4.96520  4.72530  4.68154  4.11108  3.53675  1.29332  5.59509  4.45163    113 i - - -
          2.68618  4.42225  2.77519  2.73123  3.46354  2.40513  3.72494  3.29354  2.67741  2.69355  4.24690  2.90347  2.73739  3.18146  2.89801  2.37887  2.77519  2.98518  4.58477  3.61503
          0.02028  4.30388  5.02623  0.61958  0.77255  0.50012  0.93257
     82   2.62648  3.66784  3.75635  3.18165  2.90789  2.98105  3.94213  2.68705  2.99869  2.18779  3.03651  3.24762  4.04053  3.37777  3.05312  2.41655  2.85841  2.40886  3.41401  3.60424    114 l - - -
          2.68618  4.42225  2.77519  2.73123  3.46354  2.40513  3.72494  3.29354  2.67741  2.69355  4.24690  2.90347  2.73739  3.18146  2.89801  2.37887  2.77519  2.98518  4.58477  3.61503
          0.02028  4.30388  5.02623  0.61958  0.77255  0.50012  0.93257
     83   2.10195  4.16702  2.76709  2.43091  3.68101  3.21376  3.57282  3.31158  2.48664  3.07380  3.78358  2.79394  3.86403  2.83515  2.73390  2.46869  2.65547  3.09467  5.32501  3.99479    115 a - - -
          2.68618  4.42225  2.77519  2.73123  3.46354  2.40513  3.72494  3.29354  2.67741  2.69355  4.24690  2.90347  2.73739  3.18146  2.89801  2.37887  2.77519  2.98518  4.58477  3.61503
          0.02028  4.30388  5.02623  0.61958  0.77255  0.50012  0.93257
     84   2.89600  4.55473  3.92596  3.56956  3.64031  2.44571  4.39343  2.91677  3.46242  0.91349  3.67168  3.82986  4.26083  3.81379  3.69666  3.17067  3.23685  2.78306  5.25357  4.01577    116 l - - -
          2.68618  4.42225  2.77519  2.73123  3.46354  2.40513  3.72494  3.29354  2.67741  2.69355  4.24690  2.90347  2.73739  3.18146  2.89801  2.37887  2.77519  2.98518  4.58477  3.61503
          0.02028  4.30388  5.02623  0.61958  0.77255  0.50012  0.93257
     85   2.68824  4.42067  2.91416  2.02639  4.40188  3.44691  3.64729  3.85617  2.37573  3.37649  4.14797  2.64603  3.85215  1.85300  2.70726  2.53438  2.91996  3.46393  5.53973  4.16291    117 q - - -
          2.68618  4.42225  2.77519  2.73123  3.46354  2.40513  3.72494  3.29354  2.67741  2.69355  4.24690  2.90347  2.73739  3.18146  2.89801  2.37887  2.77519  2.98518  4.58477  3.61503
          0.02028  4.30388  5.02623  0.61958  0.77255  0.50012  0.93257
     86   2.66418  4.93145  2.93927  2.41880  4.19537  3.47342  3.01074  3.62298  2.35533  2.70933  3.99613  2.83877  3.86251  2.30573  2.41501  2.67839  2.89272  3.27910  3.44742  4.06424    118 q - - -
          2.68618  4.42225  2.77519  2.73123  3.46354  2.40513  3.72494  3.29354  2.67741  2.69355  4.24690  2.90347  2.73739  3.18146  2.89801  2.37887  2.77519  2.98518  4.58477  3.61503
          0.02028  4.30388  5.02623  0.61958  0.77255  0.50012  0.93257
     87   2.78169  5.28711  2.43753  1.74922  4.60878  3.41411  3.47723  4.09385  2.48777  3.57925  4.34606  2.82420  3.62507  1.82736  2.91814  2.72707  3.02337  3.66786  5.72052  4.29730    119 e - - -
          2.68618  4.42225  2.77519  2.73123  3.46354  2.40513  3.72494  3.29354  2.67741  2.69355  4.24690  2.90347  2.73739  3.18146  2.89801  2.37887  2.77519  2.98518  4.58477  3.61503
          0.02028  4.30388  5.02623  0.61958  0.77255  0.50012  0.93257
     88   2.53865  4.16455  4.24782  3.66573  3.26896  3.85704  4.17875  1.98572  3.53620  1.69372  3.25429  3.48044  4.21756  3.75564  3.70444  3.15314  2.95477  1.75735  4.82807  3.39833    120 l - - -
          2.68618  4.42225  2.77519  2.73123  3.46354  2.40513  3.72494  3.29354  2.67741  2.69355  4.24690  2.90347  2.73739  3.18146  2.89801  2.37887  2.77519  2.98518  4.58477  3.61503
          0.02028  4.30388  5.02623  0.61958  0.77255  0.50012  0.93257
     89   2.26702  3.38692  2.81056  2.31705  4.15671  2.92754  3.66009  3.58381  2.41394  3.16756  3.83887  2.84930  3.84948  2.75365  2.70786  2.35070  2.87211  3.11156  5.39202  4.04316    121 a - - -
          2.68618  4.42225  2.77519  2.73123  3.46354  2.40513  3.72494  3.29354  2.67741  2.69355  4.24690  2.90347  2.73739  3.18146  2.89801  2.37887  2.77519  2.98518  4.58477  3.61503
          0.02028  4.30388  5.02623  0.61958  0.77255  0.50012  0.93257
     90   2.35374  3.85790  3.21079  2.58429  3.79055  3.42906  3.74942  3.11209  2.62747  2.50178  3.49166  3.07346  3.91218  2.35212  2.95775  2.52810  2.45395  2.90755  5.15221  3.86846    122 q - - -
          2.68618  4.42225  2.77519  2.73123  3.46354  2.40513  3.72494  3.29354  2.67741  2.69355  4.24690  2.90347  2.73739  3.18146  2.89801  2.37887  2.77519  2.98518  4.58477  3.61503
          0.02028  4.30388  5.02623  0.61958  0.77255  0.50012  0.93257
     91   2.01455  4.30365  3.47218  3.17692  3.49194  3.63504  4.02483  2.68511  3.12023  1.63105  3.46017  3.51639  4.06375  3.41010  3.42795  2.79771  2.91452  2.22030  4.98516  3.76533    123 l - - -
          2.68618  4.42225  2.77519  2.73123  3.46354  2.40513  3.72494  3.29354  2.67741  2.69355  4.24690  2.90347  2.73739  3.18146  2.89801  2.37887  2.77519  2.98518  4.58477  3.61503
          0.02028  4.30388  5.02623  0.61958  0.77255  0.50012  0.93257
     92   2.35740  5.14359  3.04458  2.40598  4.48829  3.51215  3.42769  3.92704  1.95379  3.41965  4.19721  2.99481  3.89858  2.03839  2.21691  2.73579  2.86896  3.53690  5.55013  4.20783    124 k - - -
          2.68618  4.42225  2.77519  2.73123  3.46354  2.40513  3.72494  3.29354  2.67741  2.69355  4.24690  2.90347  2.73739  3.18146  2.89801  2.37887  2.77519  2.98518  4.58477  3.61503
          0.02028  4.30388  5.02623  0.61958  0.77255  0.50012  0.93257
     93   1.73952  3.80898  3.40358  2.94843  3.55531  3.00534  3.88858  2.90975  2.90429  2.62731  3.24483  3.34399  3.97414  3.08039  3.26210  2.76532  2.75535  2.27847  4.99329  3.75730    125 a - - -
          2.68618  4.42225  2.77519  2.73123  3.46354  2.40513  3.72494  3.29354  2.67741  2.69355  4.24690  2.90347  2.73739  3.18146  2.89801  2.37887  2.77519  2.98518  4.58477  3.61503
          0.02028  4.30388  5.02623  0.61958  0.77255  0.50012  0.93257
     94   2.97911  5.56796  1.85188  1.41640  4.86796  3.38774  3.82586  4.38381  2.74052  3.85443  4.65805  2.83928  3.94974  2.02401  3.29633  2.87972  3.24459  3.94237  5.99658  4.51327    126 e - - -
          2.68618  4.42225  2.77519  2.73123  3.46354  2.40513  3.72494  3.29354  2.67741  2.69355  4.24690  2.90347  2.73739  3.18146  2.89801  2.37887  2.77519  2.98518  4.58477  3.61503
          0.02028  4.30388  5.02623  0.61958  0.77255  0.50012  0.93257
     95   2.46590  4.22877  3.87734  3.31598  3.37449  3.69808  4.04262  2.36622  3.21673  1.46399  3.35657  3.31067  4.09673  3.49450  3.47675  2.85267  2.71171  2.34929  4.88201  3.67593    127 l - - -
          2.68618  4.42225  2.77519  2.73123  3.46354  2.40513  3.72494  3.29354  2.67741  2.69355  4.24690  2.90347  2.73739  3.18146  2.89801  2.37887  2.77519  2.98518  4.58477  3.61503
          0.08412  4.30388  2.70061  0.61958  0.77255  0.50012  0.93257
     96   1.70859  4.67349  2.98690  2.50209  3.95089  3.44303  3.74170  3.34205  2.58918  2.98992  3.69498  2.88904  3.87236  2.92783  3.02993  2.39159  2.81440  2.76525  5.27253  3.96902    128 a - - -
          2.68618  4.42225  2.77519  2.73123  3.46354  2.40513  3.72494  3.29354  2.67741  2.69355  4.24690  2.90347  2.73739  3.18146  2.89801  2.37887  2.77519  2.98518  4.58477  3.61503
          0.06188  4.24137  3.08755  0.61958  0.77255  0.58075  0.81980
     97   2.18424  4.37724  3.31297  2.83629  3.52345  3.56034  3.80606  2.88866  2.79221  2.50729  3.47843  3.26316  3.94188  2.97277  2.86815  2.70126  2.57470  2.12770  4.44233  3.48801    129 v - - -
          2.68618  4.42225  2.77519  2.73123  3.46354  2.40513  3.72494  3.29354  2.67741  2.69355  4.24690  2.90347  2.73739  3.18146  2.89801  2.37887  2.77519  2.98518  4.58477  3.61503
          0.04303  4.20198  3.60632  0.61958  0.77255  0.62609  0.76503
     98   2.11137  4.28290  4.16563  3.60526  3.40240  3.91624  4.30121  2.05280  3.50702  1.60423  3.31584  3.87485  4.28935  3.76358  3.74518  3.22173  2.81372  1.88942  5.04517  3.85447    130 l - - -
          2.68618  4.42225  2.77519  2.73123  3.46354  2.40513  3.72494  3.29354  2.67741  2.69355  4.24690  2.90347  2.73739  3.18146  2.89801  2.37887  2.77519  2.98518  4.58477  3.61503
          0.12032  4.18189  2.32184  0.61958  0.77255  0.64779  0.74066
     99   2.78625  5.13718  2.97996  2.19258  4.49508  3.48558  3.23529  3.91856  2.04892  3.39950  4.19663  2.96791  3.88353  1.89148  2.22921  2.75938  2.99738  3.54110  5.51309  4.19907    131 q - - -
          2.68618  4.42225  2.77519  2.73123  3.46354  2.40513  3.72494  3.29354  2.67741  2.69355  4.24690  2.90347  2.73739  3.18146  2.89801  2.37887  2.77519  2.98518  4.58477  3.61503
          0.01708  4.07865        *  0.61958  0.77255  0.00000        *
//
