# Supplementary material for: Genome-wide identification and characterization of the Lateral Organ Boundaries Domain (LBD) gene family in polyploid wheat and related species
Source: PeerJ. 2021 Aug 11;9:e11811. doi: 10.7717/peerj.11811 (PMC8364319; doi:10.7717/peerj.11811)
Supplement: Supplemental Information 9 [file peerj-09-11811-s009.zip › New HMM/new_LOB_Td.hmm]

HMMER3/f [3.1b1 | May 2013]
NAME  domain
LENG  98
ALPH  amino
RF    no
MM    no
CONS  yes
CS    no
MAP   yes
DATE  Tue Aug  4 03:45:47 2020
NSEQ  91
EFFN  1.008087
CKSUM 3619246243
STATS LOCAL MSV       -9.7574  0.71809
STATS LOCAL VITERBI  -10.3708  0.71809
STATS LOCAL FORWARD   -3.7179  0.71809
HMM          A        C        D        E        F        G        H        I        K        L        M        N        P        Q        R        S        T        V        W        Y   
            m->m     m->i     m->d     i->m     i->i     d->m     d->d
  COMPO   2.35689  3.26386  3.16877  2.72998  3.31877  2.96353  3.70963  2.96959  2.69505  2.48835  3.71167  3.13187  3.32844  3.02565  2.71858  2.70721  2.93048  2.62879  4.96068  3.58077
          2.68618  4.42225  2.77519  2.73123  3.46354  2.40513  3.72494  3.29354  2.67741  2.69355  4.24690  2.90347  2.73739  3.18146  2.89801  2.37887  2.77519  2.98518  4.58477  3.61503
          0.03043  4.19427  4.20739  0.61958  0.77255  0.00000        *
      1   2.12971  4.46815  3.25319  2.85414  4.25538  3.19761  4.00300  3.67007  2.86041  3.31334  4.13937  3.21156  1.71502  3.21008  3.04265  1.95324  2.85009  3.23203  5.55682  4.28736      1 p - - -
          2.68618  4.42225  2.77519  2.73123  3.46354  2.40513  3.72494  3.29354  2.67741  2.69355  4.24690  2.90347  2.73739  3.18146  2.89801  2.37887  2.77519  2.98518  4.58477  3.61503
          0.02284  4.18668  4.90903  0.61958  0.77255  0.49524  0.94013
      2   2.99984  0.47779  4.57307  4.39270  4.32749  3.54580  4.97236  3.53706  4.22697  3.43162  4.56697  4.29856  4.27555  4.56034  4.29114  3.27041  3.49368  3.25680  5.66178  4.60953      2 C - - -
          2.68618  4.42225  2.77519  2.73123  3.46354  2.40513  3.72494  3.29354  2.67741  2.69355  4.24690  2.90347  2.73739  3.18146  2.89801  2.37887  2.77519  2.98518  4.58477  3.61503
          0.02284  4.18668  4.90903  0.61958  0.77255  0.49524  0.94013
      3   1.59418  4.51972  3.08546  2.77089  4.39771  2.12127  4.02004  3.83580  2.91879  3.45846  4.26819  2.18987  3.81424  3.21560  3.33870  2.41584  2.87129  3.34896  5.67834  4.38586      3 a - - -
          2.68618  4.42225  2.77519  2.73123  3.46354  2.40513  3.72494  3.29354  2.67741  2.69355  4.24690  2.90347  2.73739  3.18146  2.89801  2.37887  2.77519  2.98518  4.58477  3.61503
          0.02284  4.18668  4.90903  0.61958  0.77255  0.49524  0.94013
      4   1.23669  4.24402  3.64819  3.25979  4.22988  2.08307  4.26392  3.59106  3.25959  3.31478  4.15412  3.41892  3.80202  3.54421  3.58047  2.28420  2.78772  2.68295  5.60095  4.39107      4 a - - -
          2.68618  4.42225  2.77519  2.73123  3.46354  2.40513  3.72494  3.29354  2.67741  2.69355  4.24690  2.90347  2.73739  3.18146  2.89801  2.37887  2.77519  2.98518  4.58477  3.61503
          0.02284  4.18668  4.90903  0.61958  0.77255  0.49524  0.94013
      5   2.99984  0.47779  4.57307  4.39270  4.32749  3.54580  4.97236  3.53706  4.22697  3.43162  4.56697  4.29856  4.27555  4.56034  4.29114  3.27041  3.49368  3.25680  5.66178  4.60953      5 C - - -
          2.68618  4.42225  2.77519  2.73123  3.46354  2.40513  3.72494  3.29354  2.67741  2.69355  4.24690  2.90347  2.73739  3.18146  2.89801  2.37887  2.77519  2.98518  4.58477  3.61503
          0.02284  4.18668  4.90903  0.61958  0.77255  0.49524  0.94013
      6   3.20799  5.31657  3.64944  2.93677  4.81769  3.79666  3.69606  4.14778  1.04652  3.55300  4.42763  3.32113  4.15362  2.82671  1.67006  3.19352  3.35882  3.82742  5.56056  4.41951      6 k - - -
          2.68618  4.42225  2.77519  2.73123  3.46354  2.40513  3.72494  3.29354  2.67741  2.69355  4.24690  2.90347  2.73739  3.18146  2.89801  2.37887  2.77519  2.98518  4.58477  3.61503
          0.02284  4.18668  4.90903  0.61958  0.77255  0.49524  0.94013
      7   2.72069  4.19052  4.12182  3.55120  2.04626  3.80391  3.14715  2.51991  3.42892  1.97841  3.24365  3.74706  4.16270  3.64058  3.61177  3.09319  2.95141  1.96678  4.52894  3.02130      7 v - - -
          2.68618  4.42225  2.77519  2.73123  3.46354  2.40513  3.72494  3.29354  2.67741  2.69355  4.24690  2.90347  2.73739  3.18146  2.89801  2.37887  2.77519  2.98518  4.58477  3.61503
          0.02284  4.18668  4.90903  0.61958  0.77255  0.49524  0.94013
      8   3.06792  4.68979  3.84165  3.40578  3.33549  3.95491  4.22555  2.70139  3.10301  0.98583  3.31091  3.76920  4.34721  2.78767  3.33885  3.34064  3.31568  2.71725  5.09258  3.83209      8 l - - -
          2.68618  4.42225  2.77519  2.73123  3.46354  2.40513  3.72494  3.29354  2.67741  2.69355  4.24690  2.90347  2.73739  3.18146  2.89801  2.37887  2.77519  2.98518  4.58477  3.61503
          0.02284  4.18668  4.90903  0.61958  0.77255  0.49524  0.94013
      9   3.24425  5.11967  3.76851  3.23875  4.64461  3.50917  4.01862  4.15831  2.35544  3.64830  4.59041  3.58237  4.22850  3.21366  0.68753  3.31413  3.50544  3.83228  5.59036  4.47935      9 R - - -
          2.68618  4.42225  2.77519  2.73123  3.46354  2.40513  3.72494  3.29354  2.67741  2.69355  4.24690  2.90347  2.73739  3.18146  2.89801  2.37887  2.77519  2.98518  4.58477  3.61503
          0.02284  4.18668  4.90903  0.61958  0.77255  0.49524  0.94013
     10   3.24241  5.31645  3.72126  2.98462  4.82298  3.82084  3.70338  4.14586  1.52500  3.55119  4.43439  3.35333  4.17483  2.83661  1.09952  3.23276  3.38758  3.83404  5.55530  4.42845     10 r - - -
          2.68618  4.42225  2.77519  2.73123  3.46354  2.40513  3.72494  3.29354  2.67741  2.69355  4.24690  2.90347  2.73739  3.18146  2.89801  2.37887  2.77519  2.98518  4.58477  3.61503
          0.02284  4.18668  4.90903  0.61958  0.77255  0.47988  0.96458
     11   2.92340  5.15462  3.25012  2.66798  4.58417  2.49745  3.67517  3.97115  1.56249  3.44629  4.27198  3.13065  3.99855  2.80292  1.74301  2.91613  3.12778  3.61454  5.53669  4.29061     11 k - - -
          2.68618  4.42225  2.77519  2.73123  3.46354  2.40513  3.72494  3.29354  2.67741  2.69355  4.24690  2.90347  2.73739  3.18146  2.89801  2.37887  2.77519  2.98518  4.58477  3.61503
          0.02266  4.19427  4.91662  0.61958  0.77255  0.48576  0.95510
     12   3.01131  0.47000  4.58523  4.40698  4.34092  3.55513  4.98508  3.55252  4.24163  3.44634  4.58212  4.31103  4.28534  4.57468  4.30422  3.28181  3.50579  3.27154  5.67274  4.62272     12 C - - -
          2.68618  4.42225  2.77519  2.73123  3.46354  2.40513  3.72494  3.29354  2.67741  2.69355  4.24690  2.90347  2.73739  3.18146  2.89801  2.37887  2.77519  2.98518  4.58477  3.61503
          0.02266  4.19427  4.91662  0.61958  0.77255  0.48576  0.95510
     13   2.24936  4.73832  3.04508  2.35331  3.97601  3.23570  3.67725  3.38141  2.49824  2.92551  3.83347  2.85876  3.84724  2.64624  2.95005  2.37766  2.59396  2.59698  5.27173  3.95337     13 a - - -
          2.68618  4.42225  2.77519  2.73123  3.46354  2.40513  3.72494  3.29354  2.67741  2.69355  4.24690  2.90347  2.73739  3.18146  2.89801  2.37887  2.77519  2.98518  4.58477  3.61503
          0.02266  4.19427  4.91662  0.61958  0.77255  0.48576  0.95510
     14   2.51104  5.11734  2.42321  2.13272  4.43939  3.39115  3.33866  3.91275  2.31900  3.41183  4.16750  2.77032  2.69029  2.62805  2.65280  2.53769  2.88488  3.49622  5.56083  4.15775     14 e - - -
          2.68618  4.42225  2.77519  2.73123  3.46354  2.40513  3.72494  3.29354  2.67741  2.69355  4.24690  2.90347  2.73739  3.18146  2.89801  2.37887  2.77519  2.98518  4.58477  3.61503
          0.02266  4.19427  4.91662  0.61958  0.77255  0.48576  0.95510
     15   2.40581  5.26238  2.00354  2.02046  4.58015  2.24253  3.70839  4.06248  2.55808  3.56893  4.35392  2.59843  3.85605  2.83861  2.99072  2.72763  3.03746  3.64690  5.73178  4.30013     15 d - - -
          2.68618  4.42225  2.77519  2.73123  3.46354  2.40513  3.72494  3.29354  2.67741  2.69355  4.24690  2.90347  2.73739  3.18146  2.89801  2.37887  2.77519  2.98518  4.58477  3.61503
          0.02266  4.19427  4.91662  0.61958  0.77255  0.48576  0.95510
     16   3.01131  0.47000  4.58523  4.40698  4.34092  3.55513  4.98508  3.55252  4.24163  3.44634  4.58212  4.31103  4.28534  4.57468  4.30422  3.28181  3.50579  3.27154  5.67274  4.62272     16 C - - -
          2.68618  4.42225  2.77519  2.73123  3.46354  2.40513  3.72494  3.29354  2.67741  2.69355  4.24690  2.90347  2.73739  3.18146  2.89801  2.37887  2.77519  2.98518  4.58477  3.61503
          0.02266  4.19427  4.91662  0.61958  0.77255  0.48576  0.95510
     17   2.59430  4.28781  3.57957  2.79239  3.44153  3.61138  3.89835  2.51348  2.95728  2.49616  3.26873  3.39767  3.40064  3.25836  3.28760  2.72333  2.71767  1.69898  4.90863  3.68242     17 v - - -
          2.68618  4.42225  2.77519  2.73123  3.46354  2.40513  3.72494  3.29354  2.67741  2.69355  4.24690  2.90347  2.73739  3.18146  2.89801  2.37887  2.77519  2.98518  4.58477  3.61503
          0.02266  4.19427  4.91662  0.61958  0.77255  0.48576  0.95510
     18   3.35933  4.66937  4.98982  4.44175  1.60147  4.57534  4.65232  2.05315  4.30071  1.18083  2.98926  4.59089  4.77430  4.34957  4.36899  3.92042  3.57842  2.41928  4.89120  3.56898     18 l - - -
          2.68618  4.42225  2.77519  2.73123  3.46354  2.40513  3.72494  3.29354  2.67741  2.69355  4.24690  2.90347  2.73739  3.18146  2.89801  2.37887  2.77519  2.98518  4.58477  3.61503
          0.02266  4.19427  4.91662  0.61958  0.77255  0.48576  0.95510
     19   1.31585  4.55867  3.35225  2.89332  4.19782  3.32211  3.94136  3.56384  2.64129  3.22658  4.08650  3.25612  3.89916  3.14656  2.14901  2.62422  2.93010  3.19203  5.47340  4.22029     19 a - - -
          2.68618  4.42225  2.77519  2.73123  3.46354  2.40513  3.72494  3.29354  2.67741  2.69355  4.24690  2.90347  2.73739  3.18146  2.89801  2.37887  2.77519  2.98518  4.58477  3.61503
          0.02266  4.19427  4.91662  0.61958  0.77255  0.48576  0.95510
     20   2.20198  4.44393  3.44578  3.25901  4.43238  3.18163  4.39189  3.78011  3.33936  3.50653  4.44286  3.47848  0.93468  3.68168  3.62646  2.69809  3.00706  3.32613  5.77594  4.56837     20 p - - -
          2.68618  4.42225  2.77519  2.73123  3.46354  2.40513  3.72494  3.29354  2.67741  2.69355  4.24690  2.90347  2.73739  3.18146  2.89801  2.37887  2.77519  2.98518  4.58477  3.61503
          0.02266  4.19427  4.91662  0.61958  0.77255  0.48576  0.95510
     21   2.72409  3.08240  3.83670  3.28338  2.75445  3.73072  3.15931  2.78501  3.19361  2.48301  3.41995  3.56552  4.10844  3.45228  3.45918  2.71698  2.95952  2.58163  4.48243  1.78541     21 y - - -
          2.68618  4.42225  2.77519  2.73123  3.46354  2.40513  3.72494  3.29354  2.67741  2.69355  4.24690  2.90347  2.73739  3.18146  2.89801  2.37887  2.77519  2.98518  4.58477  3.61503
          0.02266  4.19427  4.91662  0.61958  0.77255  0.48576  0.95510
     22   3.35989  4.68008  4.90283  4.37999  1.30879  4.52825  4.47248  2.14442  4.23437  1.43830  3.07605  4.49954  4.75413  4.30429  4.31876  3.87430  3.58334  2.44875  4.71089  3.26849     22 f - - -
          2.68618  4.42225  2.77519  2.73123  3.46354  2.40513  3.72494  3.29354  2.67741  2.69355  4.24690  2.90347  2.73739  3.18146  2.89801  2.37887  2.77519  2.98518  4.58477  3.61503
          0.02266  4.19427  4.91662  0.61958  0.77255  0.48576  0.95510
     23   2.61632  3.59528  2.90422  2.26455  4.02789  3.37435  3.66759  3.43966  2.47840  2.89480  3.87318  2.98958  2.46625  2.69828  2.93562  2.40638  2.85294  3.12243  5.30646  3.97888     23 e - - -
          2.68621  4.42236  2.77517  2.73126  3.46365  2.40503  3.72506  3.29298  2.67744  2.69366  4.24701  2.90358  2.73751  3.18158  2.89803  2.37881  2.77531  2.98530  4.58246  3.61514
          0.59118  1.73092  1.31228  1.14924  0.38108  0.48576  0.95510
     24   2.13515  4.62384  2.97242  2.48851  3.95770  3.32365  3.07480  3.36962  2.44236  2.99304  3.82769  2.97016  3.23918  2.83196  2.68991  2.37626  2.80174  3.04612  5.24444  3.93897     28 a - - -
          2.68618  4.42225  2.77519  2.73123  3.46354  2.40513  3.72494  3.29354  2.67741  2.69355  4.24690  2.90347  2.73739  3.18146  2.89801  2.37887  2.77519  2.98518  4.58477  3.61503
          0.03083  3.89062  4.61297  0.61958  0.77255  0.34154  1.24021
     25   2.31602  5.17255  2.41346  1.83347  4.48454  3.37504  3.66639  3.95618  2.47394  3.46969  4.24599  2.85260  2.64769  2.57082  2.97917  2.62935  2.96622  3.54983  5.63449  4.22283     29 e - - -
          2.68618  4.42225  2.77519  2.73123  3.46354  2.40513  3.72494  3.29354  2.67741  2.69355  4.24690  2.90347  2.73739  3.18146  2.89801  2.37887  2.77519  2.98518  4.58477  3.61503
          0.02266  4.19427  4.91662  0.61958  0.77255  0.48576  0.95510
     26   2.35770  5.08628  2.42987  2.23003  4.40644  3.31321  3.47877  3.87674  2.34997  3.30073  4.13567  2.69921  3.37713  2.36220  2.72570  2.54395  2.74440  3.46389  5.53338  4.13480     30 e - - -
          2.68618  4.42225  2.77519  2.73123  3.46354  2.40513  3.72494  3.29354  2.67741  2.69355  4.24690  2.90347  2.73739  3.18146  2.89801  2.37887  2.77519  2.98518  4.58477  3.61503
          0.02266  4.19427  4.91662  0.61958  0.77255  0.48576  0.95510
     27   2.67858  5.15895  2.55400  2.14221  4.48505  2.54300  3.44789  3.96163  2.30017  3.45305  4.21036  2.64390  3.81508  2.23270  2.67434  2.63829  2.91370  3.54051  5.59599  4.18889     31 e - - -
          2.68618  4.42225  2.77519  2.73123  3.46354  2.40513  3.72494  3.29354  2.67741  2.69355  4.24690  2.90347  2.73739  3.18146  2.89801  2.37887  2.77519  2.98518  4.58477  3.61503
          0.02266  4.19427  4.91662  0.61958  0.77255  0.48576  0.95510
     28   1.73231  4.40501  3.39499  2.88354  3.86115  3.04840  3.92673  3.20283  2.84967  2.91263  3.24210  3.25864  2.22745  3.17751  3.23032  2.66032  2.82953  2.79329  5.24840  3.99535     32 a - - -
          2.68618  4.42225  2.77519  2.73123  3.46354  2.40513  3.72494  3.29354  2.67741  2.69355  4.24690  2.90347  2.73739  3.18146  2.89801  2.37887  2.77519  2.98518  4.58477  3.61503
          0.02266  4.19427  4.91662  0.61958  0.77255  0.48576  0.95510
     29   2.18313  5.02526  2.81778  2.32207  4.32138  3.20120  2.72318  3.76818  2.42045  3.31458  4.10314  2.32431  3.83449  2.51312  2.89082  2.59774  2.91362  3.39505  5.50314  4.12989     33 a - - -
          2.68618  4.42225  2.77519  2.73123  3.46354  2.40513  3.72494  3.29354  2.67741  2.69355  4.24690  2.90347  2.73739  3.18146  2.89801  2.37887  2.77519  2.98518  4.58477  3.61503
          0.02266  4.19427  4.91662  0.61958  0.77255  0.48576  0.95510
     30   2.24146  5.06665  2.71768  2.36379  4.38470  3.41924  3.00613  3.84142  1.99169  3.35338  4.11968  2.90146  3.81693  2.55409  2.50329  2.54009  2.88167  3.44390  5.50922  4.13100     34 k - - -
          2.68618  4.42225  2.77519  2.73123  3.46354  2.40513  3.72494  3.29354  2.67741  2.69355  4.24690  2.90347  2.73739  3.18146  2.89801  2.37887  2.77519  2.98518  4.58477  3.61503
          0.02266  4.19427  4.91662  0.61958  0.77255  0.48576  0.95510
     31   2.88553  4.41796  4.05644  3.56635  1.41595  3.85963  3.93025  2.75234  3.45987  2.35953  3.45660  3.77133  4.26595  3.69708  3.67903  3.18514  2.25608  2.61128  4.42512  2.76029     35 f - - -
          2.68618  4.42225  2.77519  2.73123  3.46354  2.40513  3.72494  3.29354  2.67741  2.69355  4.24690  2.90347  2.73739  3.18146  2.89801  2.37887  2.77519  2.98518  4.58477  3.61503
          0.02266  4.19427  4.91662  0.61958  0.77255  0.48576  0.95510
     32   1.85444  4.38017  3.44946  2.89759  3.62171  3.33439  3.86819  2.91579  2.82011  2.53950  3.56583  3.29739  3.94089  3.15995  2.75727  2.77951  2.68722  2.13130  5.04660  3.80537     36 a - - -
          2.68618  4.42225  2.77519  2.73123  3.46354  2.40513  3.72494  3.29354  2.67741  2.69355  4.24690  2.90347  2.73739  3.18146  2.89801  2.37887  2.77519  2.98518  4.58477  3.61503
          0.02266  4.19427  4.91662  0.61958  0.77255  0.48576  0.95510
     33   2.02003  4.42878  3.32953  2.77641  2.72346  3.52557  3.31884  2.88636  2.74432  2.66682  3.54490  2.90051  3.92180  3.06549  3.13249  2.60379  2.61854  2.72688  5.00615  3.74675     37 a - - -
          2.68618  4.42225  2.77519  2.73123  3.46354  2.40513  3.72494  3.29354  2.67741  2.69355  4.24690  2.90347  2.73739  3.18146  2.89801  2.37887  2.77519  2.98518  4.58477  3.61503
          0.02266  4.19427  4.91662  0.61958  0.77255  0.48576  0.95510
     34   2.50414  4.25641  4.36637  3.80698  3.44594  4.01947  4.41989  1.80734  3.69554  1.96366  3.36645  4.02680  4.38020  3.93951  3.89558  3.08794  3.08253  1.36502  5.09046  3.89213     38 v - - -
          2.68618  4.42225  2.77519  2.73123  3.46354  2.40513  3.72494  3.29354  2.67741  2.69355  4.24690  2.90347  2.73739  3.18146  2.89801  2.37887  2.77519  2.98518  4.58477  3.61503
          0.02266  4.19427  4.91662  0.61958  0.77255  0.48576  0.95510
     35   2.00213  4.70504  3.12118  2.79737  3.90019  3.39943  1.46378  3.59346  2.73977  3.22329  4.12682  3.21750  3.96372  3.17847  3.07868  2.81575  3.04898  3.26076  5.29053  3.89176     39 h - - -
          2.68618  4.42225  2.77519  2.73123  3.46354  2.40513  3.72494  3.29354  2.67741  2.69355  4.24690  2.90347  2.73739  3.18146  2.89801  2.37887  2.77519  2.98518  4.58477  3.61503
          0.02266  4.19427  4.91662  0.61958  0.77255  0.48576  0.95510
     36   3.08750  5.22144  3.56869  2.85254  4.63559  3.74926  3.67576  3.98070  1.23589  2.98032  4.30011  3.26273  4.09879  2.80756  1.66939  3.08509  3.25158  3.66652  5.50511  4.32179     40 k - - -
          2.68618  4.42225  2.77519  2.73123  3.46354  2.40513  3.72494  3.29354  2.67741  2.69355  4.24690  2.90347  2.73739  3.18146  2.89801  2.37887  2.77519  2.98518  4.58477  3.61503
          0.02266  4.19427  4.91662  0.61958  0.77255  0.48576  0.95510
     37   3.10538  4.46231  4.72622  4.19763  2.25702  4.32267  4.59540  2.09414  4.07082  1.88482  3.25680  4.36092  4.63328  4.24779  4.21445  3.67025  3.35310  1.14869  5.01029  3.67297     41 v - - -
          2.68618  4.42225  2.77519  2.73123  3.46354  2.40513  3.72494  3.29354  2.67741  2.69355  4.24690  2.90347  2.73739  3.18146  2.89801  2.37887  2.77519  2.98518  4.58477  3.61503
          0.02266  4.19427  4.91662  0.61958  0.77255  0.48576  0.95510
     38   3.79636  5.01112  4.79909  4.51620  0.76985  4.53575  3.61778  3.39247  4.35232  2.68305  3.98959  4.23673  4.84506  4.29992  4.35965  3.92469  4.02254  3.35122  3.74755  1.75583     42 f - - -
          2.68618  4.42225  2.77519  2.73123  3.46354  2.40513  3.72494  3.29354  2.67741  2.69355  4.24690  2.90347  2.73739  3.18146  2.89801  2.37887  2.77519  2.98518  4.58477  3.61503
          0.02266  4.19427  4.91662  0.61958  0.77255  0.48576  0.95510
     39   3.11633  4.84713  3.85490  3.80098  4.91332  0.36962  4.88917  4.60353  4.02530  4.21236  5.19942  4.02074  4.24735  4.32460  4.21428  3.29935  3.62231  4.06940  5.91097  5.03030     43 G - - -
          2.68618  4.42225  2.77519  2.73123  3.46354  2.40513  3.72494  3.29354  2.67741  2.69355  4.24690  2.90347  2.73739  3.18146  2.89801  2.37887  2.77519  2.98518  4.58477  3.61503
          0.02266  4.19427  4.91662  0.61958  0.77255  0.48576  0.95510
     40   1.63771  4.50117  3.39094  2.83923  3.79236  3.48992  3.85874  2.86100  2.69290  2.79352  3.70441  3.25715  3.94185  3.09820  2.35748  2.77401  2.89205  2.56806  5.18687  3.93074     44 a - - -
          2.68618  4.42225  2.77519  2.73123  3.46354  2.40513  3.72494  3.29354  2.67741  2.69355  4.24690  2.90347  2.73739  3.18146  2.89801  2.37887  2.77519  2.98518  4.58477  3.61503
          0.02266  4.19427  4.91662  0.61958  0.77255  0.48576  0.95510
     41   1.73386  4.45675  3.25479  2.89925  4.28139  3.18879  4.05425  3.67284  2.70286  3.34266  4.17757  3.24004  3.83754  3.27225  3.29197  1.37147  2.86908  3.23262  5.59259  4.32894     45 s - - -
          2.68618  4.42225  2.77519  2.73123  3.46354  2.40513  3.72494  3.29354  2.67741  2.69355  4.24690  2.90347  2.73739  3.18146  2.89801  2.37887  2.77519  2.98518  4.58477  3.61503
          0.02266  4.19427  4.91662  0.61958  0.77255  0.48576  0.95510
     42   2.72109  4.83278  2.75438  2.62950  4.60464  2.09473  4.06293  4.15267  2.99173  3.74249  4.58749  1.19050  3.92061  3.27034  3.42312  2.78044  3.12134  3.65872  5.84261  4.50183     46 n - - -
          2.68618  4.42225  2.77519  2.73123  3.46354  2.40513  3.72494  3.29354  2.67741  2.69355  4.24690  2.90347  2.73739  3.18146  2.89801  2.37887  2.77519  2.98518  4.58477  3.61503
          0.02266  4.19427  4.91662  0.61958  0.77255  0.48576  0.95510
     43   2.65098  4.39373  4.70749  4.16105  3.50300  4.33459  4.77516  1.74086  4.05059  1.61426  3.34562  4.37208  4.64394  4.27421  4.22979  3.67487  3.29363  1.27296  5.32942  4.15455     47 v - - -
          2.68618  4.42225  2.77519  2.73123  3.46354  2.40513  3.72494  3.29354  2.67741  2.69355  4.24690  2.90347  2.73739  3.18146  2.89801  2.37887  2.77519  2.98518  4.58477  3.61503
          0.02266  4.19427  4.91662  0.61958  0.77255  0.48576  0.95510
     44   2.31095  4.27628  3.59798  3.03182  3.42931  3.60350  3.90202  2.58156  2.97373  2.30591  2.96355  3.40461  3.99535  3.26752  3.30242  2.22793  2.41372  2.33421  4.89976  3.67549     48 s - - -
          2.68618  4.42225  2.77519  2.73123  3.46354  2.40513  3.72494  3.29354  2.67741  2.69355  4.24690  2.90347  2.73739  3.18146  2.89801  2.37887  2.77519  2.98518  4.58477  3.61503
          0.02266  4.19427  4.91662  0.61958  0.77255  0.48576  0.95510
     45   2.55880  5.08631  3.05053  2.52633  4.46446  3.50776  3.66045  3.88015  1.42954  3.38797  4.19286  2.66993  3.91758  2.78679  2.38247  2.62574  3.01786  3.51082  5.52245  4.21679     49 k - - -
          2.68618  4.42225  2.77519  2.73123  3.46354  2.40513  3.72494  3.29354  2.67741  2.69355  4.24690  2.90347  2.73739  3.18146  2.89801  2.37887  2.77519  2.98518  4.58477  3.61503
          0.02266  4.19427  4.91662  0.61958  0.77255  0.48576  0.95510
     46   2.86829  4.30912  4.34046  3.76112  2.72782  3.99874  4.28235  2.34052  3.63527  1.20978  2.64977  3.98105  4.32310  3.82844  3.80354  2.90278  3.09818  2.35278  4.85532  3.66825     50 l - - -
          2.68618  4.42225  2.77519  2.73123  3.46354  2.40513  3.72494  3.29354  2.67741  2.69355  4.24690  2.90347  2.73739  3.18146  2.89801  2.37887  2.77519  2.98518  4.58477  3.61503
          0.02266  4.19427  4.91662  0.61958  0.77255  0.48576  0.95510
     47   3.47142  4.77829  5.04350  4.51989  3.18505  4.72893  5.05644  1.88795  4.32907  0.75840  2.99377  4.77359  4.91011  4.47042  4.43987  4.11941  3.70362  2.26637  5.31106  4.20334     51 l - - -
          2.68618  4.42225  2.77519  2.73123  3.46354  2.40513  3.72494  3.29354  2.67741  2.69355  4.24690  2.90347  2.73739  3.18146  2.89801  2.37887  2.77519  2.98518  4.58477  3.61503
          0.05179  4.19427  3.34142  0.61958  0.77255  0.48576  0.95510
     48   2.32211  4.85323  2.98099  2.43648  4.11474  3.43019  3.63741  3.53549  2.29428  2.83962  3.86351  2.47676  3.82722  2.43650  2.86364  2.54511  2.53686  3.20018  5.35239  4.01271     52 k - - -
          2.68618  4.42225  2.77519  2.73123  3.46354  2.40513  3.72494  3.29354  2.67741  2.69355  4.24690  2.90347  2.73739  3.18146  2.89801  2.37887  2.77519  2.98518  4.58477  3.61503
          0.02332  4.16581  4.88815  0.61958  0.77255  0.46463  0.98984
     49   2.13890  5.05080  2.75653  2.00046  4.35627  3.33600  3.22071  3.81447  2.36697  3.33807  4.10658  2.88786  3.80973  2.56114  2.63009  2.49066  2.87497  3.37507  5.50695  4.12117     53 e - - -
          2.68618  4.42225  2.77519  2.73123  3.46354  2.40513  3.72494  3.29354  2.67741  2.69355  4.24690  2.90347  2.73739  3.18146  2.89801  2.37887  2.77519  2.98518  4.58477  3.61503
          0.04913  4.19427  3.41560  0.61958  0.77255  0.48576  0.95510
     50   2.44541  4.20625  3.77816  3.21679  3.35563  3.33390  3.98284  2.42599  3.13162  1.79526  3.33431  3.15737  4.04815  3.41298  3.41045  2.93615  2.86408  1.94781  4.85764  3.64572     54 l - - -
          2.68618  4.42225  2.77519  2.73123  3.46354  2.40513  3.72494  3.29354  2.67741  2.69355  4.24690  2.90347  2.73739  3.18146  2.89801  2.37887  2.77519  2.98518  4.58477  3.61503
          0.02326  4.16841  4.89075  0.61958  0.77255  0.46646  0.98676
     51   2.34075  4.89205  2.76392  2.37941  4.19472  3.40012  3.32620  3.62055  2.52455  3.21346  4.02950  2.81499  2.01147  2.86130  2.98868  2.69099  2.75462  3.27723  5.44474  4.09777     55 p - - -
          2.68618  4.42225  2.77519  2.73123  3.46354  2.40513  3.72494  3.29354  2.67741  2.69355  4.24690  2.90347  2.73739  3.18146  2.89801  2.37887  2.77519  2.98518  4.58477  3.61503
          0.02266  4.19427  4.91662  0.61958  0.77255  0.48576  0.95510
     52   2.39664  4.74435  2.83051  2.26290  3.96891  3.17463  3.66748  3.19667  2.48799  2.69317  3.82468  3.00491  3.08482  2.83344  2.94307  2.63163  2.67444  2.72896  5.26412  3.94395     56 e - - -
          2.68618  4.42225  2.77519  2.73123  3.46354  2.40513  3.72494  3.29354  2.67741  2.69355  4.24690  2.90347  2.73739  3.18146  2.89801  2.37887  2.77519  2.98518  4.58477  3.61503
          0.02266  4.19427  4.91662  0.61958  0.77255  0.48576  0.95510
     53   2.28446  4.97675  2.71580  2.21062  4.26350  3.29646  3.00645  3.55002  2.37431  3.25682  4.03399  2.90570  3.37183  2.56665  2.85506  2.48136  2.79666  3.33582  5.44593  3.54068     57 e - - -
          2.68618  4.42225  2.77519  2.73123  3.46354  2.40513  3.72494  3.29354  2.67741  2.69355  4.24690  2.90347  2.73739  3.18146  2.89801  2.37887  2.77519  2.98518  4.58477  3.61503
          0.02266  4.19427  4.91662  0.61958  0.77255  0.48576  0.95510
     54   2.45584  5.09390  2.47264  2.18175  4.41082  3.29072  3.16492  3.87968  2.28490  3.19046  4.14489  2.87110  3.80383  2.20486  2.85024  2.45772  2.87749  3.46990  5.54113  4.14321     58 e - - -
          2.68609  4.42227  2.77522  2.73125  3.46356  2.40515  3.72497  3.29356  2.67736  2.69341  4.24692  2.90349  2.73742  3.18148  2.89803  2.37889  2.77522  2.98520  4.58479  3.61505
          0.15983  1.96337  4.91662  0.29621  1.36113  0.48576  0.95510
     55   3.40800  5.19962  3.93510  3.39339  4.63841  3.81744  4.11216  4.21375  2.43970  3.67116  4.67326  3.72287  4.31377  3.32558  0.58162  3.48324  3.65796  3.92619  5.59598  4.50748     60 R - - -
          2.68618  4.42225  2.77519  2.73123  3.46354  2.40513  3.72494  3.29354  2.67741  2.69355  4.24690  2.90347  2.73739  3.18146  2.89801  2.37887  2.77519  2.98518  4.58477  3.61503
          0.02266  4.19427  4.91662  0.61958  0.77255  0.48576  0.95510
     56   2.29715  4.31366  2.84289  2.21797  4.16756  3.16164  3.62900  3.59920  2.40644  3.01463  3.96807  2.93827  2.88004  2.76219  2.50896  2.57126  2.84711  3.24857  5.38871  4.03450     61 e - - -
          2.68618  4.42225  2.77519  2.73123  3.46354  2.40513  3.72494  3.29354  2.67741  2.69355  4.24690  2.90347  2.73739  3.18146  2.89801  2.37887  2.77519  2.98518  4.58477  3.61503
          0.02266  4.19427  4.91662  0.61958  0.77255  0.48576  0.95510
     57   2.34718  5.22441  1.81738  2.00548  4.53717  3.01850  3.67615  4.01578  2.49153  3.51922  4.29515  2.84092  3.84236  2.70525  2.75088  2.69721  2.99290  3.60168  5.67698  4.25546     62 d - - -
          2.68618  4.42225  2.77519  2.73123  3.46354  2.40513  3.72494  3.29354  2.67741  2.69355  4.24690  2.90347  2.73739  3.18146  2.89801  2.37887  2.77519  2.98518  4.58477  3.61503
          0.02266  4.19427  4.91662  0.61958  0.77255  0.48576  0.95510
     58   1.63702  3.75566  3.91652  3.35286  3.41256  3.72558  4.10692  2.29547  3.27092  2.16899  3.25239  3.65096  4.12833  3.54161  3.54331  3.01889  2.76112  2.12596  4.95444  3.74730     63 a - - -
          2.68618  4.42225  2.77519  2.73123  3.46354  2.40513  3.72494  3.29354  2.67741  2.69355  4.24690  2.90347  2.73739  3.18146  2.89801  2.37887  2.77519  2.98518  4.58477  3.61503
          0.02580  4.19427  4.56683  0.61958  0.77255  0.48576  0.95510
     59   1.98449  4.22726  4.17343  3.60846  2.43985  3.85316  4.21688  2.31565  3.50341  2.18413  3.03876  3.84180  4.23095  3.73621  3.71215  3.15835  2.99418  1.69273  4.90446  3.69689     64 v - - -
          2.68618  4.42225  2.77519  2.73123  3.46354  2.40513  3.72494  3.29354  2.67741  2.69355  4.24690  2.90347  2.73739  3.18146  2.89801  2.37887  2.77519  2.98518  4.58477  3.61503
          0.02273  4.19120  4.91354  0.61958  0.77255  0.48962  0.94897
     60   2.50022  4.94683  2.95086  2.24434  4.22702  3.42630  3.61833  3.52529  2.30154  3.22143  4.00873  2.63706  3.81913  2.63020  2.37687  2.31466  2.85833  2.90513  5.41931  4.06031     65 e - - -
          2.68618  4.42225  2.77519  2.73123  3.46354  2.40513  3.72494  3.29354  2.67741  2.69355  4.24690  2.90347  2.73739  3.18146  2.89801  2.37887  2.77519  2.98518  4.58477  3.61503
          0.02273  4.19120  4.91354  0.61958  0.77255  0.48962  0.94897
     61   2.35398  4.29905  3.53624  3.22064  4.35842  3.08211  4.28635  3.73028  3.23517  3.45265  4.29729  3.40064  3.81489  3.55144  3.55060  1.25191  1.66991  3.22602  5.70909  4.48134     66 s - - -
          2.68618  4.42225  2.77519  2.73123  3.46354  2.40513  3.72494  3.29354  2.67741  2.69355  4.24690  2.90347  2.73739  3.18146  2.89801  2.37887  2.77519  2.98518  4.58477  3.61503
          0.02273  4.19120  4.91354  0.61958  0.77255  0.48962  0.94897
     62   3.31539  4.61079  5.04800  4.48180  3.23682  4.63512  4.98897  1.75706  4.35998  1.02882  2.63892  4.69566  4.82389  4.44587  4.45463  3.98532  3.54034  1.84327  5.29061  4.23039     67 l - - -
          2.68618  4.42225  2.77519  2.73123  3.46354  2.40513  3.72494  3.29354  2.67741  2.69355  4.24690  2.90347  2.73739  3.18146  2.89801  2.37887  2.77519  2.98518  4.58477  3.61503
          0.02273  4.19120  4.91354  0.61958  0.77255  0.48962  0.94897
     63   2.24104  3.35656  3.91932  3.35599  3.33611  3.60726  4.03541  2.56475  3.26232  1.92844  3.32545  3.60483  4.03916  3.51539  3.50351  2.61585  2.45809  2.04338  4.83952  3.63887     68 l - - -
          2.68618  4.42225  2.77519  2.73123  3.46354  2.40513  3.72494  3.29354  2.67741  2.69355  4.24690  2.90347  2.73739  3.18146  2.89801  2.37887  2.77519  2.98518  4.58477  3.61503
          0.02273  4.19120  4.91354  0.61958  0.77255  0.48962  0.94897
     64   3.53411  4.86059  4.57030  4.16257  2.12093  4.35537  3.59717  3.35732  3.95137  2.76432  3.49414  4.06021  4.67511  4.05741  4.05349  3.69359  3.75478  3.24057  3.01963  0.83918     69 y - - -
          2.68618  4.42225  2.77519  2.73123  3.46354  2.40513  3.72494  3.29354  2.67741  2.69355  4.24690  2.90347  2.73739  3.18146  2.89801  2.37887  2.77519  2.98518  4.58477  3.61503
          0.02273  4.19120  4.91354  0.61958  0.77255  0.48962  0.94897
     65   3.26957  5.40913  2.67507  0.64402  4.80202  3.51129  4.14250  4.32276  3.06723  3.89326  4.86665  3.16730  4.13503  3.35993  3.50000  3.22661  3.58056  3.97829  5.91191  4.65135     70 E - - -
          2.68618  4.42225  2.77519  2.73123  3.46354  2.40513  3.72494  3.29354  2.67741  2.69355  4.24690  2.90347  2.73739  3.18146  2.89801  2.37887  2.77519  2.98518  4.58477  3.61503
          0.02273  4.19120  4.91354  0.61958  0.77255  0.48962  0.94897
     66   0.63694  4.38432  3.81883  3.63965  4.40193  3.19774  4.61919  3.57775  3.66511  3.44342  4.44935  3.69821  3.96825  3.97826  3.88442  2.73669  3.03688  3.17477  5.79567  4.63669     71 A - - -
          2.68618  4.42225  2.77519  2.73123  3.46354  2.40513  3.72494  3.29354  2.67741  2.69355  4.24690  2.90347  2.73739  3.18146  2.89801  2.37887  2.77519  2.98518  4.58477  3.61503
          0.02273  4.19120  4.91354  0.61958  0.77255  0.48962  0.94897
     67   2.48650  3.40313  2.61067  2.26087  4.28614  3.41006  3.60977  3.73519  2.32887  3.27586  4.05123  2.68743  3.80733  2.26052  2.67972  2.61440  2.76206  3.35619  5.45960  4.08441     72 q - - -
          2.68618  4.42225  2.77519  2.73123  3.46354  2.40513  3.72494  3.29354  2.67741  2.69355  4.24690  2.90347  2.73739  3.18146  2.89801  2.37887  2.77519  2.98518  4.58477  3.61503
          0.02273  4.19120  4.91354  0.61958  0.77255  0.48962  0.94897
     68   1.88769  4.30421  3.51524  2.95386  3.46258  2.67657  3.85873  2.82587  2.89441  2.45289  3.06946  3.34044  3.95784  3.20131  3.23618  2.70662  2.83283  2.59777  3.68997  3.67708     73 a - - -
          2.68618  4.42225  2.77519  2.73123  3.46354  2.40513  3.72494  3.29354  2.67741  2.69355  4.24690  2.90347  2.73739  3.18146  2.89801  2.37887  2.77519  2.98518  4.58477  3.61503
          0.02600  4.19120  4.55265  0.61958  0.77255  0.48962  0.94897
     69   3.39921  5.19227  3.92553  3.38459  4.62933  3.81053  4.10535  4.20377  2.43424  3.66233  4.66421  3.71477  4.30682  3.31875  0.58780  3.47450  3.64938  3.91639  5.58928  4.49930     74 R - - -
          2.68618  4.42225  2.77519  2.73123  3.46354  2.40513  3.72494  3.29354  2.67741  2.69355  4.24690  2.90347  2.73739  3.18146  2.89801  2.37887  2.77519  2.98518  4.58477  3.61503
          0.02280  4.18800  4.91035  0.61958  0.77255  0.49361  0.94269
     70   2.48305  4.20018  3.79300  2.94482  3.31036  3.68298  3.96662  2.39652  3.13680  1.81804  2.94387  3.54004  4.05396  3.34124  3.41208  2.95168  2.52177  2.17217  4.81797  3.61135     75 l - - -
          2.68618  4.42225  2.77519  2.73123  3.46354  2.40513  3.72494  3.29354  2.67741  2.69355  4.24690  2.90347  2.73739  3.18146  2.89801  2.37887  2.77519  2.98518  4.58477  3.61503
          0.02280  4.18800  4.91035  0.61958  0.77255  0.49361  0.94269
     71   2.54225  4.66333  3.17975  2.54564  3.86959  3.50795  3.40889  2.80976  2.45324  2.90131  3.75157  3.09387  3.89351  2.89637  1.96244  2.62991  2.87474  2.69456  5.18710  3.90330     76 r - - -
          2.68618  4.42225  2.77519  2.73123  3.46354  2.40513  3.72494  3.29354  2.67741  2.69355  4.24690  2.90347  2.73739  3.18146  2.89801  2.37887  2.77519  2.98518  4.58477  3.61503
          0.02280  4.18800  4.91035  0.61958  0.77255  0.49361  0.94269
     72   3.06342  5.60062  1.07844  2.20893  4.91801  3.30550  3.90778  4.49824  2.96902  3.99894  4.86685  1.98011  3.95425  3.08613  3.58046  2.94976  3.37425  4.05190  6.11873  4.59691     77 d - - -
          2.68618  4.42225  2.77519  2.73123  3.46354  2.40513  3.72494  3.29354  2.67741  2.69355  4.24690  2.90347  2.73739  3.18146  2.89801  2.37887  2.77519  2.98518  4.58477  3.61503
          0.02280  4.18800  4.91035  0.61958  0.77255  0.49361  0.94269
     73   3.22753  4.91915  3.87045  3.76329  4.71229  3.58943  4.80418  4.35278  3.85042  3.93918  5.01006  4.03286  0.40612  4.22887  4.04965  3.40741  3.69577  3.95944  5.79912  4.84084     78 P - - -
          2.68618  4.42225  2.77519  2.73123  3.46354  2.40513  3.72494  3.29354  2.67741  2.69355  4.24690  2.90347  2.73739  3.18146  2.89801  2.37887  2.77519  2.98518  4.58477  3.61503
          0.02280  4.18800  4.91035  0.61958  0.77255  0.49361  0.94269
     74   2.86258  4.33434  4.37157  3.87337  3.61562  3.98196  4.58452  1.85376  3.75333  2.39024  3.51977  4.08092  4.42614  4.04484  3.97641  2.92108  3.15646  1.03256  5.31767  4.09107     79 v - - -
          2.68618  4.42225  2.77519  2.73123  3.46354  2.40513  3.72494  3.29354  2.67741  2.69355  4.24690  2.90347  2.73739  3.18146  2.89801  2.37887  2.77519  2.98518  4.58477  3.61503
          0.02280  4.18800  4.91035  0.61958  0.77255  0.49361  0.94269
     75   2.72968  4.55169  3.28025  2.60225  3.34568  3.58197  3.78267  3.09584  2.78190  2.63021  3.68151  3.25951  4.00371  3.14404  3.13577  2.47811  2.97341  2.85731  4.83428  1.72247     80 y - - -
          2.68618  4.42225  2.77519  2.73123  3.46354  2.40513  3.72494  3.29354  2.67741  2.69355  4.24690  2.90347  2.73739  3.18146  2.89801  2.37887  2.77519  2.98518  4.58477  3.61503
          0.02280  4.18800  4.91035  0.61958  0.77255  0.49361  0.94269
     76   3.10657  4.83849  3.84391  3.78899  4.90238  0.37453  4.87808  4.59056  4.01250  4.20041  5.18708  4.00970  4.23858  4.31228  4.20264  3.28934  3.61209  4.05766  5.90219  5.01898     81 G - - -
          2.68618  4.42225  2.77519  2.73123  3.46354  2.40513  3.72494  3.29354  2.67741  2.69355  4.24690  2.90347  2.73739  3.18146  2.89801  2.37887  2.77519  2.98518  4.58477  3.61503
          0.02280  4.18800  4.91035  0.61958  0.77255  0.49361  0.94269
     77   1.78077  1.36601  4.12339  3.76963  4.11780  3.05474  4.50301  3.39430  3.66410  3.21248  4.09064  3.64314  3.82094  3.90879  3.85134  2.06652  2.77353  2.96024  5.55975  4.39528     82 c - - -
          2.68618  4.42225  2.77519  2.73123  3.46354  2.40513  3.72494  3.29354  2.67741  2.69355  4.24690  2.90347  2.73739  3.18146  2.89801  2.37887  2.77519  2.98518  4.58477  3.61503
          0.02280  4.18800  4.91035  0.61958  0.77255  0.49361  0.94269
     78   2.47759  4.17718  4.14508  3.57007  3.29749  3.84007  4.16781  2.14093  3.45739  2.26022  3.06623  3.80542  4.20269  3.69685  3.66221  3.13399  2.83956  1.44066  4.86761  3.02329     83 v - - -
          2.68618  4.42225  2.77519  2.73123  3.46354  2.40513  3.72494  3.29354  2.67741  2.69355  4.24690  2.90347  2.73739  3.18146  2.89801  2.37887  2.77519  2.98518  4.58477  3.61503
          0.02280  4.18800  4.91035  0.61958  0.77255  0.49361  0.94269
     79   1.81419  4.45351  3.29146  2.93744  4.30957  1.45037  4.07260  3.71495  2.91564  3.37093  4.20662  3.26296  3.84262  3.29298  2.80205  2.60390  2.87946  3.26327  5.60758  4.35592     84 g - - -
          2.68618  4.42225  2.77519  2.73123  3.46354  2.40513  3.72494  3.29354  2.67741  2.69355  4.24690  2.90347  2.73739  3.18146  2.89801  2.37887  2.77519  2.98518  4.58477  3.61503
          0.02280  4.18800  4.91035  0.61958  0.77255  0.49361  0.94269
     80   2.28029  4.54326  3.11312  2.50242  3.71889  3.50445  3.06523  3.00077  2.62230  2.25193  3.63376  3.12270  3.89020  2.84400  3.04038  2.72763  2.69681  2.64092  5.09277  3.68594     85 l - - -
          2.68618  4.42225  2.77519  2.73123  3.46354  2.40513  3.72494  3.29354  2.67741  2.69355  4.24690  2.90347  2.73739  3.18146  2.89801  2.37887  2.77519  2.98518  4.58477  3.61503
          0.02280  4.18800  4.91035  0.61958  0.77255  0.49361  0.94269
     81   3.25735  4.54220  5.03900  4.48703  3.36405  4.62065  5.02876  1.21370  4.37123  1.49973  2.73496  4.68834  4.83646  4.50373  4.48755  3.97792  3.49145  1.73045  5.37945  4.27801     86 i - - -
          2.68618  4.42225  2.77519  2.73123  3.46354  2.40513  3.72494  3.29354  2.67741  2.69355  4.24690  2.90347  2.73739  3.18146  2.89801  2.37887  2.77519  2.98518  4.58477  3.61503
          0.02280  4.18800  4.91035  0.61958  0.77255  0.49361  0.94269
     82   2.60354  3.70622  3.88024  3.30284  2.57991  3.66750  3.94247  2.59687  3.20460  2.19445  3.25054  3.57538  4.04223  3.23599  3.44207  2.23406  2.78132  2.39721  2.99872  3.46531     87 l - - -
          2.68618  4.42225  2.77519  2.73123  3.46354  2.40513  3.72494  3.29354  2.67741  2.69355  4.24690  2.90347  2.73739  3.18146  2.89801  2.37887  2.77519  2.98518  4.58477  3.61503
          0.02280  4.18800  4.91035  0.61958  0.77255  0.49361  0.94269
     83   2.07284  3.66525  3.54129  2.97231  3.28054  3.58970  3.85316  2.66356  2.91901  2.48648  3.27651  3.35802  3.96952  3.02591  3.14006  2.46216  2.58677  2.39621  4.86581  3.42418     88 a - - -
          2.68618  4.42225  2.77519  2.73123  3.46354  2.40513  3.72494  3.29354  2.67741  2.69355  4.24690  2.90347  2.73739  3.18146  2.89801  2.37887  2.77519  2.98518  4.58477  3.61503
          0.02280  4.18800  4.91035  0.61958  0.77255  0.49361  0.94269
     84   2.63116  4.44842  3.27827  2.81640  3.62706  2.99608  3.49815  3.03269  2.77376  1.63427  3.61400  3.00648  3.94443  3.12883  3.12861  2.57518  2.88915  2.78343  5.04431  3.77655     89 l - - -
          2.68618  4.42225  2.77519  2.73123  3.46354  2.40513  3.72494  3.29354  2.67741  2.69355  4.24690  2.90347  2.73739  3.18146  2.89801  2.37887  2.77519  2.98518  4.58477  3.61503
          0.02280  4.18800  4.91035  0.61958  0.77255  0.49361  0.94269
     85   2.80591  5.10788  2.89513  2.47540  4.46326  3.46908  3.68775  3.90590  2.30897  3.42118  4.23197  2.53734  3.91352  1.57169  2.46749  2.62077  3.04074  3.53384  5.55925  4.22897     90 q - - -
          2.68618  4.42225  2.77519  2.73123  3.46354  2.40513  3.72494  3.29354  2.67741  2.69355  4.24690  2.90347  2.73739  3.18146  2.89801  2.37887  2.77519  2.98518  4.58477  3.61503
          0.02280  4.18800  4.91035  0.61958  0.77255  0.49361  0.94269
     86   2.70774  4.92352  3.09982  2.45518  4.19076  3.50231  3.17928  3.60930  2.24457  3.09815  3.99181  2.92709  3.88405  2.18405  2.24231  2.72797  2.92668  3.27944  3.10466  4.05825     91 q - - -
          2.68618  4.42225  2.77519  2.73123  3.46354  2.40513  3.72494  3.29354  2.67741  2.69355  4.24690  2.90347  2.73739  3.18146  2.89801  2.37887  2.77519  2.98518  4.58477  3.61503
          0.02280  4.18800  4.91035  0.61958  0.77255  0.49361  0.94269
     87   2.72386  5.20964  2.48386  1.98335  4.53135  3.25785  3.32979  4.00945  2.37691  3.50001  4.26653  2.72619  3.83277  1.86546  2.82206  2.67588  2.96243  3.58983  5.64366  4.23124     92 q - - -
          2.68618  4.42225  2.77519  2.73123  3.46354  2.40513  3.72494  3.29354  2.67741  2.69355  4.24690  2.90347  2.73739  3.18146  2.89801  2.37887  2.77519  2.98518  4.58477  3.61503
          0.02280  4.18800  4.91035  0.61958  0.77255  0.49361  0.94269
     88   2.44681  4.20276  4.02757  3.45505  3.33000  3.80730  4.12649  2.23624  3.35460  1.88367  3.04762  3.26864  4.17313  3.61158  3.59183  3.09377  2.93946  1.63551  4.88868  3.68813     93 v - - -
          2.68618  4.42225  2.77519  2.73123  3.46354  2.40513  3.72494  3.29354  2.67741  2.69355  4.24690  2.90347  2.73739  3.18146  2.89801  2.37887  2.77519  2.98518  4.58477  3.61503
          0.02280  4.18800  4.91035  0.61958  0.77255  0.49361  0.94269
     89   2.27089  3.07873  3.11573  2.58795  3.74465  3.49765  3.51951  3.07790  2.56372  2.79604  3.42098  2.94332  3.88357  2.85567  2.73208  2.54118  2.80596  2.68742  5.11038  3.82904     94 a - - -
          2.68618  4.42225  2.77519  2.73123  3.46354  2.40513  3.72494  3.29354  2.67741  2.69355  4.24690  2.90347  2.73739  3.18146  2.89801  2.37887  2.77519  2.98518  4.58477  3.61503
          0.02660  4.18800  4.50308  0.61958  0.77255  0.49361  0.94269
     90   2.41093  4.85721  2.98344  2.30347  4.11131  3.34350  3.63560  3.46259  2.41618  2.85730  3.92741  2.74177  3.77843  2.16074  2.80523  2.60052  2.74089  2.96667  5.35142  4.00864     95 q - - -
          2.68618  4.42225  2.77519  2.73123  3.46354  2.40513  3.72494  3.29354  2.67741  2.69355  4.24690  2.90347  2.73739  3.18146  2.89801  2.37887  2.77519  2.98518  4.58477  3.61503
          0.02289  4.18429  4.90663  0.61958  0.77255  0.49820  0.93554
     91   2.03064  4.28168  3.92970  3.39044  3.26447  3.70635  4.15246  2.47854  3.29520  1.48086  3.35167  3.67640  4.13917  3.57582  3.56109  2.96821  2.84179  2.27423  4.99467  3.78689     96 l - - -
          2.68618  4.42225  2.77519  2.73123  3.46354  2.40513  3.72494  3.29354  2.67741  2.69355  4.24690  2.90347  2.73739  3.18146  2.89801  2.37887  2.77519  2.98518  4.58477  3.61503
          0.03163  4.18429  4.14131  0.61958  0.77255  0.49820  0.93554
     92   2.23346  4.96633  2.98125  2.35061  4.25554  3.44589  3.53962  3.68662  2.24719  3.23682  4.02887  2.90413  3.83671  2.06575  2.52182  2.65943  2.73679  3.32810  5.12319  4.07863     97 q - - -
          2.68618  4.42225  2.77519  2.73123  3.46354  2.40513  3.72494  3.29354  2.67741  2.69355  4.24690  2.90347  2.73739  3.18146  2.89801  2.37887  2.77519  2.98518  4.58477  3.61503
          0.02309  4.17575  4.89809  0.61958  0.77255  0.50862  0.91961
     93   1.93406  3.91216  3.39698  2.75483  3.52791  3.43303  3.80514  2.88410  2.74571  2.59538  3.34364  3.25843  3.93457  2.84102  3.15903  2.79001  2.74823  2.23818  4.95598  3.63393     98 a - - -
          2.68618  4.42225  2.77519  2.73123  3.46354  2.40513  3.72494  3.29354  2.67741  2.69355  4.24690  2.90347  2.73739  3.18146  2.89801  2.37887  2.77519  2.98518  4.58477  3.61503
          0.03011  4.17575  4.24769  0.61958  0.77255  0.50862  0.91961
     94   2.83539  5.36516  2.11306  1.58852  4.67366  3.34767  3.71553  4.16819  2.56488  3.65309  4.44226  2.80698  3.86546  2.03436  3.01158  2.71634  3.08897  3.74186  5.79937  4.35248     99 e - - -
          2.68618  4.42225  2.77519  2.73123  3.46354  2.40513  3.72494  3.29354  2.67741  2.69355  4.24690  2.90347  2.73739  3.18146  2.89801  2.37887  2.77519  2.98518  4.58477  3.61503
          0.02325  4.16889  4.89123  0.61958  0.77255  0.51685  0.90732
     95   2.24478  4.25030  3.71222  3.15092  3.32776  3.64663  3.96916  2.51068  3.07483  1.68961  3.36097  3.12852  4.04100  3.36549  3.37644  2.92255  2.71384  2.28117  4.89726  3.68001    100 l - - -
          2.68618  4.42225  2.77519  2.73123  3.46354  2.40513  3.72494  3.29354  2.67741  2.69355  4.24690  2.90347  2.73739  3.18146  2.89801  2.37887  2.77519  2.98518  4.58477  3.61503
          0.10413  4.16889  2.48389  0.61958  0.77255  0.51685  0.90732
     96   1.88294  4.52153  3.09105  2.53040  3.75125  3.44181  3.73355  3.11670  2.62072  2.80111  3.56734  3.06312  3.86125  2.88067  3.03519  2.57778  2.73879  2.44744  5.11977  3.84228    101 a - - -
          2.68618  4.42225  2.77519  2.73123  3.46354  2.40513  3.72494  3.29354  2.67741  2.69355  4.24690  2.90347  2.73739  3.18146  2.89801  2.37887  2.77519  2.98518  4.58477  3.61503
          0.10507  4.08995  2.48899  0.61958  0.77255  0.60337  0.79179
     97   2.25266  4.55011  3.09101  2.56726  3.57766  3.44844  3.50741  3.12610  2.53261  2.70177  3.64114  3.01694  3.83667  2.83882  2.54614  2.48261  2.77270  2.63477  5.09247  3.71060    102 a - - -
          2.68618  4.42225  2.77519  2.73123  3.46354  2.40513  3.72494  3.29354  2.67741  2.69355  4.24690  2.90347  2.73739  3.18146  2.89801  2.37887  2.77519  2.98518  4.58477  3.61503
          0.03788  4.01213  3.95936  0.61958  0.77255  0.67619  0.71039
     98   1.85797  4.27731  3.78185  3.27485  3.52747  3.55723  4.14525  2.42557  3.17587  1.80208  3.43878  3.57091  4.05364  3.49642  3.47078  2.90218  2.75082  2.14632  5.12437  3.91116    103 l - - -
          2.68623  4.42230  2.77524  2.73128  3.46359  2.40517  3.72492  3.29359  2.67726  2.69360  4.24694  2.90351  2.73744  3.18101  2.89783  2.37891  2.77524  2.98523  4.58482  3.61508
          0.41544  1.07896        *  0.18904  1.75882  0.00000        *
//
