# Supplementary material for: Genome-wide identification and characterization of the Lateral Organ Boundaries Domain (LBD) gene family in polyploid wheat and related species
Source: PeerJ. 2021 Aug 11;9:e11811. doi: 10.7717/peerj.11811 (PMC8364319; doi:10.7717/peerj.11811)
Supplement: Supplemental Information 9 [file peerj-09-11811-s009.zip › New HMM/new_LOB_wheat1.hmm]

HMMER3/f [3.1b1 | May 2013]
NAME  domain
LENG  98
ALPH  amino
RF    no
MM    no
CONS  yes
CS    no
MAP   yes
DATE  Fri Jul 31 01:03:46 2020
NSEQ  89
EFFN  1.089142
CKSUM 1094938760
STATS LOCAL MSV       -9.7528  0.71806
STATS LOCAL VITERBI  -10.3922  0.71806
STATS LOCAL FORWARD   -3.7137  0.71806
HMM          A        C        D        E        F        G        H        I        K        L        M        N        P        Q        R        S        T        V        W        Y   
            m->m     m->i     m->d     i->m     i->i     d->m     d->d
  COMPO   2.34707  3.22492  3.15380  2.73514  3.33306  2.96444  3.71575  2.98998  2.67482  2.48456  3.70567  3.14312  3.32407  2.98660  2.73683  2.72199  2.91878  2.67001  4.97886  3.57591
          2.68618  4.42225  2.77519  2.73123  3.46354  2.40513  3.72494  3.29354  2.67741  2.69355  4.24690  2.90347  2.73739  3.18146  2.89801  2.37887  2.77519  2.98518  4.58477  3.61503
          0.02170  4.23730  4.95965  0.61958  0.77255  0.00000        *
      1   2.06745  4.58845  3.20730  2.73944  4.21980  3.29224  3.89565  3.63526  2.71100  3.25963  4.07960  3.15645  1.99221  3.07818  2.74426  2.01247  2.87199  3.23461  5.49909  4.20878      1 p - - -
          2.68618  4.42225  2.77519  2.73123  3.46354  2.40513  3.72494  3.29354  2.67741  2.69355  4.24690  2.90347  2.73739  3.18146  2.89801  2.37887  2.77519  2.98518  4.58477  3.61503
          0.02170  4.23730  4.95965  0.61958  0.77255  0.48576  0.95510
      2   3.07746  0.42819  4.65470  4.48853  4.41815  3.60894  5.05790  3.64176  4.32562  3.53115  4.66933  4.38258  4.34168  4.65677  4.37917  3.34756  3.57558  3.35657  5.73557  4.69854      2 C - - -
          2.68618  4.42225  2.77519  2.73123  3.46354  2.40513  3.72494  3.29354  2.67741  2.69355  4.24690  2.90347  2.73739  3.18146  2.89801  2.37887  2.77519  2.98518  4.58477  3.61503
          0.02170  4.23730  4.95965  0.61958  0.77255  0.48576  0.95510
      3   1.45866  4.53921  3.11896  2.80702  4.42883  2.24908  4.05488  3.86692  2.95585  3.49089  4.30060  2.14683  3.84003  3.25180  3.37400  2.47207  2.89677  3.37662  5.71040  4.41953      3 a - - -
          2.68618  4.42225  2.77519  2.73123  3.46354  2.40513  3.72494  3.29354  2.67741  2.69355  4.24690  2.90347  2.73739  3.18146  2.89801  2.37887  2.77519  2.98518  4.58477  3.61503
          0.02170  4.23730  4.95965  0.61958  0.77255  0.48576  0.95510
      4   1.14732  4.26255  3.70544  3.33237  4.29695  2.02217  4.33032  3.65779  3.33474  3.38491  4.22209  3.46618  3.82817  3.61492  3.64682  2.35755  2.81612  2.75557  5.66722  4.46289      4 a - - -
          2.68618  4.42225  2.77519  2.73123  3.46354  2.40513  3.72494  3.29354  2.67741  2.69355  4.24690  2.90347  2.73739  3.18146  2.89801  2.37887  2.77519  2.98518  4.58477  3.61503
          0.02170  4.23730  4.95965  0.61958  0.77255  0.48576  0.95510
      5   3.07746  0.42819  4.65470  4.48853  4.41815  3.60894  5.05790  3.64176  4.32562  3.53115  4.66933  4.38258  4.34168  4.65677  4.37917  3.34756  3.57558  3.35657  5.73557  4.69854      5 C - - -
          2.68618  4.42225  2.77519  2.73123  3.46354  2.40513  3.72494  3.29354  2.67741  2.69355  4.24690  2.90347  2.73739  3.18146  2.89801  2.37887  2.77519  2.98518  4.58477  3.61503
          0.02170  4.23730  4.95965  0.61958  0.77255  0.48576  0.95510
      6   3.25462  5.35997  3.71145  2.98025  4.87498  3.83689  3.72025  4.19805  1.01027  3.59279  4.46860  3.35854  4.18916  2.84976  1.64249  3.23769  3.40002  3.87788  5.59140  4.45875      6 k - - -
          2.68618  4.42225  2.77519  2.73123  3.46354  2.40513  3.72494  3.29354  2.67741  2.69355  4.24690  2.90347  2.73739  3.18146  2.89801  2.37887  2.77519  2.98518  4.58477  3.61503
          0.02170  4.23730  4.95965  0.61958  0.77255  0.48576  0.95510
      7   2.55164  4.12617  4.12343  3.54302  2.30172  3.75755  3.30403  2.49592  3.41809  2.02784  3.22451  3.73224  4.12290  3.62918  3.59016  3.04642  2.89155  1.99044  4.60220  2.65807      7 v - - -
          2.68618  4.42225  2.77519  2.73123  3.46354  2.40513  3.72494  3.29354  2.67741  2.69355  4.24690  2.90347  2.73739  3.18146  2.89801  2.37887  2.77519  2.98518  4.58477  3.61503
          0.02170  4.23730  4.95965  0.61958  0.77255  0.48576  0.95510
      8   3.05527  4.71994  3.76863  3.32041  3.41179  3.92666  4.17928  2.78622  3.01498  1.05089  3.38373  3.70234  4.32065  2.47998  3.26460  3.29892  3.29872  2.78217  5.12869  3.86759      8 l - - -
          2.68618  4.42225  2.77519  2.73123  3.46354  2.40513  3.72494  3.29354  2.67741  2.69355  4.24690  2.90347  2.73739  3.18146  2.89801  2.37887  2.77519  2.98518  4.58477  3.61503
          0.02170  4.23730  4.95965  0.61958  0.77255  0.48576  0.95510
      9   3.30816  5.17435  3.83980  3.30394  4.71362  3.55336  4.06783  4.23208  2.39269  3.71291  4.65707  3.64177  4.28036  3.26284  0.63495  3.37768  3.56813  3.90425  5.64017  4.54011      9 R - - -
          2.68618  4.42225  2.77519  2.73123  3.46354  2.40513  3.72494  3.29354  2.67741  2.69355  4.24690  2.90347  2.73739  3.18146  2.89801  2.37887  2.77519  2.98518  4.58477  3.61503
          0.02170  4.23730  4.95965  0.61958  0.77255  0.48576  0.95510
     10   3.29088  5.36202  3.78449  3.02860  4.88342  3.86193  3.72800  4.19881  1.50440  3.59297  4.47731  3.39108  4.21113  2.85993  1.05915  3.27833  3.43020  3.88710  5.58762  4.46935     10 r - - -
          2.68618  4.42225  2.77519  2.73123  3.46354  2.40513  3.72494  3.29354  2.67741  2.69355  4.24690  2.90347  2.73739  3.18146  2.89801  2.37887  2.77519  2.98518  4.58477  3.61503
          0.02170  4.23730  4.95965  0.61958  0.77255  0.48576  0.95510
     11   2.93666  5.19842  3.24701  2.65824  4.61214  2.46864  3.67599  4.00121  1.55649  3.46762  4.28734  3.12838  4.00740  2.72310  1.77313  2.92136  3.13501  3.64184  5.55547  4.30174     11 k - - -
          2.68618  4.42225  2.77519  2.73123  3.46354  2.40513  3.72494  3.29354  2.67741  2.69355  4.24690  2.90347  2.73739  3.18146  2.89801  2.37887  2.77519  2.98518  4.58477  3.61503
          0.02170  4.23730  4.95965  0.61958  0.77255  0.48576  0.95510
     12   3.07746  0.42819  4.65470  4.48853  4.41815  3.60894  5.05790  3.64176  4.32562  3.53115  4.66933  4.38258  4.34168  4.65677  4.37917  3.34756  3.57558  3.35657  5.73557  4.69854     12 C - - -
          2.68618  4.42225  2.77519  2.73123  3.46354  2.40513  3.72494  3.29354  2.67741  2.69355  4.24690  2.90347  2.73739  3.18146  2.89801  2.37887  2.77519  2.98518  4.58477  3.61503
          0.02170  4.23730  4.95965  0.61958  0.77255  0.48576  0.95510
     13   2.14277  4.76788  3.04282  2.38988  4.01698  3.19140  3.68590  3.42589  2.50221  2.97293  3.86773  2.63418  3.85427  2.73863  2.95740  2.42026  2.62541  2.66473  5.30372  3.98070     13 a - - -
          2.68618  4.42225  2.77519  2.73123  3.46354  2.40513  3.72494  3.29354  2.67741  2.69355  4.24690  2.90347  2.73739  3.18146  2.89801  2.37887  2.77519  2.98518  4.58477  3.61503
          0.02170  4.23730  4.95965  0.61958  0.77255  0.48576  0.95510
     14   2.56220  5.14861  2.30335  2.17126  4.47142  3.39947  3.22009  3.94751  2.34717  3.44361  4.19930  2.74035  2.58176  2.60374  2.77083  2.56751  2.90826  3.52805  5.59082  4.18354     14 e - - -
          2.68618  4.42225  2.77519  2.73123  3.46354  2.40513  3.72494  3.29354  2.67741  2.69355  4.24690  2.90347  2.73739  3.18146  2.89801  2.37887  2.77519  2.98518  4.58477  3.61503
          0.02170  4.23730  4.95965  0.61958  0.77255  0.48576  0.95510
     15   2.50125  5.32250  1.78284  2.03290  4.63943  2.28609  3.73511  4.12783  2.59612  3.62722  4.41326  2.62339  3.87859  2.86635  3.01044  2.75883  3.07811  3.70632  5.78582  4.34468     15 d - - -
          2.68618  4.42225  2.77519  2.73123  3.46354  2.40513  3.72494  3.29354  2.67741  2.69355  4.24690  2.90347  2.73739  3.18146  2.89801  2.37887  2.77519  2.98518  4.58477  3.61503
          0.02170  4.23730  4.95965  0.61958  0.77255  0.48576  0.95510
     16   3.07746  0.42819  4.65470  4.48853  4.41815  3.60894  5.05790  3.64176  4.32562  3.53115  4.66933  4.38258  4.34168  4.65677  4.37917  3.34756  3.57558  3.35657  5.73557  4.69854     16 C - - -
          2.68618  4.42225  2.77519  2.73123  3.46354  2.40513  3.72494  3.29354  2.67741  2.69355  4.24690  2.90347  2.73739  3.18146  2.89801  2.37887  2.77519  2.98518  4.58477  3.61503
          0.02170  4.23730  4.95965  0.61958  0.77255  0.48576  0.95510
     17   2.59540  4.32826  3.52683  2.77648  3.48369  3.60015  3.87927  2.57958  2.91235  2.54411  3.32173  3.36105  3.00766  3.21744  3.25873  2.71217  2.59627  1.82159  4.93765  3.70551     17 v - - -
          2.68618  4.42225  2.77519  2.73123  3.46354  2.40513  3.72494  3.29354  2.67741  2.69355  4.24690  2.90347  2.73739  3.18146  2.89801  2.37887  2.77519  2.98518  4.58477  3.61503
          0.02170  4.23730  4.95965  0.61958  0.77255  0.48576  0.95510
     18   3.39175  4.68950  5.09051  4.53132  1.77509  4.63801  4.78327  1.93521  4.39025  1.08215  2.97608  4.68492  4.82015  4.41913  4.44060  3.98593  3.60902  2.41495  5.00892  3.76206     18 l - - -
          2.68618  4.42225  2.77519  2.73123  3.46354  2.40513  3.72494  3.29354  2.67741  2.69355  4.24690  2.90347  2.73739  3.18146  2.89801  2.37887  2.77519  2.98518  4.58477  3.61503
          0.02170  4.23730  4.95965  0.61958  0.77255  0.48576  0.95510
     19   1.34654  4.56726  3.35436  2.87570  4.20408  3.33196  3.93972  3.57277  2.66561  3.22945  4.07661  3.24981  3.89971  3.13958  2.14820  2.58037  2.82270  3.19737  5.48048  4.22516     19 a - - -
          2.68618  4.42225  2.77519  2.73123  3.46354  2.40513  3.72494  3.29354  2.67741  2.69355  4.24690  2.90347  2.73739  3.18146  2.89801  2.37887  2.77519  2.98518  4.58477  3.61503
          0.02170  4.23730  4.95965  0.61958  0.77255  0.48576  0.95510
     20   2.26615  4.48409  3.49082  3.31762  4.48547  3.21771  4.45038  3.84374  3.40305  3.56613  4.50807  3.52981  0.85532  3.74599  3.68338  2.74340  3.05603  3.38398  5.82405  4.62299     20 p - - -
          2.68618  4.42225  2.77519  2.73123  3.46354  2.40513  3.72494  3.29354  2.67741  2.69355  4.24690  2.90347  2.73739  3.18146  2.89801  2.37887  2.77519  2.98518  4.58477  3.61503
          0.02170  4.23730  4.95965  0.61958  0.77255  0.48576  0.95510
     21   2.77593  2.84379  3.95701  3.40734  2.65361  3.79133  3.18956  2.79560  3.30611  2.48917  3.43668  3.64909  4.16559  3.54686  3.54460  2.85468  3.01086  2.59753  4.41669  1.67328     21 y - - -
          2.68618  4.42225  2.77519  2.73123  3.46354  2.40513  3.72494  3.29354  2.67741  2.69355  4.24690  2.90347  2.73739  3.18146  2.89801  2.37887  2.77519  2.98518  4.58477  3.61503
          0.02170  4.23730  4.95965  0.61958  0.77255  0.48576  0.95510
     22   3.42580  4.73673  4.96572  4.45015  1.25486  4.58680  4.48400  2.26065  4.30028  1.37912  3.09338  4.55360  4.80363  4.35344  4.37298  3.93714  3.64786  2.52074  4.69911  3.23875     22 f - - -
          2.68618  4.42225  2.77519  2.73123  3.46354  2.40513  3.72494  3.29354  2.67741  2.69355  4.24690  2.90347  2.73739  3.18146  2.89801  2.37887  2.77519  2.98518  4.58477  3.61503
          0.02170  4.23730  4.95965  0.61958  0.77255  0.48576  0.95510
     23   2.53262  3.69210  2.96573  2.37582  3.97277  3.35401  3.69005  3.37737  2.51468  2.80575  3.83333  3.02650  2.38226  2.72931  2.96604  2.46149  2.78328  3.07238  5.27302  3.95661     23 e - - -
          2.68596  4.42242  2.77528  2.73132  3.46371  2.40511  3.72476  3.29297  2.67750  2.69372  4.24707  2.90364  2.73743  3.18163  2.89792  2.37878  2.77536  2.98535  4.58224  3.61520
          0.33663  1.27722  4.95965  1.10140  0.40408  0.48576  0.95510
     24   2.12988  5.16777  2.33379  1.92142  4.48211  3.39040  3.67139  3.95300  2.47287  3.46685  4.24030  2.86957  2.80163  2.64865  2.97693  2.62151  2.92591  3.54631  5.63136  4.22208     29 e - - -
          2.68618  4.42225  2.77519  2.73123  3.46354  2.40513  3.72494  3.29354  2.67741  2.69355  4.24690  2.90347  2.73739  3.18146  2.89801  2.37887  2.77519  2.98518  4.58477  3.61503
          0.02170  4.23730  4.95965  0.61958  0.77255  0.48576  0.95510
     25   2.29006  5.08701  2.37100  2.27525  4.40492  3.30822  3.49769  3.87344  2.34151  3.25609  4.13671  2.73071  3.51415  2.43140  2.77457  2.45882  2.75073  3.46333  5.53587  4.13927     30 e - - -
          2.68618  4.42225  2.77519  2.73123  3.46354  2.40513  3.72494  3.29354  2.67741  2.69355  4.24690  2.90347  2.73739  3.18146  2.89801  2.37887  2.77519  2.98518  4.58477  3.61503
          0.02170  4.23730  4.95965  0.61958  0.77255  0.48576  0.95510
     26   2.68876  5.16376  2.62179  2.15037  4.49123  2.65572  3.45532  3.96570  2.31770  3.45727  4.21481  2.75774  3.82808  2.03778  2.61870  2.65005  2.92274  3.54609  5.59945  4.19628     31 q - - -
          2.68618  4.42225  2.77519  2.73123  3.46354  2.40513  3.72494  3.29354  2.67741  2.69355  4.24690  2.90347  2.73739  3.18146  2.89801  2.37887  2.77519  2.98518  4.58477  3.61503
          0.02170  4.23730  4.95965  0.61958  0.77255  0.48576  0.95510
     27   1.94831  4.61240  3.17825  2.64113  3.89807  3.20407  3.76399  3.28377  2.61585  2.94000  3.38996  3.11232  2.44207  2.68155  3.03924  2.69724  2.85870  2.87878  5.23636  3.94672     32 a - - -
          2.68618  4.42225  2.77519  2.73123  3.46354  2.40513  3.72494  3.29354  2.67741  2.69355  4.24690  2.90347  2.73739  3.18146  2.89801  2.37887  2.77519  2.98518  4.58477  3.61503
          0.02170  4.23730  4.95965  0.61958  0.77255  0.48576  0.95510
     28   2.27891  5.04988  2.89934  2.32737  4.35525  3.27654  2.72774  3.80568  2.36400  3.33414  4.10975  2.34015  3.83425  2.59630  2.53338  2.59689  2.89868  3.42101  5.50513  4.13170     33 a - - -
          2.68618  4.42225  2.77519  2.73123  3.46354  2.40513  3.72494  3.29354  2.67741  2.69355  4.24690  2.90347  2.73739  3.18146  2.89801  2.37887  2.77519  2.98518  4.58477  3.61503
          0.02170  4.23730  4.95965  0.61958  0.77255  0.48576  0.95510
     29   2.21721  5.08053  2.75876  2.38425  4.40123  3.43739  3.03863  3.85599  2.02495  3.36624  4.13357  2.91992  3.83308  2.60293  2.29071  2.57598  2.89805  3.45940  5.51960  4.14544     34 k - - -
          2.68618  4.42225  2.77519  2.73123  3.46354  2.40513  3.72494  3.29354  2.67741  2.69355  4.24690  2.90347  2.73739  3.18146  2.89801  2.37887  2.77519  2.98518  4.58477  3.61503
          0.02170  4.23730  4.95965  0.61958  0.77255  0.48576  0.95510
     30   2.92317  4.42701  4.12080  3.61596  1.41831  3.91173  3.88280  2.81290  3.50625  2.42918  3.49037  3.79791  4.29633  3.72292  3.71272  3.22423  2.22049  2.65880  4.33272  2.48067     35 f - - -
          2.68618  4.42225  2.77519  2.73123  3.46354  2.40513  3.72494  3.29354  2.67741  2.69355  4.24690  2.90347  2.73739  3.18146  2.89801  2.37887  2.77519  2.98518  4.58477  3.61503
          0.02170  4.23730  4.95965  0.61958  0.77255  0.48576  0.95510
     31   1.87386  4.33764  3.54686  2.98822  3.53382  3.44464  3.90345  2.81266  2.90947  2.28380  3.49203  3.37129  3.98473  3.23337  2.87214  2.83946  2.69392  2.11421  4.98374  3.75288     36 a - - -
          2.68618  4.42225  2.77519  2.73123  3.46354  2.40513  3.72494  3.29354  2.67741  2.69355  4.24690  2.90347  2.73739  3.18146  2.89801  2.37887  2.77519  2.98518  4.58477  3.61503
          0.02170  4.23730  4.95965  0.61958  0.77255  0.48576  0.95510
     32   2.08390  4.48705  3.28699  2.73733  2.69945  3.52088  3.51189  2.96738  2.71241  2.73267  3.60388  2.58565  3.92014  3.03819  3.11383  2.56321  2.64807  2.79297  5.06184  3.79403     37 a - - -
          2.68618  4.42225  2.77519  2.73123  3.46354  2.40513  3.72494  3.29354  2.67741  2.69355  4.24690  2.90347  2.73739  3.18146  2.89801  2.37887  2.77519  2.98518  4.58477  3.61503
          0.02170  4.23730  4.95965  0.61958  0.77255  0.48576  0.95510
     33   2.27640  4.25618  4.33081  3.76861  3.43543  3.98897  4.38086  1.90897  3.65865  1.91314  3.36555  3.99120  4.35437  3.90086  3.86077  3.11546  3.06866  1.44067  5.06168  3.86440     38 v - - -
          2.68618  4.42225  2.77519  2.73123  3.46354  2.40513  3.72494  3.29354  2.67741  2.69355  4.24690  2.90347  2.73739  3.18146  2.89801  2.37887  2.77519  2.98518  4.58477  3.61503
          0.02170  4.23730  4.95965  0.61958  0.77255  0.48576  0.95510
     34   2.03153  4.69451  3.19589  2.79822  3.81133  3.45846  1.56969  3.45850  2.69116  2.98630  4.00593  3.22509  3.97593  3.13261  3.03506  2.82264  3.02245  3.15696  5.21616  3.82123     39 h - - -
          2.68618  4.42225  2.77519  2.73123  3.46354  2.40513  3.72494  3.29354  2.67741  2.69355  4.24690  2.90347  2.73739  3.18146  2.89801  2.37887  2.77519  2.98518  4.58477  3.61503
          0.02170  4.23730  4.95965  0.61958  0.77255  0.48576  0.95510
     35   3.13800  5.27163  3.62907  2.89495  4.70715  3.78762  3.69463  4.04546  1.22210  3.05252  4.34990  3.29774  4.13288  2.82446  1.57426  3.13113  3.29584  3.72941  5.53799  4.36591     40 k - - -
          2.68618  4.42225  2.77519  2.73123  3.46354  2.40513  3.72494  3.29354  2.67741  2.69355  4.24690  2.90347  2.73739  3.18146  2.89801  2.37887  2.77519  2.98518  4.58477  3.61503
          0.02170  4.23730  4.95965  0.61958  0.77255  0.48576  0.95510
     36   3.13795  4.47955  4.80996  4.26453  2.21690  4.37600  4.64701  2.12779  4.13355  1.69112  3.20412  4.42152  4.66197  4.28479  4.25492  3.71709  3.37693  1.22348  5.04267  3.75565     41 v - - -
          2.68618  4.42225  2.77519  2.73123  3.46354  2.40513  3.72494  3.29354  2.67741  2.69355  4.24690  2.90347  2.73739  3.18146  2.89801  2.37887  2.77519  2.98518  4.58477  3.61503
          0.02170  4.23730  4.95965  0.61958  0.77255  0.48576  0.95510
     37   3.90136  5.07782  4.89374  4.63453  0.75914  4.61203  3.61474  3.50843  4.46338  2.78789  4.09447  4.28661  4.91191  4.36794  4.44174  4.00059  4.12233  3.46066  3.73289  1.62795     42 f - - -
          2.68618  4.42225  2.77519  2.73123  3.46354  2.40513  3.72494  3.29354  2.67741  2.69355  4.24690  2.90347  2.73739  3.18146  2.89801  2.37887  2.77519  2.98518  4.58477  3.61503
          0.02170  4.23730  4.95965  0.61958  0.77255  0.48576  0.95510
     38   3.18414  4.90708  3.93110  3.88403  4.98881  0.33762  4.96579  4.69324  4.11395  4.29487  5.28472  4.09726  4.30813  4.40991  4.29475  3.36889  3.69323  4.15067  5.97144  5.10844     43 G - - -
          2.68618  4.42225  2.77519  2.73123  3.46354  2.40513  3.72494  3.29354  2.67741  2.69355  4.24690  2.90347  2.73739  3.18146  2.89801  2.37887  2.77519  2.98518  4.58477  3.61503
          0.02170  4.23730  4.95965  0.61958  0.77255  0.48576  0.95510
     39   1.69923  4.48477  3.43442  2.87952  3.75219  3.52661  3.88332  2.84600  2.74657  2.75684  3.67136  3.29403  3.96852  3.13717  2.34921  2.80597  2.90350  2.33290  5.16290  3.91176     44 a - - -
          2.68618  4.42225  2.77519  2.73123  3.46354  2.40513  3.72494  3.29354  2.67741  2.69355  4.24690  2.90347  2.73739  3.18146  2.89801  2.37887  2.77519  2.98518  4.58477  3.61503
          0.02170  4.23730  4.95965  0.61958  0.77255  0.48576  0.95510
     40   1.70389  4.45106  3.29940  2.93701  4.33777  2.87401  4.09642  3.75413  2.80507  3.40374  4.22443  3.26504  3.84056  3.31235  3.37223  1.35589  2.86778  3.28402  5.64477  4.38389     45 s - - -
          2.68618  4.42225  2.77519  2.73123  3.46354  2.40513  3.72494  3.29354  2.67741  2.69355  4.24690  2.90347  2.73739  3.18146  2.89801  2.37887  2.77519  2.98518  4.58477  3.61503
          0.02170  4.23730  4.95965  0.61958  0.77255  0.48576  0.95510
     41   2.82341  5.12404  2.63657  2.40253  4.48484  2.33146  3.36307  3.98029  2.54974  3.52752  4.35065  1.50255  3.91923  2.96083  3.07124  2.80654  3.10216  3.59180  5.68856  4.29958     46 n - - -
          2.68618  4.42225  2.77519  2.73123  3.46354  2.40513  3.72494  3.29354  2.67741  2.69355  4.24690  2.90347  2.73739  3.18146  2.89801  2.37887  2.77519  2.98518  4.58477  3.61503
          0.02170  4.23730  4.95965  0.61958  0.77255  0.48576  0.95510
     42   2.72349  4.41830  4.83474  4.28973  3.53210  4.42079  4.87052  1.60345  4.17793  1.60086  3.36655  4.47987  4.71574  4.38759  4.33747  3.76741  3.34208  1.29014  5.38091  4.21011     47 v - - -
          2.68618  4.42225  2.77519  2.73123  3.46354  2.40513  3.72494  3.29354  2.67741  2.69355  4.24690  2.90347  2.73739  3.18146  2.89801  2.37887  2.77519  2.98518  4.58477  3.61503
          0.02170  4.23730  4.95965  0.61958  0.77255  0.48576  0.95510
     43   2.29856  4.30360  3.54883  2.98097  3.44094  3.60456  3.87201  2.58718  2.92674  2.23829  2.99881  3.37011  3.98661  3.03760  3.26575  2.26419  2.53350  2.45409  4.89834  3.67016     48 l - - -
          2.68618  4.42225  2.77519  2.73123  3.46354  2.40513  3.72494  3.29354  2.67741  2.69355  4.24690  2.90347  2.73739  3.18146  2.89801  2.37887  2.77519  2.98518  4.58477  3.61503
          0.02170  4.23730  4.95965  0.61958  0.77255  0.48576  0.95510
     44   2.50752  5.10834  3.04540  2.50809  4.47611  3.50951  3.65883  3.90037  1.51358  3.40312  4.19814  2.54105  3.91244  2.78007  2.33399  2.62629  3.00512  3.52311  5.53673  4.21715     49 k - - -
          2.68618  4.42225  2.77519  2.73123  3.46354  2.40513  3.72494  3.29354  2.67741  2.69355  4.24690  2.90347  2.73739  3.18146  2.89801  2.37887  2.77519  2.98518  4.58477  3.61503
          0.02170  4.23730  4.95965  0.61958  0.77255  0.48576  0.95510
     45   2.74953  4.20662  4.22586  3.64277  2.77418  3.86973  4.17541  2.36156  3.51905  1.36835  2.77455  3.85576  4.21907  3.72871  3.69389  2.94314  2.65785  2.31591  4.81018  3.62964     50 l - - -
          2.68618  4.42225  2.77519  2.73123  3.46354  2.40513  3.72494  3.29354  2.67741  2.69355  4.24690  2.90347  2.73739  3.18146  2.89801  2.37887  2.77519  2.98518  4.58477  3.61503
          0.02170  4.23730  4.95965  0.61958  0.77255  0.48576  0.95510
     46   3.52011  4.81964  5.10662  4.58397  3.19740  4.78198  5.10731  1.93014  4.39021  0.71511  3.00257  4.83539  4.95258  4.51845  4.49141  4.17716  3.75121  2.31034  5.33715  4.23682     51 l - - -
          2.68618  4.42225  2.77519  2.73123  3.46354  2.40513  3.72494  3.29354  2.67741  2.69355  4.24690  2.90347  2.73739  3.18146  2.89801  2.37887  2.77519  2.98518  4.58477  3.61503
          0.02170  4.23730  4.95965  0.61958  0.77255  0.48576  0.95510
     47   2.29241  4.94749  2.97076  2.37988  4.22416  3.43963  3.63075  3.65946  2.27560  2.91111  3.88831  2.53983  3.83112  2.42199  2.62741  2.57962  2.58148  3.30128  5.42184  4.06472     52 k - - -
          2.68618  4.42225  2.77519  2.73123  3.46354  2.40513  3.72494  3.29354  2.67741  2.69355  4.24690  2.90347  2.73739  3.18146  2.89801  2.37887  2.77519  2.98518  4.58477  3.61503
          0.02613  4.23730  4.47910  0.61958  0.77255  0.48576  0.95510
     48   2.12503  5.08287  2.72343  2.00234  4.39404  3.31881  3.38429  3.85702  2.37736  3.37299  4.13748  2.89041  3.81847  2.55966  2.59828  2.39855  2.88906  3.45618  5.53562  4.14418     53 e - - -
          2.68618  4.42225  2.77519  2.73123  3.46354  2.40513  3.72494  3.29354  2.67741  2.69355  4.24690  2.90347  2.73739  3.18146  2.89801  2.37887  2.77519  2.98518  4.58477  3.61503
          0.02179  4.23297  4.95531  0.61958  0.77255  0.48223  0.96078
     49   2.41220  4.29466  3.40160  3.00239  3.44096  3.14201  3.88614  2.62667  2.95017  1.89256  3.41283  3.11135  3.99164  3.24564  3.28451  2.86131  2.71538  2.17063  4.90060  3.67370     54 l - - -
          2.68618  4.42225  2.77519  2.73123  3.46354  2.40513  3.72494  3.29354  2.67741  2.69355  4.24690  2.90347  2.73739  3.18146  2.89801  2.37887  2.77519  2.98518  4.58477  3.61503
          0.09974  4.23730  2.51976  0.61958  0.77255  0.48576  0.95510
     50   2.41188  4.77059  2.96609  2.50461  4.10727  3.21437  3.36637  3.52107  2.40687  3.13046  3.95446  2.92256  2.07177  2.87978  2.94566  2.67314  2.60185  3.18586  5.37412  4.05333     55 p - - -
          2.68618  4.42225  2.77519  2.73123  3.46354  2.40513  3.72494  3.29354  2.67741  2.69355  4.24690  2.90347  2.73739  3.18146  2.89801  2.37887  2.77519  2.98518  4.58477  3.61503
          0.02344  4.16100  4.88335  0.61958  0.77255  0.43213  1.04733
     51   2.41139  4.84902  2.64278  2.28733  4.10443  3.37457  3.66002  3.41993  2.45771  3.03757  3.92936  2.97340  2.58851  2.80604  2.92467  2.61182  2.70742  2.74670  5.35806  4.01680     56 e - - -
          2.68618  4.42225  2.77519  2.73123  3.46354  2.40513  3.72494  3.29354  2.67741  2.69355  4.24690  2.90347  2.73739  3.18146  2.89801  2.37887  2.77519  2.98518  4.58477  3.61503
          0.02170  4.23730  4.95965  0.61958  0.77255  0.48576  0.95510
     52   2.38577  5.02558  2.51621  2.01555  4.32549  3.31158  3.26598  3.60482  2.36940  3.12641  4.07898  2.90286  3.45990  2.67486  2.85379  2.48556  2.79108  3.39183  5.48612  3.78269     57 e - - -
          2.68618  4.42225  2.77519  2.73123  3.46354  2.40513  3.72494  3.29354  2.67741  2.69355  4.24690  2.90347  2.73739  3.18146  2.89801  2.37887  2.77519  2.98518  4.58477  3.61503
          0.02170  4.23730  4.95965  0.61958  0.77255  0.48576  0.95510
     53   2.39468  5.07297  2.57989  2.19754  4.38512  3.28632  3.26818  3.84912  2.23302  2.93073  4.12400  2.89085  3.81173  2.28846  2.84960  2.47235  2.87366  3.44612  5.52427  4.13255     58 e - - -
          2.68618  4.42225  2.77519  2.73123  3.46354  2.40513  3.72494  3.29354  2.67741  2.69355  4.24690  2.90347  2.73739  3.18146  2.89801  2.37887  2.77519  2.98518  4.58477  3.61503
          0.02170  4.23730  4.95965  0.61958  0.77255  0.48576  0.95510
     54   2.54678  4.09287  3.21206  2.62912  3.96904  3.53655  3.11445  3.36382  2.41718  2.63433  3.83616  3.10979  3.92010  2.74247  1.78821  2.76972  2.92073  3.07720  5.24830  3.96356     59 r - - -
          2.68618  4.42225  2.77519  2.73123  3.46354  2.40513  3.72494  3.29354  2.67741  2.69355  4.24690  2.90347  2.73739  3.18146  2.89801  2.37887  2.77519  2.98518  4.58477  3.61503
          0.02170  4.23730  4.95965  0.61958  0.77255  0.48576  0.95510
     55   2.29319  4.50859  2.76194  2.27482  4.09341  3.13063  3.63549  3.62614  2.40891  3.05006  3.98806  2.94440  3.82707  2.76623  2.15660  2.58476  2.73909  3.27223  5.40720  4.05031     60 r - - -
          2.68618  4.42225  2.77519  2.73123  3.46354  2.40513  3.72494  3.29354  2.67741  2.69355  4.24690  2.90347  2.73739  3.18146  2.89801  2.37887  2.77519  2.98518  4.58477  3.61503
          0.02170  4.23730  4.95965  0.61958  0.77255  0.48576  0.95510
     56   2.63889  5.20377  1.93264  2.10914  4.52181  3.39323  3.58452  4.00046  2.42154  3.49659  4.26103  2.86209  2.69890  2.58449  2.74745  2.63692  2.96038  3.58167  5.64595  4.23084     61 d - - -
          2.68589  4.42228  2.77523  2.73127  3.46357  2.40510  3.72498  3.29357  2.67744  2.69358  4.24693  2.90350  2.73743  3.18150  2.89792  2.37890  2.77523  2.98522  4.58480  3.61506
          0.22297  1.64588  4.95965  0.23670  1.55699  0.48576  0.95510
     57   1.55118  3.84455  3.97165  3.41613  3.47422  3.72383  4.17441  2.29168  3.33166  2.10473  3.42049  3.69720  4.15409  3.60394  3.60190  3.03310  2.80865  2.11102  5.02746  3.82103     63 a - - -
          2.68618  4.42225  2.77519  2.73123  3.46354  2.40513  3.72494  3.29354  2.67741  2.69355  4.24690  2.90347  2.73739  3.18146  2.89801  2.37887  2.77519  2.98518  4.58477  3.61503
          0.02170  4.23730  4.95965  0.61958  0.77255  0.48576  0.95510
     58   1.96430  4.21427  4.21510  3.64182  2.39303  3.86371  4.20590  2.36662  3.52842  2.15284  2.70684  3.85896  4.23076  3.74819  3.71759  3.16474  2.98926  1.82340  4.86531  3.67035     64 v - - -
          2.68618  4.42225  2.77519  2.73123  3.46354  2.40513  3.72494  3.29354  2.67741  2.69355  4.24690  2.90347  2.73739  3.18146  2.89801  2.37887  2.77519  2.98518  4.58477  3.61503
          0.02170  4.23730  4.95965  0.61958  0.77255  0.48576  0.95510
     59   2.51706  5.00310  2.94272  2.17867  4.29777  3.43090  3.61987  3.55574  2.31014  3.28362  4.06019  2.68147  3.82377  2.53992  2.29041  2.34562  2.87029  3.04433  5.46507  4.09548     65 e - - -
          2.68618  4.42225  2.77519  2.73123  3.46354  2.40513  3.72494  3.29354  2.67741  2.69355  4.24690  2.90347  2.73739  3.18146  2.89801  2.37887  2.77519  2.98518  4.58477  3.61503
          0.02170  4.23730  4.95965  0.61958  0.77255  0.48576  0.95510
     60   2.15725  4.30064  3.61704  3.26324  4.38324  3.09692  4.31036  3.74866  3.27182  3.46493  4.29572  3.43064  3.82732  3.57194  3.59523  1.31308  1.62943  3.23739  5.72954  4.51497     66 s - - -
          2.68618  4.42225  2.77519  2.73123  3.46354  2.40513  3.72494  3.29354  2.67741  2.69355  4.24690  2.90347  2.73739  3.18146  2.89801  2.37887  2.77519  2.98518  4.58477  3.61503
          0.02170  4.23730  4.95965  0.61958  0.77255  0.48576  0.95510
     61   3.38118  4.67185  5.12153  4.54992  3.21215  4.69451  5.02998  1.84401  4.42398  0.94826  2.42921  4.76271  4.86352  4.48011  4.49948  4.04581  3.60171  1.99727  5.29168  4.25200     67 l - - -
          2.68618  4.42225  2.77519  2.73123  3.46354  2.40513  3.72494  3.29354  2.67741  2.69355  4.24690  2.90347  2.73739  3.18146  2.89801  2.37887  2.77519  2.98518  4.58477  3.61503
          0.02170  4.23730  4.95965  0.61958  0.77255  0.48576  0.95510
     62   2.28178  3.45249  4.03093  3.39298  3.24963  3.71578  4.04167  2.29669  3.34285  1.89207  3.24832  3.68368  4.09496  3.57720  3.54866  2.74827  2.55631  2.02679  4.76362  3.56770     68 l - - -
          2.68618  4.42225  2.77519  2.73123  3.46354  2.40513  3.72494  3.29354  2.67741  2.69355  4.24690  2.90347  2.73739  3.18146  2.89801  2.37887  2.77519  2.98518  4.58477  3.61503
          0.02170  4.23730  4.95965  0.61958  0.77255  0.48576  0.95510
     63   3.41099  4.73702  4.62885  4.19669  2.06535  4.31994  3.67288  3.19538  4.04210  2.65146  2.98779  4.09232  4.63793  4.09148  4.12175  3.64619  3.63190  3.07503  3.16494  0.94621     69 y - - -
          2.68618  4.42225  2.77519  2.73123  3.46354  2.40513  3.72494  3.29354  2.67741  2.69355  4.24690  2.90347  2.73739  3.18146  2.89801  2.37887  2.77519  2.98518  4.58477  3.61503
          0.02170  4.23730  4.95965  0.61958  0.77255  0.48576  0.95510
     64   3.03933  5.46488  2.46134  1.00229  4.75874  3.41529  3.85734  4.25882  2.68304  3.75938  4.62501  2.90508  3.98995  2.55988  3.13206  2.96001  3.30901  3.87292  5.90152  4.48387     70 e - - -
          2.68618  4.42225  2.77519  2.73123  3.46354  2.40513  3.72494  3.29354  2.67741  2.69355  4.24690  2.90347  2.73739  3.18146  2.89801  2.37887  2.77519  2.98518  4.58477  3.61503
          0.02170  4.23730  4.95965  0.61958  0.77255  0.48576  0.95510
     65   0.59403  4.41851  3.87723  3.70480  4.45941  3.22997  4.67705  3.64324  3.73183  3.50632  4.50962  3.74801  4.00508  4.04081  3.94489  2.77185  3.07543  3.23111  5.84761  4.69583     71 A - - -
          2.68618  4.42225  2.77519  2.73123  3.46354  2.40513  3.72494  3.29354  2.67741  2.69355  4.24690  2.90347  2.73739  3.18146  2.89801  2.37887  2.77519  2.98518  4.58477  3.61503
          0.02170  4.23730  4.95965  0.61958  0.77255  0.48576  0.95510
     66   2.49523  3.30497  2.71660  2.13193  4.32570  3.41891  3.61756  3.77928  2.32117  3.31139  4.08188  2.66982  3.81652  2.26236  2.70278  2.62278  2.81751  3.39270  5.48747  4.10737     72 e - - -
          2.68618  4.42225  2.77519  2.73123  3.46354  2.40513  3.72494  3.29354  2.67741  2.69355  4.24690  2.90347  2.73739  3.18146  2.89801  2.37887  2.77519  2.98518  4.58477  3.61503
          0.02170  4.23730  4.95965  0.61958  0.77255  0.48576  0.95510
     67   1.89668  4.29096  3.57569  3.01218  3.43768  2.63487  3.88594  2.79948  2.94755  2.41367  3.03199  3.38602  3.98383  3.24861  3.27674  2.77567  2.84687  2.57677  3.42147  3.66527     73 a - - -
          2.68618  4.42225  2.77519  2.73123  3.46354  2.40513  3.72494  3.29354  2.67741  2.69355  4.24690  2.90347  2.73739  3.18146  2.89801  2.37887  2.77519  2.98518  4.58477  3.61503
          0.02170  4.23730  4.95965  0.61958  0.77255  0.48576  0.95510
     68   3.46934  5.25064  4.00188  3.45502  4.70138  3.86554  4.16008  4.28319  2.47869  3.73260  4.73636  3.77964  4.36235  3.37387  0.54064  3.54437  3.71797  3.99435  5.64270  4.56445     74 R - - -
          2.68618  4.42225  2.77519  2.73123  3.46354  2.40513  3.72494  3.29354  2.67741  2.69355  4.24690  2.90347  2.73739  3.18146  2.89801  2.37887  2.77519  2.98518  4.58477  3.61503
          0.02170  4.23730  4.95965  0.61958  0.77255  0.48576  0.95510
     69   2.26670  4.21413  3.77562  2.96417  3.33381  3.68034  3.96244  2.45166  3.12390  1.92352  3.10219  3.52929  4.05345  3.29382  3.40555  2.94711  2.59744  2.06149  4.82997  3.62031     75 l - - -
          2.68618  4.42225  2.77519  2.73123  3.46354  2.40513  3.72494  3.29354  2.67741  2.69355  4.24690  2.90347  2.73739  3.18146  2.89801  2.37887  2.77519  2.98518  4.58477  3.61503
          0.02170  4.23730  4.95965  0.61958  0.77255  0.48576  0.95510
     70   2.42859  4.64926  3.14904  2.48778  3.84496  3.32063  3.39683  2.90555  2.51300  2.88736  3.47471  3.07994  3.88276  2.90564  2.16845  2.63686  2.85402  2.74274  5.18241  3.57491     76 r - - -
          2.68618  4.42225  2.77519  2.73123  3.46354  2.40513  3.72494  3.29354  2.67741  2.69355  4.24690  2.90347  2.73739  3.18146  2.89801  2.37887  2.77519  2.98518  4.58477  3.61503
          0.02170  4.23730  4.95965  0.61958  0.77255  0.48576  0.95510
     71   3.05819  5.62773  1.10546  2.21511  4.91695  3.33132  3.74971  4.48719  2.92488  3.97370  4.82368  2.01403  3.96233  3.06222  3.52873  2.85689  3.35586  4.04335  6.11081  4.58574     77 d - - -
          2.68618  4.42225  2.77519  2.73123  3.46354  2.40513  3.72494  3.29354  2.67741  2.69355  4.24690  2.90347  2.73739  3.18146  2.89801  2.37887  2.77519  2.98518  4.58477  3.61503
          0.02170  4.23730  4.95965  0.61958  0.77255  0.48576  0.95510
     72   3.31220  4.99108  3.96076  3.86321  4.80183  3.65881  4.89611  4.46027  3.95563  4.03874  5.11417  4.12617  0.36320  4.33212  4.14552  3.49442  3.78472  4.06017  5.87027  4.93219     78 P - - -
          2.68618  4.42225  2.77519  2.73123  3.46354  2.40513  3.72494  3.29354  2.67741  2.69355  4.24690  2.90347  2.73739  3.18146  2.89801  2.37887  2.77519  2.98518  4.58477  3.61503
          0.02170  4.23730  4.95965  0.61958  0.77255  0.48576  0.95510
     73   2.92053  4.36517  4.48245  3.98506  3.65143  4.07133  4.67847  1.81041  3.86306  2.40073  3.54472  4.18097  4.50373  4.15000  4.07625  3.02545  3.21139  0.97075  5.37804  4.15236     79 v - - -
          2.68618  4.42225  2.77519  2.73123  3.46354  2.40513  3.72494  3.29354  2.67741  2.69355  4.24690  2.90347  2.73739  3.18146  2.89801  2.37887  2.77519  2.98518  4.58477  3.61503
          0.02170  4.23730  4.95965  0.61958  0.77255  0.48576  0.95510
     74   2.68059  4.55821  3.19458  2.57098  3.61681  3.03763  3.80523  3.13621  2.74359  2.70999  3.69726  3.19817  3.95835  3.08778  3.12678  2.53515  2.92892  2.88118  5.04190  1.81560     80 y - - -
          2.68618  4.42225  2.77519  2.73123  3.46354  2.40513  3.72494  3.29354  2.67741  2.69355  4.24690  2.90347  2.73739  3.18146  2.89801  2.37887  2.77519  2.98518  4.58477  3.61503
          0.02170  4.23730  4.95965  0.61958  0.77255  0.48576  0.95510
     75   3.18414  4.90708  3.93110  3.88403  4.98881  0.33762  4.96579  4.69324  4.11395  4.29487  5.28472  4.09726  4.30813  4.40991  4.29475  3.36889  3.69323  4.15067  5.97144  5.10844     81 G - - -
          2.68618  4.42225  2.77519  2.73123  3.46354  2.40513  3.72494  3.29354  2.67741  2.69355  4.24690  2.90347  2.73739  3.18146  2.89801  2.37887  2.77519  2.98518  4.58477  3.61503
          0.02170  4.23730  4.95965  0.61958  0.77255  0.48576  0.95510
     76   1.73045  1.29338  4.18485  3.84016  4.16674  3.07773  4.55852  3.44197  3.73156  3.26281  4.13996  3.68677  3.85016  3.97027  3.90916  2.13229  2.80340  3.00066  5.60920  4.44888     82 c - - -
          2.68618  4.42225  2.77519  2.73123  3.46354  2.40513  3.72494  3.29354  2.67741  2.69355  4.24690  2.90347  2.73739  3.18146  2.89801  2.37887  2.77519  2.98518  4.58477  3.61503
          0.02170  4.23730  4.95965  0.61958  0.77255  0.48576  0.95510
     77   2.33960  3.38218  4.13230  3.54635  3.20238  3.73596  4.05587  2.35540  3.42085  2.27524  2.99963  3.73830  4.10774  3.63719  3.59074  2.92522  2.68051  1.65597  4.72177  3.06402     83 v - - -
          2.68618  4.42225  2.77519  2.73123  3.46354  2.40513  3.72494  3.29354  2.67741  2.69355  4.24690  2.90347  2.73739  3.18146  2.89801  2.37887  2.77519  2.98518  4.58477  3.61503
          0.02170  4.23730  4.95965  0.61958  0.77255  0.48576  0.95510
     78   1.99229  4.54582  3.25959  2.85493  4.31555  1.51198  3.99569  3.72808  2.79030  3.35987  4.18596  3.22554  3.86664  3.19305  2.49343  2.57568  2.90327  3.29423  5.58784  4.31962     84 g - - -
          2.68618  4.42225  2.77519  2.73123  3.46354  2.40513  3.72494  3.29354  2.67741  2.69355  4.24690  2.90347  2.73739  3.18146  2.89801  2.37887  2.77519  2.98518  4.58477  3.61503
          0.02170  4.23730  4.95965  0.61958  0.77255  0.48576  0.95510
     79   2.27785  4.39624  3.25051  2.67462  3.54305  3.56687  3.16342  2.67085  2.79357  2.12642  3.27807  3.26286  3.94812  3.02077  3.17065  2.80400  2.74264  2.49853  4.96947  3.56685     85 l - - -
          2.68618  4.42225  2.77519  2.73123  3.46354  2.40513  3.72494  3.29354  2.67741  2.69355  4.24690  2.90347  2.73739  3.18146  2.89801  2.37887  2.77519  2.98518  4.58477  3.61503
          0.02170  4.23730  4.95965  0.61958  0.77255  0.48576  0.95510
     80   3.23834  4.53382  5.04375  4.47869  2.87170  4.56178  4.92837  1.20859  4.35455  1.51814  2.83454  4.64680  4.78534  4.45338  4.43843  3.90911  3.46778  1.86281  5.26696  4.16167     86 i - - -
          2.68618  4.42225  2.77519  2.73123  3.46354  2.40513  3.72494  3.29354  2.67741  2.69355  4.24690  2.90347  2.73739  3.18146  2.89801  2.37887  2.77519  2.98518  4.58477  3.61503
          0.02170  4.23730  4.95965  0.61958  0.77255  0.48576  0.95510
     81   2.60558  3.70374  3.92813  3.34703  2.66967  3.68248  3.97358  2.48065  3.24682  2.12724  3.23785  3.43007  4.05467  3.31504  3.47197  2.26897  2.66203  2.38109  3.21620  3.52333     87 l - - -
          2.68618  4.42225  2.77519  2.73123  3.46354  2.40513  3.72494  3.29354  2.67741  2.69355  4.24690  2.90347  2.73739  3.18146  2.89801  2.37887  2.77519  2.98518  4.58477  3.61503
          0.02170  4.23730  4.95965  0.61958  0.77255  0.48576  0.95510
     82   2.18608  3.93221  2.87673  2.61566  3.64146  3.50226  3.72433  3.10124  2.59752  2.83905  3.56800  3.10160  3.88887  2.73609  2.86640  2.44186  2.50906  2.71088  5.14658  3.72246     88 a - - -
          2.68618  4.42225  2.77519  2.73123  3.46354  2.40513  3.72494  3.29354  2.67741  2.69355  4.24690  2.90347  2.73739  3.18146  2.89801  2.37887  2.77519  2.98518  4.58477  3.61503
          0.02170  4.23730  4.95965  0.61958  0.77255  0.48576  0.95510
     83   2.64221  4.39743  3.40559  2.88663  3.50187  2.90544  3.59196  2.91976  2.83071  1.65455  3.51582  3.07788  3.97595  3.16357  3.18074  2.69818  2.88051  2.68831  4.94437  3.37830     89 l - - -
          2.68618  4.42225  2.77519  2.73123  3.46354  2.40513  3.72494  3.29354  2.67741  2.69355  4.24690  2.90347  2.73739  3.18146  2.89801  2.37887  2.77519  2.98518  4.58477  3.61503
          0.02170  4.23730  4.95965  0.61958  0.77255  0.48576  0.95510
     84   2.79396  5.19335  2.80089  2.20678  4.52600  3.45355  3.67927  3.97616  2.36200  3.47687  4.26680  2.52903  3.89466  1.63827  2.59052  2.61272  3.02549  3.58499  5.61861  4.25296     90 q - - -
          2.68618  4.42225  2.77519  2.73123  3.46354  2.40513  3.72494  3.29354  2.67741  2.69355  4.24690  2.90347  2.73739  3.18146  2.89801  2.37887  2.77519  2.98518  4.58477  3.61503
          0.02170  4.23730  4.95965  0.61958  0.77255  0.48576  0.95510
     85   2.70311  4.96439  3.06740  2.33833  4.24338  3.49481  3.15650  3.66760  2.27262  3.12253  4.02888  2.92734  3.87909  2.25324  2.24098  2.71333  2.92460  3.32400  3.06079  4.08632     91 r - - -
          2.68618  4.42225  2.77519  2.73123  3.46354  2.40513  3.72494  3.29354  2.67741  2.69355  4.24690  2.90347  2.73739  3.18146  2.89801  2.37887  2.77519  2.98518  4.58477  3.61503
          0.02170  4.23730  4.95965  0.61958  0.77255  0.48576  0.95510
     86   2.70313  5.17462  2.63831  1.91546  4.49925  3.33391  3.35922  3.97268  2.34314  3.46626  4.22771  2.81428  3.83516  1.93256  2.77528  2.66321  2.79848  3.55570  5.61042  4.20728     92 e - - -
          2.68618  4.42225  2.77519  2.73123  3.46354  2.40513  3.72494  3.29354  2.67741  2.69355  4.24690  2.90347  2.73739  3.18146  2.89801  2.37887  2.77519  2.98518  4.58477  3.61503
          0.02170  4.23730  4.95965  0.61958  0.77255  0.48576  0.95510
     87   2.32970  4.16224  3.97179  3.39490  3.28934  3.73632  4.04447  2.25827  3.29568  1.97798  3.05425  3.29325  4.10846  3.54546  3.52736  2.85909  2.88439  1.77979  4.80734  3.60669     93 v - - -
          2.68618  4.42225  2.77519  2.73123  3.46354  2.40513  3.72494  3.29354  2.67741  2.69355  4.24690  2.90347  2.73739  3.18146  2.89801  2.37887  2.77519  2.98518  4.58477  3.61503
          0.02170  4.23730  4.95965  0.61958  0.77255  0.48576  0.95510
     88   2.28068  3.04147  3.04928  2.44223  3.85975  3.27049  3.42144  3.25355  2.50599  2.79749  3.61980  2.92676  3.87611  2.78602  2.87174  2.60775  2.85029  2.71888  5.19369  3.89439     94 a - - -
          2.68618  4.42225  2.77519  2.73123  3.46354  2.40513  3.72494  3.29354  2.67741  2.69355  4.24690  2.90347  2.73739  3.18146  2.89801  2.37887  2.77519  2.98518  4.58477  3.61503
          0.02170  4.23730  4.95965  0.61958  0.77255  0.48576  0.95510
     89   2.37828  4.86837  2.99685  2.32366  4.11997  3.33912  3.55589  3.42219  2.43159  2.73771  3.93647  2.68490  3.70218  2.22323  2.83742  2.60197  2.80579  3.00170  5.36186  4.01799     95 q - - -
          2.68618  4.42225  2.77519  2.73123  3.46354  2.40513  3.72494  3.29354  2.67741  2.69355  4.24690  2.90347  2.73739  3.18146  2.89801  2.37887  2.77519  2.98518  4.58477  3.61503
          0.02170  4.23730  4.95965  0.61958  0.77255  0.48576  0.95510
     90   2.03189  4.35493  3.29524  3.04046  3.56801  3.57533  3.97623  2.74966  3.00121  1.66556  3.51677  3.41604  4.01729  3.30819  3.34157  2.87067  2.63849  2.47181  5.04839  3.81776     96 l - - -
          2.68618  4.42225  2.77519  2.73123  3.46354  2.40513  3.72494  3.29354  2.67741  2.69355  4.24690  2.90347  2.73739  3.18146  2.89801  2.37887  2.77519  2.98518  4.58477  3.61503
          0.02170  4.23730  4.95965  0.61958  0.77255  0.48576  0.95510
     91   2.20903  5.03368  2.95412  2.33135  4.33882  3.45607  3.56457  3.77662  2.25645  3.31151  4.09785  2.95213  3.85568  1.96055  2.55680  2.57630  2.82007  3.40535  5.48509  4.13129     97 q - - -
          2.68618  4.42225  2.77519  2.73123  3.46354  2.40513  3.72494  3.29354  2.67741  2.69355  4.24690  2.90347  2.73739  3.18146  2.89801  2.37887  2.77519  2.98518  4.58477  3.61503
          0.02170  4.23730  4.95965  0.61958  0.77255  0.48576  0.95510
     92   1.83204  3.59935  3.52104  2.87706  3.48117  3.40453  3.86866  2.82606  2.83367  2.55335  3.32790  3.34944  3.97252  3.04013  3.24660  2.83311  2.77975  2.14966  4.92874  3.69761     98 a - - -
          2.68618  4.42225  2.77519  2.73123  3.46354  2.40513  3.72494  3.29354  2.67741  2.69355  4.24690  2.90347  2.73739  3.18146  2.89801  2.37887  2.77519  2.98518  4.58477  3.61503
          0.02170  4.23730  4.95965  0.61958  0.77255  0.48576  0.95510
     93   2.88674  5.42200  2.21009  1.46505  4.72912  3.37504  3.75607  4.22617  2.61098  3.70874  4.50314  2.83349  3.90257  1.94664  3.07520  2.80719  3.14231  3.79931  5.85328  4.40287     99 e - - -
          2.68618  4.42225  2.77519  2.73123  3.46354  2.40513  3.72494  3.29354  2.67741  2.69355  4.24690  2.90347  2.73739  3.18146  2.89801  2.37887  2.77519  2.98518  4.58477  3.61503
          0.02170  4.23730  4.95965  0.61958  0.77255  0.48576  0.95510
     94   2.20201  4.27113  3.76642  3.21320  3.43603  3.65896  4.02266  2.53028  3.12643  1.58236  3.40036  3.18822  4.07071  3.42242  3.41926  2.94802  2.74247  2.28035  4.94509  3.73095    100 l - - -
          2.68618  4.42225  2.77519  2.73123  3.46354  2.40513  3.72494  3.29354  2.67741  2.69355  4.24690  2.90347  2.73739  3.18146  2.89801  2.37887  2.77519  2.98518  4.58477  3.61503
          0.12477  4.23730  2.27445  0.61958  0.77255  0.48576  0.95510
     95   1.80904  4.56725  3.05588  2.48398  3.79233  3.45541  3.72913  3.15893  2.60377  2.83800  3.53314  3.09111  3.86808  2.87396  3.02639  2.60614  2.73495  2.57448  5.15063  3.86622    101 a - - -
          2.68618  4.42225  2.77519  2.73123  3.46354  2.40513  3.72494  3.29354  2.67741  2.69355  4.24690  2.90347  2.73739  3.18146  2.89801  2.37887  2.77519  2.98518  4.58477  3.61503
          0.07889  4.13656  2.81538  0.61958  0.77255  0.60447  0.79046
     96   2.13210  4.59653  3.12316  2.56366  3.64222  3.45980  3.52917  3.18251  2.52521  2.77448  3.68590  2.96774  3.84836  2.80793  2.51753  2.48616  2.81765  2.70625  5.13301  3.69031    102 a - - -
          2.68618  4.42225  2.77519  2.73123  3.46354  2.40513  3.72494  3.29354  2.67741  2.69355  4.24690  2.90347  2.73739  3.18146  2.89801  2.37887  2.77519  2.98518  4.58477  3.61503
          0.05918  4.08303  3.20381  0.61958  0.77255  0.65805  0.72952
     97   1.97221  4.27112  3.80426  3.28239  3.50905  3.58771  4.13219  2.43888  3.18947  1.75513  3.42785  3.58127  4.06574  3.49822  3.48284  2.92055  2.58884  2.13868  5.08794  3.87816    103 l - - -
          2.68618  4.42225  2.77519  2.73123  3.46354  2.40513  3.72494  3.29354  2.67741  2.69355  4.24690  2.90347  2.73739  3.18146  2.89801  2.37887  2.77519  2.98518  4.58477  3.61503
          0.14630  4.05007  2.13129  0.61958  0.77255  0.68835  0.69797
     98   2.87462  5.09292  3.17683  2.58691  4.47227  3.54732  3.37219  3.85874  1.77052  3.33073  4.16554  3.04648  3.92389  1.99486  1.91953  2.86252  3.06123  3.52026  5.41758  4.17960    104 k - - -
          2.68618  4.42225  2.77519  2.73123  3.46354  2.40513  3.72494  3.29354  2.67741  2.69355  4.24690  2.90347  2.73739  3.18146  2.89801  2.37887  2.77519  2.98518  4.58477  3.61503
          0.01997  3.92373        *  0.61958  0.77255  0.00000        *
//
