# Supplementary material for: Genome-wide identification and characterization of the Lateral Organ Boundaries Domain (LBD) gene family in polyploid wheat and related species
Source: PeerJ. 2021 Aug 11;9:e11811. doi: 10.7717/peerj.11811 (PMC8364319; doi:10.7717/peerj.11811)
Supplement: Supplemental Information 9 [file peerj-09-11811-s009.zip › New HMM/new_LOB_wheat2.hmm]

HMMER3/f [3.1b1 | May 2013]
NAME  domain2
LENG  98
ALPH  amino
RF    no
MM    no
CONS  yes
CS    no
MAP   yes
DATE  Sat Aug  1 03:07:28 2020
NSEQ  92
EFFN  1.097778
CKSUM 2645798139
STATS LOCAL MSV       -9.7884  0.71807
STATS LOCAL VITERBI  -10.4477  0.71807
STATS LOCAL FORWARD   -3.6641  0.71807
HMM          A        C        D        E        F        G        H        I        K        L        M        N        P        Q        R        S        T        V        W        Y   
            m->m     m->i     m->d     i->m     i->i     d->m     d->d
  COMPO   2.34812  3.22797  3.17538  2.73985  3.32762  2.95660  3.70741  2.98984  2.66286  2.48210  3.71373  3.12582  3.34038  3.00941  2.73394  2.70546  2.93106  2.67154  4.96454  3.57103
          2.68618  4.42225  2.77519  2.73123  3.46354  2.40513  3.72494  3.29354  2.67741  2.69355  4.24690  2.90347  2.73739  3.18146  2.89801  2.37887  2.77519  2.98518  4.58477  3.61503
          0.02160  4.24178  4.96413  0.61958  0.77255  0.00000        *
      1   1.96521  4.48438  3.30195  2.88415  4.27506  3.21997  4.02657  3.69082  2.88987  3.33304  4.15561  3.23925  1.77753  3.23192  3.07819  1.92759  2.86448  3.25060  5.57739  4.30793      1 p - - -
          2.68618  4.42225  2.77519  2.73123  3.46354  2.40513  3.72494  3.29354  2.67741  2.69355  4.24690  2.90347  2.73739  3.18146  2.89801  2.37887  2.77519  2.98518  4.58477  3.61503
          0.02160  4.24178  4.96413  0.61958  0.77255  0.48576  0.95510
      2   3.08445  0.42405  4.66198  4.49707  4.42629  3.61463  5.06555  3.65120  4.33443  3.54010  4.67854  4.39010  4.34762  4.66539  4.38704  3.35451  3.58295  3.36555  5.74217  4.70652      2 C - - -
          2.68618  4.42225  2.77519  2.73123  3.46354  2.40513  3.72494  3.29354  2.67741  2.69355  4.24690  2.90347  2.73739  3.18146  2.89801  2.37887  2.77519  2.98518  4.58477  3.61503
          0.02160  4.24178  4.96413  0.61958  0.77255  0.48576  0.95510
      3   1.45567  4.54082  3.12640  2.80828  4.42807  2.28366  4.05316  3.86660  2.95234  3.48930  4.29811  2.14934  3.84096  3.24899  3.37134  2.43655  2.89608  3.37667  5.70879  4.41781      3 a - - -
          2.68618  4.42225  2.77519  2.73123  3.46354  2.40513  3.72494  3.29354  2.67741  2.69355  4.24690  2.90347  2.73739  3.18146  2.89801  2.37887  2.77519  2.98518  4.58477  3.61503
          0.02160  4.24178  4.96413  0.61958  0.77255  0.48576  0.95510
      4   1.12886  4.26336  3.71213  3.34458  4.31333  2.01525  4.34281  3.67552  3.34875  3.40237  4.23843  3.47236  3.82969  3.62790  3.65881  2.36567  2.81884  2.78777  5.68250  4.47945      4 a - - -
          2.68618  4.42225  2.77519  2.73123  3.46354  2.40513  3.72494  3.29354  2.67741  2.69355  4.24690  2.90347  2.73739  3.18146  2.89801  2.37887  2.77519  2.98518  4.58477  3.61503
          0.02160  4.24178  4.96413  0.61958  0.77255  0.48576  0.95510
      5   3.08445  0.42405  4.66198  4.49707  4.42629  3.61463  5.06555  3.65120  4.33443  3.54010  4.67854  4.39010  4.34762  4.66539  4.38704  3.35451  3.58295  3.36555  5.74217  4.70652      5 C - - -
          2.68618  4.42225  2.77519  2.73123  3.46354  2.40513  3.72494  3.29354  2.67741  2.69355  4.24690  2.90347  2.73739  3.18146  2.89801  2.37887  2.77519  2.98518  4.58477  3.61503
          0.02160  4.24178  4.96413  0.61958  0.77255  0.48576  0.95510
      6   3.25870  5.36369  3.71666  2.98408  4.87983  3.84038  3.72253  4.20236  1.00626  3.59628  4.47221  3.36186  4.19231  2.85196  1.64194  3.24159  3.40368  3.88223  5.59416  4.46219      6 k - - -
          2.68618  4.42225  2.77519  2.73123  3.46354  2.40513  3.72494  3.29354  2.67741  2.69355  4.24690  2.90347  2.73739  3.18146  2.89801  2.37887  2.77519  2.98518  4.58477  3.61503
          0.02160  4.24178  4.96413  0.61958  0.77255  0.48576  0.95510
      7   2.62599  4.14131  4.12279  3.54346  2.28461  3.76867  3.08756  2.50036  3.41974  1.95349  3.22834  3.73730  4.13273  3.63223  3.59545  3.05720  2.90444  1.95628  4.60569  2.93766      7 l - - -
          2.68618  4.42225  2.77519  2.73123  3.46354  2.40513  3.72494  3.29354  2.67741  2.69355  4.24690  2.90347  2.73739  3.18146  2.89801  2.37887  2.77519  2.98518  4.58477  3.61503
          0.02160  4.24178  4.96413  0.61958  0.77255  0.48576  0.95510
      8   3.05579  4.72303  3.76566  3.31678  3.41706  3.92619  4.17784  2.79203  3.01116  1.05428  3.38870  3.69975  4.32025  2.46009  3.26153  3.29778  3.29903  2.78704  5.13189  3.87074      8 l - - -
          2.68618  4.42225  2.77519  2.73123  3.46354  2.40513  3.72494  3.29354  2.67741  2.69355  4.24690  2.90347  2.73739  3.18146  2.89801  2.37887  2.77519  2.98518  4.58477  3.61503
          0.02160  4.24178  4.96413  0.61958  0.77255  0.48576  0.95510
      9   3.31664  5.18066  3.84907  3.31235  4.72003  3.56319  4.07366  4.23991  2.39714  3.71958  4.66469  3.64938  4.28645  3.26893  0.62871  3.38620  3.57629  3.91243  5.64474  4.54612      9 R - - -
          2.68618  4.42225  2.77519  2.73123  3.46354  2.40513  3.72494  3.29354  2.67741  2.69355  4.24690  2.90347  2.73739  3.18146  2.89801  2.37887  2.77519  2.98518  4.58477  3.61503
          0.02160  4.24178  4.96413  0.61958  0.77255  0.48576  0.95510
     10   3.29527  5.36592  3.79017  3.03272  4.88855  3.86560  3.73036  4.20332  1.50419  3.59661  4.48111  3.39460  4.21446  2.86222  1.05462  3.28253  3.43412  3.89168  5.59048  4.47297     10 r - - -
          2.68618  4.42225  2.77519  2.73123  3.46354  2.40513  3.72494  3.29354  2.67741  2.69355  4.24690  2.90347  2.73739  3.18146  2.89801  2.37887  2.77519  2.98518  4.58477  3.61503
          0.02160  4.24178  4.96413  0.61958  0.77255  0.48576  0.95510
     11   2.95020  5.18570  3.28004  2.69176  4.62094  2.44226  3.69291  4.00676  1.55318  3.47598  4.30107  3.15323  4.02137  2.81942  1.70548  2.94098  3.15278  3.64847  5.56102  4.31725     11 k - - -
          2.68618  4.42225  2.77519  2.73123  3.46354  2.40513  3.72494  3.29354  2.67741  2.69355  4.24690  2.90347  2.73739  3.18146  2.89801  2.37887  2.77519  2.98518  4.58477  3.61503
          0.02160  4.24178  4.96413  0.61958  0.77255  0.48576  0.95510
     12   3.08445  0.42405  4.66198  4.49707  4.42629  3.61463  5.06555  3.65120  4.33443  3.54010  4.67854  4.39010  4.34762  4.66539  4.38704  3.35451  3.58295  3.36555  5.74217  4.70652     12 C - - -
          2.68618  4.42225  2.77519  2.73123  3.46354  2.40513  3.72494  3.29354  2.67741  2.69355  4.24690  2.90347  2.73739  3.18146  2.89801  2.37887  2.77519  2.98518  4.58477  3.61503
          0.02160  4.24178  4.96413  0.61958  0.77255  0.48576  0.95510
     13   2.20919  4.73207  3.07316  2.42062  3.96851  3.23609  3.69511  3.37190  2.52158  2.89025  3.83096  2.74044  3.86204  2.75399  2.97167  2.38252  2.48944  2.64100  5.27128  3.95648     13 a - - -
          2.68618  4.42225  2.77519  2.73123  3.46354  2.40513  3.72494  3.29354  2.67741  2.69355  4.24690  2.90347  2.73739  3.18146  2.89801  2.37887  2.77519  2.98518  4.58477  3.61503
          0.02160  4.24178  4.96413  0.61958  0.77255  0.48576  0.95510
     14   2.48238  5.14291  2.35691  2.15267  4.46646  3.40128  3.32315  3.94237  2.34470  3.43839  4.19289  2.74762  2.62912  2.56192  2.77130  2.56461  2.90267  3.52264  5.58530  4.17880     14 e - - -
          2.68618  4.42225  2.77519  2.73123  3.46354  2.40513  3.72494  3.29354  2.67741  2.69355  4.24690  2.90347  2.73739  3.18146  2.89801  2.37887  2.77519  2.98518  4.58477  3.61503
          0.02160  4.24178  4.96413  0.61958  0.77255  0.48576  0.95510
     15   2.47481  5.30442  1.95261  1.96755  4.62204  2.18615  3.72716  4.10859  2.57866  3.60873  4.39198  2.64714  3.87498  2.85642  2.99563  2.74899  3.06313  3.68805  5.76701  4.32999     15 d - - -
          2.68618  4.42225  2.77519  2.73123  3.46354  2.40513  3.72494  3.29354  2.67741  2.69355  4.24690  2.90347  2.73739  3.18146  2.89801  2.37887  2.77519  2.98518  4.58477  3.61503
          0.02160  4.24178  4.96413  0.61958  0.77255  0.48576  0.95510
     16   3.08445  0.42405  4.66198  4.49707  4.42629  3.61463  5.06555  3.65120  4.33443  3.54010  4.67854  4.39010  4.34762  4.66539  4.38704  3.35451  3.58295  3.36555  5.74217  4.70652     16 C - - -
          2.68618  4.42225  2.77519  2.73123  3.46354  2.40513  3.72494  3.29354  2.67741  2.69355  4.24690  2.90347  2.73739  3.18146  2.89801  2.37887  2.77519  2.98518  4.58477  3.61503
          0.02160  4.24178  4.96413  0.61958  0.77255  0.48576  0.95510
     17   2.62336  4.32752  3.53778  2.79825  3.48437  3.60490  3.88714  2.59204  2.92179  2.54240  3.31648  3.37029  2.94191  3.22747  3.26587  2.72876  2.60615  1.79287  4.94048  3.70907     17 v - - -
          2.68618  4.42225  2.77519  2.73123  3.46354  2.40513  3.72494  3.29354  2.67741  2.69355  4.24690  2.90347  2.73739  3.18146  2.89801  2.37887  2.77519  2.98518  4.58477  3.61503
          0.02160  4.24178  4.96413  0.61958  0.77255  0.48576  0.95510
     18   3.39064  4.68988  5.08073  4.52405  1.68628  4.63088  4.75853  1.95869  4.38221  1.12262  2.98654  4.67281  4.81697  4.41356  4.43401  3.97838  3.60830  2.42175  4.98551  3.71839     18 l - - -
          2.68618  4.42225  2.77519  2.73123  3.46354  2.40513  3.72494  3.29354  2.67741  2.69355  4.24690  2.90347  2.73739  3.18146  2.89801  2.37887  2.77519  2.98518  4.58477  3.61503
          0.02160  4.24178  4.96413  0.61958  0.77255  0.48576  0.95510
     19   1.29893  4.58098  3.36705  2.90226  4.23036  3.33788  3.95665  3.60542  2.66050  3.25948  4.11194  3.26829  3.91382  3.15839  2.11750  2.59229  2.94371  3.22652  5.50027  4.24613     19 a - - -
          2.68618  4.42225  2.77519  2.73123  3.46354  2.40513  3.72494  3.29354  2.67741  2.69355  4.24690  2.90347  2.73739  3.18146  2.89801  2.37887  2.77519  2.98518  4.58477  3.61503
          0.02160  4.24178  4.96413  0.61958  0.77255  0.48576  0.95510
     20   2.36091  4.56029  3.29838  3.00205  4.34183  3.27690  4.13112  3.73927  2.91753  3.39672  4.28345  3.33328  1.11890  3.36360  2.93431  2.73139  3.00465  3.32529  5.64410  4.39329     20 p - - -
          2.68618  4.42225  2.77519  2.73123  3.46354  2.40513  3.72494  3.29354  2.67741  2.69355  4.24690  2.90347  2.73739  3.18146  2.89801  2.37887  2.77519  2.98518  4.58477  3.61503
          0.02160  4.24178  4.96413  0.61958  0.77255  0.48576  0.95510
     21   2.76715  2.88638  3.94047  3.38954  2.67944  3.78252  3.20279  2.79290  3.29045  2.48855  3.43339  3.63860  4.15762  3.53428  3.53326  2.81445  3.00227  2.59385  4.43770  1.68241     21 y - - -
          2.68618  4.42225  2.77519  2.73123  3.46354  2.40513  3.72494  3.29354  2.67741  2.69355  4.24690  2.90347  2.73739  3.18146  2.89801  2.37887  2.77519  2.98518  4.58477  3.61503
          0.02160  4.24178  4.96413  0.61958  0.77255  0.48576  0.95510
     22   3.41982  4.73051  4.97164  4.45279  1.25665  4.58731  4.50136  2.22664  4.30389  1.39056  3.09059  4.55931  4.80347  4.35720  4.37614  3.93689  3.64175  2.50797  4.71939  3.26868     22 f - - -
          2.68618  4.42225  2.77519  2.73123  3.46354  2.40513  3.72494  3.29354  2.67741  2.69355  4.24690  2.90347  2.73739  3.18146  2.89801  2.37887  2.77519  2.98518  4.58477  3.61503
          0.02160  4.24178  4.96413  0.61958  0.77255  0.48576  0.95510
     23   2.56505  3.71932  2.93291  2.30445  4.02862  3.39014  3.68184  3.43917  2.49492  2.90510  3.87609  3.00727  2.33052  2.72422  2.95161  2.44043  2.81587  3.12346  5.31088  3.98529     23 e - - -
          2.68597  4.42242  2.77526  2.73132  3.46371  2.40513  3.72476  3.29296  2.67750  2.69372  4.24707  2.90364  2.73741  3.18163  2.89792  2.37877  2.77536  2.98535  4.58223  3.61520
          0.32786  1.29992  4.96413  1.11500  0.39737  0.48576  0.95510
     24   2.26655  5.15805  2.39204  1.96224  4.47128  3.39701  3.41475  3.94396  2.43448  3.45119  4.21699  2.87135  2.72337  2.61160  2.93453  2.55542  2.93775  3.53345  5.60921  4.20135     29 e - - -
          2.68618  4.42225  2.77519  2.73123  3.46354  2.40513  3.72494  3.29354  2.67741  2.69355  4.24690  2.90347  2.73739  3.18146  2.89801  2.37887  2.77519  2.98518  4.58477  3.61503
          0.02160  4.24178  4.96413  0.61958  0.77255  0.48576  0.95510
     25   2.30371  5.09616  2.32365  2.25407  4.41639  3.22242  3.46136  3.88677  2.33958  3.26386  4.14507  2.74036  3.46861  2.45032  2.77310  2.55433  2.75090  3.47371  5.54322  4.14472     30 e - - -
          2.68618  4.42225  2.77519  2.73123  3.46354  2.40513  3.72494  3.29354  2.67741  2.69355  4.24690  2.90347  2.73739  3.18146  2.89801  2.37887  2.77519  2.98518  4.58477  3.61503
          0.02160  4.24178  4.96413  0.61958  0.77255  0.48576  0.95510
     26   2.68515  5.16580  2.63553  2.09030  4.49567  2.68518  3.45863  3.97178  2.29724  3.46060  4.21567  2.75761  3.82627  2.09481  2.60903  2.64596  2.91888  3.54932  5.60048  4.19599     31 e - - -
          2.68618  4.42225  2.77519  2.73123  3.46354  2.40513  3.72494  3.29354  2.67741  2.69355  4.24690  2.90347  2.73739  3.18146  2.89801  2.37887  2.77519  2.98518  4.58477  3.61503
          0.02160  4.24178  4.96413  0.61958  0.77255  0.48576  0.95510
     27   1.91354  4.57350  3.21777  2.68955  3.89328  3.17984  3.79924  3.27464  2.66289  2.93859  3.39829  3.14464  2.27936  2.81629  3.07739  2.69802  2.86025  2.89026  5.24142  3.95953     32 a - - -
          2.68618  4.42225  2.77519  2.73123  3.46354  2.40513  3.72494  3.29354  2.67741  2.69355  4.24690  2.90347  2.73739  3.18146  2.89801  2.37887  2.77519  2.98518  4.58477  3.61503
          0.02160  4.24178  4.96413  0.61958  0.77255  0.48576  0.95510
     28   2.24777  5.04047  2.88401  2.33821  4.34136  3.07974  2.71621  3.79140  2.38598  3.32606  4.10381  2.34371  3.83401  2.57095  2.71042  2.59748  2.89858  3.40960  5.50360  4.12853     33 a - - -
          2.68618  4.42225  2.77519  2.73123  3.46354  2.40513  3.72494  3.29354  2.67741  2.69355  4.24690  2.90347  2.73739  3.18146  2.89801  2.37887  2.77519  2.98518  4.58477  3.61503
          0.02160  4.24178  4.96413  0.61958  0.77255  0.48576  0.95510
     29   2.21810  5.05196  2.78335  2.38471  4.36305  3.43460  3.08501  3.81571  1.99574  3.17889  4.10544  2.92037  3.82773  2.60694  2.43342  2.54820  2.88412  3.42510  5.49949  4.12561     34 k - - -
          2.68618  4.42225  2.77519  2.73123  3.46354  2.40513  3.72494  3.29354  2.67741  2.69355  4.24690  2.90347  2.73739  3.18146  2.89801  2.37887  2.77519  2.98518  4.58477  3.61503
          0.02160  4.24178  4.96413  0.61958  0.77255  0.48576  0.95510
     30   2.90940  4.43758  4.09349  3.60441  1.37119  3.88396  3.95077  2.77690  3.49650  2.38388  3.47992  3.80158  4.29120  3.73006  3.71110  3.21085  2.21057  2.63530  4.43664  2.76984     35 f - - -
          2.68618  4.42225  2.77519  2.73123  3.46354  2.40513  3.72494  3.29354  2.67741  2.69355  4.24690  2.90347  2.73739  3.18146  2.89801  2.37887  2.77519  2.98518  4.58477  3.61503
          0.02160  4.24178  4.96413  0.61958  0.77255  0.48576  0.95510
     31   1.86948  4.38298  3.48338  2.92494  3.59009  3.43548  3.87841  2.87947  2.84420  2.40255  3.53894  3.32632  3.96994  3.18139  2.70533  2.81880  2.71748  2.15073  5.02390  3.78543     36 a - - -
          2.68618  4.42225  2.77519  2.73123  3.46354  2.40513  3.72494  3.29354  2.67741  2.69355  4.24690  2.90347  2.73739  3.18146  2.89801  2.37887  2.77519  2.98518  4.58477  3.61503
          0.02160  4.24178  4.96413  0.61958  0.77255  0.48576  0.95510
     32   2.12397  4.49728  3.27859  2.72818  2.70488  3.51862  3.50804  2.98442  2.70426  2.74448  3.61399  2.64113  3.91806  3.03077  3.10850  2.43815  2.65083  2.80501  5.07217  3.80318     37 a - - -
          2.68618  4.42225  2.77519  2.73123  3.46354  2.40513  3.72494  3.29354  2.67741  2.69355  4.24690  2.90347  2.73739  3.18146  2.89801  2.37887  2.77519  2.98518  4.58477  3.61503
          0.02160  4.24178  4.96413  0.61958  0.77255  0.48576  0.95510
     33   2.26940  4.24645  4.28981  3.72669  3.42559  3.95598  4.34405  1.94204  3.61784  1.94646  3.36298  3.95319  4.32585  3.86162  3.82374  3.03935  3.04839  1.45411  5.03700  3.83885     38 v - - -
          2.68618  4.42225  2.77519  2.73123  3.46354  2.40513  3.72494  3.29354  2.67741  2.69355  4.24690  2.90347  2.73739  3.18146  2.89801  2.37887  2.77519  2.98518  4.58477  3.61503
          0.02160  4.24178  4.96413  0.61958  0.77255  0.48576  0.95510
     34   1.96275  4.72205  3.15121  2.82890  3.93235  3.41732  1.41155  3.62566  2.77365  3.25568  4.15783  3.24583  3.98612  3.21050  3.11233  2.83551  3.07089  3.28907  5.32199  3.92461     39 h - - -
          2.68618  4.42225  2.77519  2.73123  3.46354  2.40513  3.72494  3.29354  2.67741  2.69355  4.24690  2.90347  2.73739  3.18146  2.89801  2.37887  2.77519  2.98518  4.58477  3.61503
          0.02160  4.24178  4.96413  0.61958  0.77255  0.48576  0.95510
     35   3.14424  5.27815  3.63292  2.89932  4.71649  3.79124  3.69732  4.05464  1.17485  3.08364  4.35733  3.30142  4.13683  2.82699  1.62662  3.13666  3.30168  3.73813  5.54267  4.37156     40 k - - -
          2.68618  4.42225  2.77519  2.73123  3.46354  2.40513  3.72494  3.29354  2.67741  2.69355  4.24690  2.90347  2.73739  3.18146  2.89801  2.37887  2.77519  2.98518  4.58477  3.61503
          0.02160  4.24178  4.96413  0.61958  0.77255  0.48576  0.95510
     36   3.14176  4.48218  4.81859  4.27197  2.21595  4.38111  4.65279  2.13197  4.14052  1.67019  3.19938  4.42809  4.66516  4.28914  4.25959  3.72195  3.38015  1.23174  5.04617  3.76395     41 v - - -
          2.68618  4.42225  2.77519  2.73123  3.46354  2.40513  3.72494  3.29354  2.67741  2.69355  4.24690  2.90347  2.73739  3.18146  2.89801  2.37887  2.77519  2.98518  4.58477  3.61503
          0.02160  4.24178  4.96413  0.61958  0.77255  0.48576  0.95510
     37   3.90300  5.08052  4.89555  4.63639  0.74933  4.61420  3.62017  3.50688  4.46529  2.78544  4.09338  4.29044  4.91459  4.37121  4.44424  4.00353  4.12438  3.46051  3.73851  1.64955     42 f - - -
          2.68618  4.42225  2.77519  2.73123  3.46354  2.40513  3.72494  3.29354  2.67741  2.69355  4.24690  2.90347  2.73739  3.18146  2.89801  2.37887  2.77519  2.98518  4.58477  3.61503
          0.02160  4.24178  4.96413  0.61958  0.77255  0.48576  0.95510
     38   3.19128  4.91338  3.93911  3.89275  4.99671  0.33446  4.97381  4.70264  4.12325  4.30350  5.29365  4.10529  4.31451  4.41886  4.30317  3.37620  3.70068  4.15918  5.97775  5.11662     43 G - - -
          2.68618  4.42225  2.77519  2.73123  3.46354  2.40513  3.72494  3.29354  2.67741  2.69355  4.24690  2.90347  2.73739  3.18146  2.89801  2.37887  2.77519  2.98518  4.58477  3.61503
          0.02160  4.24178  4.96413  0.61958  0.77255  0.48576  0.95510
     39   1.71011  4.47862  3.44154  2.88504  3.73232  3.53898  3.88475  2.79141  2.75821  2.73681  3.65362  3.30049  3.97450  3.14306  2.36092  2.81482  2.90424  2.33229  5.14880  3.89875     44 a - - -
          2.68618  4.42225  2.77519  2.73123  3.46354  2.40513  3.72494  3.29354  2.67741  2.69355  4.24690  2.90347  2.73739  3.18146  2.89801  2.37887  2.77519  2.98518  4.58477  3.61503
          0.02160  4.24178  4.96413  0.61958  0.77255  0.48576  0.95510
     40   1.72826  4.47675  3.28676  2.93153  4.31830  3.20721  4.08616  3.71275  2.72773  3.38036  4.21325  3.26812  3.85981  3.30385  3.32493  1.31193  2.89141  3.26588  5.62772  4.36490     45 s - - -
          2.68618  4.42225  2.77519  2.73123  3.46354  2.40513  3.72494  3.29354  2.67741  2.69355  4.24690  2.90347  2.73739  3.18146  2.89801  2.37887  2.77519  2.98518  4.58477  3.61503
          0.02160  4.24178  4.96413  0.61958  0.77255  0.48576  0.95510
     41   2.75063  4.86261  2.78139  2.66158  4.65212  2.04165  4.10102  4.20384  3.03487  3.79088  4.63501  1.14731  3.95069  3.30880  3.46790  2.81021  3.15422  3.70223  5.88719  4.54695     46 n - - -
          2.68618  4.42225  2.77519  2.73123  3.46354  2.40513  3.72494  3.29354  2.67741  2.69355  4.24690  2.90347  2.73739  3.18146  2.89801  2.37887  2.77519  2.98518  4.58477  3.61503
          0.02160  4.24178  4.96413  0.61958  0.77255  0.48576  0.95510
     42   2.73401  4.42181  4.85541  4.31094  3.53767  4.43509  4.88730  1.55709  4.19910  1.60669  3.37045  4.49779  4.72765  4.40682  4.35568  3.78301  3.34969  1.30729  5.39073  4.22034     47 v - - -
          2.68618  4.42225  2.77519  2.73123  3.46354  2.40513  3.72494  3.29354  2.67741  2.69355  4.24690  2.90347  2.73739  3.18146  2.89801  2.37887  2.77519  2.98518  4.58477  3.61503
          0.02160  4.24178  4.96413  0.61958  0.77255  0.48576  0.95510
     43   2.39039  4.23636  3.73008  3.15969  3.37006  3.65817  3.95443  2.45630  3.08915  2.07491  2.95517  3.49924  4.04097  3.36749  3.38561  2.21559  2.50865  2.31466  4.85962  3.64594     48 l - - -
          2.68618  4.42225  2.77519  2.73123  3.46354  2.40513  3.72494  3.29354  2.67741  2.69355  4.24690  2.90347  2.73739  3.18146  2.89801  2.37887  2.77519  2.98518  4.58477  3.61503
          0.02160  4.24178  4.96413  0.61958  0.77255  0.48576  0.95510
     44   2.62915  5.12920  3.05896  2.53638  4.51081  3.52709  3.67346  3.92896  1.39397  3.42702  4.22902  2.55450  3.93559  2.79718  2.38739  2.65107  3.04101  3.55459  5.55303  4.24529     49 k - - -
          2.68618  4.42225  2.77519  2.73123  3.46354  2.40513  3.72494  3.29354  2.67741  2.69355  4.24690  2.90347  2.73739  3.18146  2.89801  2.37887  2.77519  2.98518  4.58477  3.61503
          0.02160  4.24178  4.96413  0.61958  0.77255  0.48576  0.95510
     45   2.73969  4.20562  4.19097  3.60894  2.81954  3.85323  4.15856  2.39524  3.48799  1.37644  2.76872  3.83045  4.20581  3.70375  3.67115  2.89594  2.65272  2.32574  4.80926  3.62605     50 l - - -
          2.68618  4.42225  2.77519  2.73123  3.46354  2.40513  3.72494  3.29354  2.67741  2.69355  4.24690  2.90347  2.73739  3.18146  2.89801  2.37887  2.77519  2.98518  4.58477  3.61503
          0.02160  4.24178  4.96413  0.61958  0.77255  0.48576  0.95510
     46   3.52698  4.82783  5.10678  4.58581  3.19619  4.78393  5.10802  1.95694  4.38890  0.70370  3.00303  4.83770  4.95543  4.51908  4.49007  4.18075  3.75845  2.32346  5.33681  4.23442     51 l - - -
          2.68618  4.42225  2.77519  2.73123  3.46354  2.40513  3.72494  3.29354  2.67741  2.69355  4.24690  2.90347  2.73739  3.18146  2.89801  2.37887  2.77519  2.98518  4.58477  3.61503
          0.02160  4.24178  4.96413  0.61958  0.77255  0.48576  0.95510
     47   2.28376  4.91823  2.98936  2.43235  4.18673  3.44663  3.63967  3.61598  2.29453  2.86717  3.86595  2.50710  3.83802  2.44758  2.63251  2.58614  2.56331  3.26774  5.39989  4.05034     52 a - - -
          2.68619  4.42226  2.77520  2.73124  3.46355  2.40514  3.72495  3.29355  2.67742  2.69356  4.24691  2.90347  2.73735  3.18147  2.89802  2.37884  2.77520  2.98513  4.58478  3.61504
          0.20525  3.45719  1.87053  0.72227  0.66485  0.48576  0.95510
     48   2.50909  5.07179  2.64846  1.92817  4.38544  3.27693  3.34251  3.84869  2.34112  3.36014  4.12752  2.85005  3.78900  2.53813  2.41623  2.46439  2.87343  3.44687  5.51853  4.12716     56 e - - -
          2.68618  4.42225  2.77519  2.73123  3.46354  2.40513  3.72494  3.29354  2.67741  2.69355  4.24690  2.90347  2.73739  3.18146  2.89801  2.37887  2.77519  2.98518  4.58477  3.61503
          0.02537  4.08272  4.80506  0.61958  0.77255  0.38888  1.13264
     49   1.97199  4.25524  3.87691  3.31496  3.39840  3.73651  4.07585  2.30715  3.22748  1.77237  3.36158  3.27221  4.12654  3.50686  3.50255  3.02209  2.93231  2.08755  4.93234  3.72225     57 l - - -
          2.68618  4.42225  2.77519  2.73123  3.46354  2.40513  3.72494  3.29354  2.67741  2.69355  4.24690  2.90347  2.73739  3.18146  2.89801  2.37887  2.77519  2.98518  4.58477  3.61503
          0.02160  4.24178  4.96413  0.61958  0.77255  0.48576  0.95510
     50   2.42108  4.87832  2.84829  2.41894  4.14138  2.88980  3.32292  3.56543  2.36307  3.15572  3.96245  2.94285  2.36921  2.81075  2.92789  2.66319  2.87746  2.86589  5.38630  4.04120     58 k - - -
          2.68618  4.42225  2.77519  2.73123  3.46354  2.40513  3.72494  3.29354  2.67741  2.69355  4.24690  2.90347  2.73739  3.18146  2.89801  2.37887  2.77519  2.98518  4.58477  3.61503
          0.11860  4.24178  2.32834  0.61958  0.77255  0.48576  0.95510
     51   2.29004  4.59583  3.14038  2.37286  3.83344  3.45025  3.71899  3.11494  2.57810  2.80194  3.72495  3.07730  2.63433  2.91977  3.00764  2.63726  2.53050  2.64616  5.17903  3.88786     59 a - - -
          2.68618  4.42225  2.77519  2.73123  3.46354  2.40513  3.72494  3.29354  2.67741  2.69355  4.24690  2.90347  2.73739  3.18146  2.89801  2.37887  2.77519  2.98518  4.58477  3.61503
          0.02377  4.14695  4.86930  0.61958  0.77255  0.42113  1.06800
     52   2.38309  5.05707  2.46421  2.05210  4.36568  3.25939  3.23794  3.64764  2.36639  3.34682  4.10864  2.89427  3.20979  2.67298  2.85372  2.48222  2.79746  3.42820  5.51203  3.79053     60 e - - -
          2.68618  4.42225  2.77519  2.73123  3.46354  2.40513  3.72494  3.29354  2.67741  2.69355  4.24690  2.90347  2.73739  3.18146  2.89801  2.37887  2.77519  2.98518  4.58477  3.61503
          0.02160  4.24178  4.96413  0.61958  0.77255  0.48576  0.95510
     53   2.45906  5.08441  2.45461  2.19207  4.40278  3.41144  3.38797  3.86993  2.22186  2.88457  4.13339  2.88928  3.62769  2.31401  2.74218  2.56280  2.87135  3.46087  5.53160  4.13757     61 e - - -
          2.68600  4.42232  2.77526  2.73130  3.46361  2.40515  3.72441  3.29361  2.67748  2.69343  4.24697  2.90354  2.73746  3.18127  2.89797  2.37888  2.77526  2.98525  4.58484  3.61510
          0.24773  1.54906  4.96413  0.61081  0.78288  0.48576  0.95510
     54   2.91796  3.58325  3.79861  3.18608  4.28302  3.60947  3.99238  3.66371  2.45553  3.29149  4.22715  3.50892  4.11984  3.20174  0.90508  3.04292  3.22035  3.36181  5.46905  4.27131     64 r - - -
          2.68618  4.42225  2.77519  2.73123  3.46354  2.40513  3.72494  3.29354  2.67741  2.69355  4.24690  2.90347  2.73739  3.18146  2.89801  2.37887  2.77519  2.98518  4.58477  3.61503
          0.02160  4.24178  4.96413  0.61958  0.77255  0.48576  0.95510
     55   2.36678  4.57329  2.59969  2.19518  4.30219  3.05448  3.61960  3.75320  2.37948  3.12506  4.06440  2.91306  2.82842  2.73663  2.54316  2.57121  2.86176  3.37056  5.47371  4.09643     65 e - - -
          2.68618  4.42225  2.77519  2.73123  3.46354  2.40513  3.72494  3.29354  2.67741  2.69355  4.24690  2.90347  2.73739  3.18146  2.89801  2.37887  2.77519  2.98518  4.58477  3.61503
          0.02160  4.24178  4.96413  0.61958  0.77255  0.48576  0.95510
     56   2.20200  5.19039  1.83870  2.11164  4.49978  3.16059  3.47635  3.97264  2.45382  3.48269  4.25627  2.86745  3.84839  2.79515  2.78597  2.64039  2.97497  3.56486  5.64447  4.23274     66 d - - -
          2.68618  4.42225  2.77519  2.73123  3.46354  2.40513  3.72494  3.29354  2.67741  2.69355  4.24690  2.90347  2.73739  3.18146  2.89801  2.37887  2.77519  2.98518  4.58477  3.61503
          0.02160  4.24178  4.96413  0.61958  0.77255  0.48576  0.95510
     57   1.58846  3.74250  3.95841  3.40077  3.45364  3.70715  4.14761  2.33084  3.31606  2.10430  3.40864  3.67914  4.13570  3.58518  3.58288  3.01400  2.71934  2.13760  4.99450  3.78856     67 a - - -
          2.68618  4.42225  2.77519  2.73123  3.46354  2.40513  3.72494  3.29354  2.67741  2.69355  4.24690  2.90347  2.73739  3.18146  2.89801  2.37887  2.77519  2.98518  4.58477  3.61503
          0.03976  4.24178  3.70504  0.61958  0.77255  0.48576  0.95510
     58   2.10651  4.20905  4.26208  3.68748  2.37778  3.88497  4.22683  2.33377  3.56907  2.13024  2.65864  3.89191  4.24709  3.78211  3.74625  3.18801  2.99720  1.73114  4.86476  3.67256     68 v - - -
          2.68618  4.42225  2.77519  2.73123  3.46354  2.40513  3.72494  3.29354  2.67741  2.69355  4.24690  2.90347  2.73739  3.18146  2.89801  2.37887  2.77519  2.98518  4.58477  3.61503
          0.02199  4.22401  4.94636  0.61958  0.77255  0.50877  0.91938
     59   2.51699  4.99617  2.94244  2.25551  4.28989  3.42899  3.61769  3.59196  2.29104  3.27608  4.05391  2.63670  3.82185  2.51956  2.34261  2.27813  2.86802  3.03988  5.45877  4.09073     69 e - - -
          2.68618  4.42225  2.77519  2.73123  3.46354  2.40513  3.72494  3.29354  2.67741  2.69355  4.24690  2.90347  2.73739  3.18146  2.89801  2.37887  2.77519  2.98518  4.58477  3.61503
          0.02199  4.22401  4.94636  0.61958  0.77255  0.50877  0.91938
     60   2.24214  4.30361  3.56030  3.21436  4.41386  2.81506  4.28790  3.82205  3.24667  3.50237  4.31822  3.39812  3.81094  3.54032  3.58155  1.21158  1.83269  3.28261  5.74435  4.52644     70 s - - -
          2.68618  4.42225  2.77519  2.73123  3.46354  2.40513  3.72494  3.29354  2.67741  2.69355  4.24690  2.90347  2.73739  3.18146  2.89801  2.37887  2.77519  2.98518  4.58477  3.61503
          0.02199  4.22401  4.94636  0.61958  0.77255  0.50877  0.91938
     61   3.41871  4.70533  5.13628  4.56704  3.20339  4.73794  5.06891  1.81750  4.44026  0.88034  2.59647  4.79690  4.89165  4.49528  4.52087  4.09319  3.63826  2.09316  5.31221  4.28022     71 l - - -
          2.68618  4.42225  2.77519  2.73123  3.46354  2.40513  3.72494  3.29354  2.67741  2.69355  4.24690  2.90347  2.73739  3.18146  2.89801  2.37887  2.77519  2.98518  4.58477  3.61503
          0.02199  4.22401  4.94636  0.61958  0.77255  0.50877  0.91938
     62   2.21562  3.70523  4.00522  3.43093  3.29080  3.70825  4.05930  2.35061  3.32957  1.87910  3.28099  3.67553  4.09868  3.57207  3.55075  2.74128  2.56791  1.96479  4.80869  3.61040     72 l - - -
          2.68618  4.42225  2.77519  2.73123  3.46354  2.40513  3.72494  3.29354  2.67741  2.69355  4.24690  2.90347  2.73739  3.18146  2.89801  2.37887  2.77519  2.98518  4.58477  3.61503
          0.02199  4.22401  4.94636  0.61958  0.77255  0.50877  0.91938
     63   3.58121  4.89992  4.60795  4.20696  2.13185  4.39254  3.61415  3.39703  3.98990  2.79324  3.52134  4.09209  4.71102  4.09254  4.08743  3.73359  3.80167  3.28393  3.12929  0.79293     73 y - - -
          2.68618  4.42225  2.77519  2.73123  3.46354  2.40513  3.72494  3.29354  2.67741  2.69355  4.24690  2.90347  2.73739  3.18146  2.89801  2.37887  2.77519  2.98518  4.58477  3.61503
          0.02199  4.22401  4.94636  0.61958  0.77255  0.50877  0.91938
     64   3.05613  5.46466  2.44312  0.95326  4.75441  3.40802  3.87633  4.26060  2.72082  3.76833  4.64902  2.90679  3.99570  2.73117  3.17260  2.97678  3.33266  3.88000  5.91190  4.49312     74 e - - -
          2.68618  4.42225  2.77519  2.73123  3.46354  2.40513  3.72494  3.29354  2.67741  2.69355  4.24690  2.90347  2.73739  3.18146  2.89801  2.37887  2.77519  2.98518  4.58477  3.61503
          0.02199  4.22401  4.94636  0.61958  0.77255  0.50877  0.91938
     65   0.60614  4.40849  3.86021  3.68578  4.44265  3.22052  4.66017  3.62415  3.71236  3.48798  4.49203  3.73347  3.99431  4.02255  3.92726  2.76154  3.06414  3.21469  5.83248  4.67859     75 A - - -
          2.68618  4.42225  2.77519  2.73123  3.46354  2.40513  3.72494  3.29354  2.67741  2.69355  4.24690  2.90347  2.73739  3.18146  2.89801  2.37887  2.77519  2.98518  4.58477  3.61503
          0.02199  4.22401  4.94636  0.61958  0.77255  0.50877  0.91938
     66   2.42265  3.29383  2.68950  2.13584  4.30981  3.41579  3.61618  3.76165  2.33606  3.29778  4.07037  2.60785  3.81378  2.39058  2.71535  2.62032  2.81650  3.37832  5.47761  4.09907     76 e - - -
          2.68618  4.42225  2.77519  2.73123  3.46354  2.40513  3.72494  3.29354  2.67741  2.69355  4.24690  2.90347  2.73739  3.18146  2.89801  2.37887  2.77519  2.98518  4.58477  3.61503
          0.02199  4.22401  4.94636  0.61958  0.77255  0.50877  0.91938
     67   1.87803  4.29527  3.55663  2.99313  3.44384  2.62985  3.87683  2.80398  2.93053  2.40153  2.99747  3.37197  3.97689  3.23310  3.26395  2.76957  2.84290  2.58046  3.78558  3.66848     77 a - - -
          2.68618  4.42225  2.77519  2.73123  3.46354  2.40513  3.72494  3.29354  2.67741  2.69355  4.24690  2.90347  2.73739  3.18146  2.89801  2.37887  2.77519  2.98518  4.58477  3.61503
          0.02199  4.22401  4.94636  0.61958  0.77255  0.50877  0.91938
     68   3.17122  5.05810  3.81059  3.13339  3.94096  3.82009  3.83797  3.77262  2.25940  3.25745  4.22132  3.49309  4.21378  3.07728  0.89649  3.24088  3.37024  3.52541  3.95069  3.86092     78 r - - -
          2.68618  4.42225  2.77519  2.73123  3.46354  2.40513  3.72494  3.29354  2.67741  2.69355  4.24690  2.90347  2.73739  3.18146  2.89801  2.37887  2.77519  2.98518  4.58477  3.61503
          0.02199  4.22401  4.94636  0.61958  0.77255  0.50877  0.91938
     69   2.31555  4.30327  3.33287  2.79893  3.43753  3.60580  3.86561  2.64945  2.91911  1.99512  3.10671  3.36332  3.98434  3.13576  3.26005  2.85524  2.57254  2.26828  4.89478  3.66579     79 l - - -
          2.68618  4.42225  2.77519  2.73123  3.46354  2.40513  3.72494  3.29354  2.67741  2.69355  4.24690  2.90347  2.73739  3.18146  2.89801  2.37887  2.77519  2.98518  4.58477  3.61503
          0.02199  4.22401  4.94636  0.61958  0.77255  0.50877  0.91938
     70   2.53075  4.64067  3.16122  2.53723  3.83615  3.42496  3.39897  2.86693  2.47716  2.87776  3.41740  3.08674  3.88537  2.90858  2.11686  2.61788  2.75292  2.69202  5.17391  3.88322     80 r - - -
          2.68618  4.42225  2.77519  2.73123  3.46354  2.40513  3.72494  3.29354  2.67741  2.69355  4.24690  2.90347  2.73739  3.18146  2.89801  2.37887  2.77519  2.98518  4.58477  3.61503
          0.02199  4.22401  4.94636  0.61958  0.77255  0.50877  0.91938
     71   2.89815  5.37724  1.34811  2.26084  4.59620  3.36162  3.68081  4.16035  2.69985  3.67303  4.48870  2.12462  3.90993  2.93573  3.24201  2.76133  3.16346  3.75483  5.80403  3.76211     81 d - - -
          2.68618  4.42225  2.77519  2.73123  3.46354  2.40513  3.72494  3.29354  2.67741  2.69355  4.24690  2.90347  2.73739  3.18146  2.89801  2.37887  2.77519  2.98518  4.58477  3.61503
          0.02199  4.22401  4.94636  0.61958  0.77255  0.50877  0.91938
     72   3.28915  4.97152  3.93620  3.83605  4.77752  3.63993  4.87116  4.43104  3.92702  4.01170  5.08588  4.10080  0.37430  4.30406  4.11948  3.47073  3.76052  4.03279  5.85099  4.90739     82 P - - -
          2.68618  4.42225  2.77519  2.73123  3.46354  2.40513  3.72494  3.29354  2.67741  2.69355  4.24690  2.90347  2.73739  3.18146  2.89801  2.37887  2.77519  2.98518  4.58477  3.61503
          0.02199  4.22401  4.94636  0.61958  0.77255  0.50877  0.91938
     73   2.69235  4.32162  4.39243  3.88218  3.63047  3.98627  4.57962  1.83283  3.77273  2.42449  3.52643  4.08480  4.42442  4.04953  3.99257  2.99381  3.14554  1.04860  5.31015  4.09777     83 v - - -
          2.68618  4.42225  2.77519  2.73123  3.46354  2.40513  3.72494  3.29354  2.67741  2.69355  4.24690  2.90347  2.73739  3.18146  2.89801  2.37887  2.77519  2.98518  4.58477  3.61503
          0.02199  4.22401  4.94636  0.61958  0.77255  0.50877  0.91938
     74   2.66788  4.53546  3.21623  2.59084  3.60229  3.04152  3.80011  3.10600  2.74078  2.65757  3.67017  3.20159  3.95260  3.08389  3.12271  2.51161  2.91440  2.85339  5.02762  1.87577     84 y - - -
          2.68618  4.42225  2.77519  2.73123  3.46354  2.40513  3.72494  3.29354  2.67741  2.69355  4.24690  2.90347  2.73739  3.18146  2.89801  2.37887  2.77519  2.98518  4.58477  3.61503
          0.02199  4.22401  4.94636  0.61958  0.77255  0.50877  0.91938
     75   3.16304  4.88845  3.90743  3.85823  4.96542  0.34719  4.94203  4.66541  4.08643  4.26929  5.25826  4.07348  4.28925  4.38343  4.26980  3.34725  3.67118  4.12544  5.95272  5.08422     85 G - - -
          2.68618  4.42225  2.77519  2.73123  3.46354  2.40513  3.72494  3.29354  2.67741  2.69355  4.24690  2.90347  2.73739  3.18146  2.89801  2.37887  2.77519  2.98518  4.58477  3.61503
          0.02199  4.22401  4.94636  0.61958  0.77255  0.50877  0.91938
     76   1.79506  1.35483  4.14647  3.77967  4.12951  3.07795  4.51268  3.41509  3.67695  3.22158  4.09449  3.65994  3.84050  3.91709  3.86811  2.08214  2.65930  2.98111  5.56853  4.40862     86 c - - -
          2.68618  4.42225  2.77519  2.73123  3.46354  2.40513  3.72494  3.29354  2.67741  2.69355  4.24690  2.90347  2.73739  3.18146  2.89801  2.37887  2.77519  2.98518  4.58477  3.61503
          0.02199  4.22401  4.94636  0.61958  0.77255  0.50877  0.91938
     77   2.40810  3.60719  4.18214  3.59441  3.19449  3.75793  4.07656  2.29720  3.46281  2.18879  2.96025  3.77199  4.12504  3.67293  3.61990  2.94579  2.81188  1.59852  4.72188  3.03621     87 v - - -
          2.68618  4.42225  2.77519  2.73123  3.46354  2.40513  3.72494  3.29354  2.67741  2.69355  4.24690  2.90347  2.73739  3.18146  2.89801  2.37887  2.77519  2.98518  4.58477  3.61503
          0.02199  4.22401  4.94636  0.61958  0.77255  0.50877  0.91938
     78   1.93736  4.53480  3.22851  2.80524  4.26775  1.61292  3.96259  3.68543  2.79373  3.31453  4.13520  3.19141  3.43716  3.15636  2.70424  2.54439  2.87214  3.25858  5.55194  4.27415     88 g - - -
          2.68618  4.42225  2.77519  2.73123  3.46354  2.40513  3.72494  3.29354  2.67741  2.69355  4.24690  2.90347  2.73739  3.18146  2.89801  2.37887  2.77519  2.98518  4.58477  3.61503
          0.02199  4.22401  4.94636  0.61958  0.77255  0.50877  0.91938
     79   2.15709  4.43361  3.23791  2.64050  3.58677  3.54988  3.16045  2.86913  2.74398  2.13656  3.26523  3.22344  3.93227  2.98321  3.13303  2.78299  2.81764  2.61617  5.00065  3.48306     89 l - - -
          2.68618  4.42225  2.77519  2.73123  3.46354  2.40513  3.72494  3.29354  2.67741  2.69355  4.24690  2.90347  2.73739  3.18146  2.89801  2.37887  2.77519  2.98518  4.58477  3.61503
          0.02199  4.22401  4.94636  0.61958  0.77255  0.50877  0.91938
     80   3.24893  4.54231  5.04645  4.48259  2.99768  4.57785  4.94784  1.22594  4.36136  1.47003  2.78230  4.65906  4.79571  4.45989  4.44895  3.92652  3.47820  1.86070  5.28172  4.18347     90 i - - -
          2.68618  4.42225  2.77519  2.73123  3.46354  2.40513  3.72494  3.29354  2.67741  2.69355  4.24690  2.90347  2.73739  3.18146  2.89801  2.37887  2.77519  2.98518  4.58477  3.61503
          0.02199  4.22401  4.94636  0.61958  0.77255  0.50877  0.91938
     81   2.60191  3.68471  3.96454  3.38195  2.68507  3.68606  3.98084  2.44143  3.27623  2.22864  3.22116  3.62781  4.05773  3.28271  3.48888  2.24597  2.66438  2.29137  3.09921  3.51137     91 l - - -
          2.68618  4.42225  2.77519  2.73123  3.46354  2.40513  3.72494  3.29354  2.67741  2.69355  4.24690  2.90347  2.73739  3.18146  2.89801  2.37887  2.77519  2.98518  4.58477  3.61503
          0.02199  4.22401  4.94636  0.61958  0.77255  0.50877  0.91938
     82   2.17199  3.87531  3.09468  2.74865  3.49322  3.53939  3.77698  2.88342  2.71915  2.68111  3.40622  3.20078  3.92317  2.87694  3.02838  2.38165  2.52442  2.52977  5.02353  3.64301     92 a - - -
          2.68618  4.42225  2.77519  2.73123  3.46354  2.40513  3.72494  3.29354  2.67741  2.69355  4.24690  2.90347  2.73739  3.18146  2.89801  2.37887  2.77519  2.98518  4.58477  3.61503
          0.02199  4.22401  4.94636  0.61958  0.77255  0.50877  0.91938
     83   2.64258  4.45637  3.29387  2.83449  3.63581  2.83096  3.50420  3.04179  2.79372  1.60769  3.62446  3.03828  3.95769  3.14736  3.14742  2.63322  2.90169  2.79278  5.05474  3.78736     93 l - - -
          2.68618  4.42225  2.77519  2.73123  3.46354  2.40513  3.72494  3.29354  2.67741  2.69355  4.24690  2.90347  2.73739  3.18146  2.89801  2.37887  2.77519  2.98518  4.58477  3.61503
          0.02199  4.22401  4.94636  0.61958  0.77255  0.50877  0.91938
     84   2.78940  5.18925  2.78881  2.19832  4.52068  3.44673  3.67608  3.97139  2.36317  3.47306  4.26327  2.51042  3.88953  1.65755  2.60509  2.60831  3.02153  3.58029  5.61594  4.24895     94 q - - -
          2.68618  4.42225  2.77519  2.73123  3.46354  2.40513  3.72494  3.29354  2.67741  2.69355  4.24690  2.90347  2.73739  3.18146  2.89801  2.37887  2.77519  2.98518  4.58477  3.61503
          0.02199  4.22401  4.94636  0.61958  0.77255  0.50877  0.91938
     85   2.68786  4.88800  3.09019  2.45539  4.14475  3.49635  3.31061  3.55887  2.30439  2.98257  3.95798  2.94715  3.88022  2.27517  2.25262  2.61956  2.91061  3.23438  3.05531  4.03976     95 r - - -
          2.68618  4.42225  2.77519  2.73123  3.46354  2.40513  3.72494  3.29354  2.67741  2.69355  4.24690  2.90347  2.73739  3.18146  2.89801  2.37887  2.77519  2.98518  4.58477  3.61503
          0.02199  4.22401  4.94636  0.61958  0.77255  0.50877  0.91938
     86   2.68511  5.16042  2.62626  2.00619  4.48580  3.22495  3.35813  3.96078  2.30310  3.45389  4.21188  2.77095  3.82373  1.96274  2.79674  2.64617  2.75975  3.54157  5.59789  4.19301     96 q - - -
          2.68618  4.42225  2.77519  2.73123  3.46354  2.40513  3.72494  3.29354  2.67741  2.69355  4.24690  2.90347  2.73739  3.18146  2.89801  2.37887  2.77519  2.98518  4.58477  3.61503
          0.02199  4.22401  4.94636  0.61958  0.77255  0.50877  0.91938
     87   2.32984  4.16995  3.92113  3.34583  3.29883  3.71706  4.02362  2.33806  3.25134  1.97194  3.07902  3.29243  4.09164  3.50778  3.49557  2.81073  2.87651  1.79123  4.81169  3.60869     97 v - - -
          2.68618  4.42225  2.77519  2.73123  3.46354  2.40513  3.72494  3.29354  2.67741  2.69355  4.24690  2.90347  2.73739  3.18146  2.89801  2.37887  2.77519  2.98518  4.58477  3.61503
          0.02199  4.22401  4.94636  0.61958  0.77255  0.50877  0.91938
     88   2.33462  3.06505  2.98416  2.33044  3.97959  3.46324  3.33301  3.38650  2.40876  3.00831  3.70052  2.85634  3.85237  2.76241  2.72696  2.58486  2.84995  2.80950  5.27161  3.95123     98 e - - -
          2.68618  4.42225  2.77519  2.73123  3.46354  2.40513  3.72494  3.29354  2.67741  2.69355  4.24690  2.90347  2.73739  3.18146  2.89801  2.37887  2.77519  2.98518  4.58477  3.61503
          0.02199  4.22401  4.94636  0.61958  0.77255  0.50877  0.91938
     89   2.41498  4.88286  2.98588  2.31291  4.14092  3.33480  3.64097  3.44367  2.41822  2.85027  3.95090  2.69744  3.83304  2.13686  2.78666  2.55397  2.80577  3.02910  5.37326  4.02658     99 q - - -
          2.68618  4.42225  2.77519  2.73123  3.46354  2.40513  3.72494  3.29354  2.67741  2.69355  4.24690  2.90347  2.73739  3.18146  2.89801  2.37887  2.77519  2.98518  4.58477  3.61503
          0.02199  4.22401  4.94636  0.61958  0.77255  0.50877  0.91938
     90   2.08268  4.35138  3.41344  2.85664  3.52645  3.59918  3.92984  2.74328  2.95004  1.68404  3.48049  3.38842  4.01257  3.26471  3.28894  2.87991  2.79545  2.42888  4.99700  3.76612    100 l - - -
          2.68618  4.42225  2.77519  2.73123  3.46354  2.40513  3.72494  3.29354  2.67741  2.69355  4.24690  2.90347  2.73739  3.18146  2.89801  2.37887  2.77519  2.98518  4.58477  3.61503
          0.02199  4.22401  4.94636  0.61958  0.77255  0.50877  0.91938
     91   2.20861  5.03246  2.94252  2.30118  4.33738  3.44141  3.34816  3.78142  2.25640  3.31190  4.09092  2.93281  3.83737  2.10838  2.54523  2.53656  2.77550  3.40284  5.48293  4.11996    101 q - - -
          2.68618  4.42225  2.77519  2.73123  3.46354  2.40513  3.72494  3.29354  2.67741  2.69355  4.24690  2.90347  2.73739  3.18146  2.89801  2.37887  2.77519  2.98518  4.58477  3.61503
          0.02199  4.22401  4.94636  0.61958  0.77255  0.50877  0.91938
     92   1.88403  4.09526  3.33869  2.66704  3.61657  3.33231  3.79500  2.97847  2.64829  2.67901  3.43427  3.22125  3.92885  2.92206  3.12824  2.77504  2.72460  2.26212  5.02559  3.77073    102 a - - -
          2.68618  4.42225  2.77519  2.73123  3.46354  2.40513  3.72494  3.29354  2.67741  2.69355  4.24690  2.90347  2.73739  3.18146  2.89801  2.37887  2.77519  2.98518  4.58477  3.61503
          0.04566  4.22401  3.50682  0.61958  0.77255  0.50877  0.91938
     93   2.87349  5.40949  2.16191  1.48643  4.71531  3.35848  3.74268  4.21267  2.60172  3.69595  4.49106  2.81677  3.88771  1.99791  3.06895  2.79340  3.12958  3.78603  5.84148  4.38979    103 e - - -
          2.68618  4.42225  2.77519  2.73123  3.46354  2.40513  3.72494  3.29354  2.67741  2.69355  4.24690  2.90347  2.73739  3.18146  2.89801  2.37887  2.77519  2.98518  4.58477  3.61503
          0.02251  4.20086  4.92321  0.61958  0.77255  0.53738  0.87774
     94   2.19499  4.25750  3.76185  3.20514  3.41577  3.66102  4.01105  2.45508  3.11961  1.64041  3.37958  3.20605  4.06533  3.41330  3.41230  2.94636  2.73445  2.26970  4.92704  3.71308    104 l - - -
          2.68618  4.42225  2.77519  2.73123  3.46354  2.40513  3.72494  3.29354  2.67741  2.69355  4.24690  2.90347  2.73739  3.18146  2.89801  2.37887  2.77519  2.98518  4.58477  3.61503
          0.13611  4.20086  2.18680  0.61958  0.77255  0.53738  0.87774
     95   1.86170  4.59663  2.95443  2.44557  3.81888  3.44210  3.70343  3.18280  2.56505  2.85888  3.55022  3.05469  3.85214  2.81733  2.99427  2.66407  2.76815  2.58294  5.16571  3.87358    105 a - - -
          2.68618  4.42225  2.77519  2.73123  3.46354  2.40513  3.72494  3.29354  2.67741  2.69355  4.24690  2.90347  2.73739  3.18146  2.89801  2.37887  2.77519  2.98518  4.58477  3.61503
          0.07685  4.08993  2.86065  0.61958  0.77255  0.65645  0.73124
     96   2.13657  4.58232  3.11408  2.55520  3.61290  3.45020  3.52208  3.16638  2.51859  2.70383  3.67134  2.90020  3.83856  2.80098  2.61872  2.50103  2.80685  2.77508  5.11860  3.67554    106 a - - -
          2.68618  4.42225  2.77519  2.73123  3.46354  2.40513  3.72494  3.29354  2.67741  2.69355  4.24690  2.90347  2.73739  3.18146  2.89801  2.37887  2.77519  2.98518  4.58477  3.61503
          0.02650  4.03958  4.76193  0.61958  0.77255  0.70236  0.68402
     97   1.86680  4.28615  3.84736  3.33328  3.50962  3.61444  4.18105  2.38925  3.23454  1.74873  3.41878  3.62501  4.09638  3.54602  3.52250  2.95536  2.80600  2.08297  5.12131  3.91274    107 l - - -
          2.68618  4.42225  2.77519  2.73123  3.46354  2.40513  3.72494  3.29354  2.67741  2.69355  4.24690  2.90347  2.73739  3.18146  2.89801  2.37887  2.77519  2.98518  4.58477  3.61503
          0.12013  4.03958  2.34771  0.61958  0.77255  0.70236  0.68402
     98   2.87171  5.10066  3.18580  2.58615  4.48193  3.55075  3.26911  3.86940  1.76397  3.33901  4.17024  3.04751  3.92456  2.03962  1.90529  2.85824  3.05839  3.52762  5.42444  4.18376    108 k - - -
          2.68618  4.42225  2.77519  2.73123  3.46354  2.40513  3.72494  3.29354  2.67741  2.69355  4.24690  2.90347  2.73739  3.18146  2.89801  2.37887  2.77519  2.98518  4.58477  3.61503
          0.01966  3.93911        *  0.61958  0.77255  0.00000        *
//
