# Supplementary material for: Genome-wide identification and characterization of the Lateral Organ Boundaries Domain (LBD) gene family in polyploid wheat and related species
Source: PeerJ. 2021 Aug 11;9:e11811. doi: 10.7717/peerj.11811 (PMC8364319; doi:10.7717/peerj.11811)
Supplement: Supplemental Information 9 [file peerj-09-11811-s009.zip › New HMM/new_LOB_wheatTu.hmm]

HMMER3/f [3.1b1 | May 2013]
NAME  domain
LENG  99
ALPH  amino
RF    no
MM    no
CONS  yes
CS    no
MAP   yes
DATE  Thu Oct  1 08:23:45 2020
NSEQ  28
EFFN  1.008301
CKSUM 86041023
STATS LOCAL MSV       -9.7566  0.71777
STATS LOCAL VITERBI  -10.3179  0.71777
STATS LOCAL FORWARD   -3.7859  0.71777
HMM          A        C        D        E        F        G        H        I        K        L        M        N        P        Q        R        S        T        V        W        Y   
            m->m     m->i     m->d     i->m     i->i     d->m     d->d
  COMPO   2.34763  3.26266  3.16337  2.72515  3.34651  2.96053  3.73273  2.99397  2.69143  2.48721  3.71617  3.12282  3.35279  3.01548  2.69156  2.71057  2.91896  2.64180  4.95286  3.59610
          2.68618  4.42225  2.77519  2.73123  3.46354  2.40513  3.72494  3.29354  2.67741  2.69355  4.24690  2.90347  2.73739  3.18146  2.89801  2.37887  2.77519  2.98518  4.58477  3.61503
          0.02266  4.19439  4.91673  0.61958  0.77255  0.00000        *
      1   2.29707  4.58704  3.17143  2.71966  4.22208  3.27872  3.88008  3.63827  2.68209  3.25994  4.08170  3.13795  1.94635  3.06233  2.70543  1.94109  2.86879  3.23637  5.49462  4.20455      1 s - - -
          2.68618  4.42225  2.77519  2.73123  3.46354  2.40513  3.72494  3.29354  2.67741  2.69355  4.24690  2.90347  2.73739  3.18146  2.89801  2.37887  2.77519  2.98518  4.58477  3.61503
          0.02266  4.19439  4.91673  0.61958  0.77255  0.48576  0.95510
      2   3.01149  0.46988  4.58542  4.40720  4.34112  3.55527  4.98527  3.55276  4.24186  3.44657  4.58235  4.31122  4.28549  4.57490  4.30442  3.28198  3.50598  3.27177  5.67291  4.62292      2 C - - -
          2.68618  4.42225  2.77519  2.73123  3.46354  2.40513  3.72494  3.29354  2.67741  2.69355  4.24690  2.90347  2.73739  3.18146  2.89801  2.37887  2.77519  2.98518  4.58477  3.61503
          0.02266  4.19439  4.91673  0.61958  0.77255  0.48576  0.95510
      3   1.49126  4.54073  3.05448  2.76912  4.41231  2.30271  4.03530  3.84514  2.93837  3.47730  4.29370  2.04170  3.82896  3.23507  3.35463  2.59789  2.89667  3.36310  5.69586  4.40114      3 a - - -
          2.68618  4.42225  2.77519  2.73123  3.46354  2.40513  3.72494  3.29354  2.67741  2.69355  4.24690  2.90347  2.73739  3.18146  2.89801  2.37887  2.77519  2.98518  4.58477  3.61503
          0.02266  4.19439  4.91673  0.61958  0.77255  0.48576  0.95510
      4   1.28759  4.24876  3.65413  3.26502  4.22167  1.95254  4.26667  3.57228  3.26376  3.30454  4.14721  3.42550  3.80962  3.54879  3.58385  2.34964  2.79396  2.62742  5.59622  4.38608      4 a - - -
          2.68618  4.42225  2.77519  2.73123  3.46354  2.40513  3.72494  3.29354  2.67741  2.69355  4.24690  2.90347  2.73739  3.18146  2.89801  2.37887  2.77519  2.98518  4.58477  3.61503
          0.02266  4.19439  4.91673  0.61958  0.77255  0.48576  0.95510
      5   3.01149  0.46988  4.58542  4.40720  4.34112  3.55527  4.98527  3.55276  4.24186  3.44657  4.58235  4.31122  4.28549  4.57490  4.30442  3.28198  3.50598  3.27177  5.67291  4.62292      5 C - - -
          2.68618  4.42225  2.77519  2.73123  3.46354  2.40513  3.72494  3.29354  2.67741  2.69355  4.24690  2.90347  2.73739  3.18146  2.89801  2.37887  2.77519  2.98518  4.58477  3.61503
          0.02266  4.19439  4.91673  0.61958  0.77255  0.48576  0.95510
      6   3.22016  5.32851  3.67469  2.94828  4.83587  3.80822  3.69704  4.16137  1.08189  3.56149  4.43590  3.32971  4.16126  2.82678  1.58558  3.20439  3.36772  3.84112  5.56539  4.42835      6 k - - -
          2.68618  4.42225  2.77519  2.73123  3.46354  2.40513  3.72494  3.29354  2.67741  2.69355  4.24690  2.90347  2.73739  3.18146  2.89801  2.37887  2.77519  2.98518  4.58477  3.61503
          0.02266  4.19439  4.91673  0.61958  0.77255  0.48576  0.95510
      7   2.54100  4.10949  4.10113  3.51926  2.31753  3.74059  3.38871  2.46017  3.39519  2.00991  3.20037  3.71569  4.10573  3.60961  3.57050  3.02896  2.87252  1.91355  4.62195  2.98425      7 v - - -
          2.68618  4.42225  2.77519  2.73123  3.46354  2.40513  3.72494  3.29354  2.67741  2.69355  4.24690  2.90347  2.73739  3.18146  2.89801  2.37887  2.77519  2.98518  4.58477  3.61503
          0.02266  4.19439  4.91673  0.61958  0.77255  0.48576  0.95510
      8   3.11656  4.70303  3.94341  3.51770  3.29880  4.01611  4.30194  2.65862  3.21483  0.90821  3.27098  3.86496  4.40446  2.99633  3.43733  3.41505  3.36772  2.69747  5.09632  3.83909      8 l - - -
          2.68618  4.42225  2.77519  2.73123  3.46354  2.40513  3.72494  3.29354  2.67741  2.69355  4.24690  2.90347  2.73739  3.18146  2.89801  2.37887  2.77519  2.98518  4.58477  3.61503
          0.02266  4.19439  4.91673  0.61958  0.77255  0.48576  0.95510
      9   3.40817  5.19975  3.93528  3.39355  4.63857  3.81756  4.11228  4.21393  2.43980  3.67132  4.67342  3.72302  4.31390  3.32571  0.58151  3.48341  3.65812  3.92637  5.59611  4.50763      9 R - - -
          2.68618  4.42225  2.77519  2.73123  3.46354  2.40513  3.72494  3.29354  2.67741  2.69355  4.24690  2.90347  2.73739  3.18146  2.89801  2.37887  2.77519  2.98518  4.58477  3.61503
          0.02266  4.19439  4.91673  0.61958  0.77255  0.48576  0.95510
     10   3.24754  5.32949  3.72984  2.98499  4.84149  3.82718  3.70262  4.16099  1.45383  3.56086  4.44188  3.35440  4.17785  2.83428  1.14294  3.23521  3.39048  3.84735  5.56188  4.43596     10 r - - -
          2.68618  4.42225  2.77519  2.73123  3.46354  2.40513  3.72494  3.29354  2.67741  2.69355  4.24690  2.90347  2.73739  3.18146  2.89801  2.37887  2.77519  2.98518  4.58477  3.61503
          0.02266  4.19439  4.91673  0.61958  0.77255  0.48576  0.95510
     11   2.90872  5.13591  3.23052  2.65941  4.56176  2.35094  3.67906  3.95163  1.66875  3.43474  4.26027  3.12435  3.99169  2.80843  1.72593  2.90442  3.11740  3.59531  5.53268  4.28196     11 k - - -
          2.68618  4.42225  2.77519  2.73123  3.46354  2.40513  3.72494  3.29354  2.67741  2.69355  4.24690  2.90347  2.73739  3.18146  2.89801  2.37887  2.77519  2.98518  4.58477  3.61503
          0.02266  4.19439  4.91673  0.61958  0.77255  0.48576  0.95510
     12   3.01149  0.46988  4.58542  4.40720  4.34112  3.55527  4.98527  3.55276  4.24186  3.44657  4.58235  4.31122  4.28549  4.57490  4.30442  3.28198  3.50598  3.27177  5.67291  4.62292     12 C - - -
          2.68618  4.42225  2.77519  2.73123  3.46354  2.40513  3.72494  3.29354  2.67741  2.69355  4.24690  2.90347  2.73739  3.18146  2.89801  2.37887  2.77519  2.98518  4.58477  3.61503
          0.02266  4.19439  4.91673  0.61958  0.77255  0.48576  0.95510
     13   2.10266  4.75581  3.03059  2.34836  4.00485  3.14341  3.67532  3.41346  2.49145  2.95238  3.85612  2.83832  3.84353  2.67818  2.94577  2.40268  2.67101  2.73486  5.29196  3.96941     13 a - - -
          2.68618  4.42225  2.77519  2.73123  3.46354  2.40513  3.72494  3.29354  2.67741  2.69355  4.24690  2.90347  2.73739  3.18146  2.89801  2.37887  2.77519  2.98518  4.58477  3.61503
          0.02266  4.19439  4.91673  0.61958  0.77255  0.48576  0.95510
     14   2.59904  5.14780  2.20413  2.16446  4.47036  3.38614  3.10965  3.94725  2.30773  3.44242  4.19918  2.76974  2.78904  2.59648  2.80167  2.57131  2.90517  3.52722  5.58917  4.18031     14 e - - -
          2.68618  4.42225  2.77519  2.73123  3.46354  2.40513  3.72494  3.29354  2.67741  2.69355  4.24690  2.90347  2.73739  3.18146  2.89801  2.37887  2.77519  2.98518  4.58477  3.61503
          0.02266  4.19439  4.91673  0.61958  0.77255  0.48576  0.95510
     15   2.45698  5.27167  1.88874  2.05811  4.58836  2.35118  3.70646  4.07240  2.55462  3.57568  4.35926  2.56633  3.85563  2.83574  2.95481  2.72734  3.03822  3.65476  5.73606  4.30257     15 d - - -
          2.68618  4.42225  2.77519  2.73123  3.46354  2.40513  3.72494  3.29354  2.67741  2.69355  4.24690  2.90347  2.73739  3.18146  2.89801  2.37887  2.77519  2.98518  4.58477  3.61503
          0.02266  4.19439  4.91673  0.61958  0.77255  0.48576  0.95510
     16   3.01149  0.46988  4.58542  4.40720  4.34112  3.55527  4.98527  3.55276  4.24186  3.44657  4.58235  4.31122  4.28549  4.57490  4.30442  3.28198  3.50598  3.27177  5.67291  4.62292     16 C - - -
          2.68618  4.42225  2.77519  2.73123  3.46354  2.40513  3.72494  3.29354  2.67741  2.69355  4.24690  2.90347  2.73739  3.18146  2.89801  2.37887  2.77519  2.98518  4.58477  3.61503
          0.02266  4.19439  4.91673  0.61958  0.77255  0.48576  0.95510
     17   2.61428  4.28069  3.58770  2.76876  3.42932  3.61503  3.89698  2.45307  2.96331  2.48641  3.25740  3.40161  3.59985  3.26163  3.29168  2.72894  2.53632  1.77168  4.89746  3.67216     17 v - - -
          2.68618  4.42225  2.77519  2.73123  3.46354  2.40513  3.72494  3.29354  2.67741  2.69355  4.24690  2.90347  2.73739  3.18146  2.89801  2.37887  2.77519  2.98518  4.58477  3.61503
          0.02266  4.19439  4.91673  0.61958  0.77255  0.48576  0.95510
     18   3.33207  4.63920  5.01076  4.45372  1.73973  4.56954  4.71369  1.87182  4.31382  1.18747  2.98011  4.60748  4.76836  4.36276  4.37728  3.91404  3.55167  2.36203  4.96402  3.69756     18 l - - -
          2.68618  4.42225  2.77519  2.73123  3.46354  2.40513  3.72494  3.29354  2.67741  2.69355  4.24690  2.90347  2.73739  3.18146  2.89801  2.37887  2.77519  2.98518  4.58477  3.61503
          0.02266  4.19439  4.91673  0.61958  0.77255  0.48576  0.95510
     19   1.40730  4.58523  3.33192  2.85899  4.20804  3.33472  3.91274  3.58098  2.60020  3.23139  4.08475  3.23532  3.89785  3.10992  2.02921  2.59579  2.93085  3.20899  5.46953  4.21346     19 a - - -
          2.68618  4.42225  2.77519  2.73123  3.46354  2.40513  3.72494  3.29354  2.67741  2.69355  4.24690  2.90347  2.73739  3.18146  2.89801  2.37887  2.77519  2.98518  4.58477  3.61503
          0.02266  4.19439  4.91673  0.61958  0.77255  0.48576  0.95510
     20   2.51583  4.44003  3.43495  3.21473  4.38302  3.18733  4.33334  3.71953  3.24632  3.44425  4.37562  3.44866  0.99724  3.61158  3.53791  2.68624  2.47931  3.28229  5.73295  4.51299     20 p - - -
          2.68618  4.42225  2.77519  2.73123  3.46354  2.40513  3.72494  3.29354  2.67741  2.69355  4.24690  2.90347  2.73739  3.18146  2.89801  2.37887  2.77519  2.98518  4.58477  3.61503
          0.02266  4.19439  4.91673  0.61958  0.77255  0.48576  0.95510
     21   2.74204  2.74066  3.96140  3.40834  2.60846  3.76863  3.29650  2.74592  3.30486  2.44624  3.39124  3.64273  4.14238  3.54122  3.53483  2.82958  2.97679  2.54879  4.42042  1.81050     21 y - - -
          2.68618  4.42225  2.77519  2.73123  3.46354  2.40513  3.72494  3.29354  2.67741  2.69355  4.24690  2.90347  2.73739  3.18146  2.89801  2.37887  2.77519  2.98518  4.58477  3.61503
          0.02266  4.19439  4.91673  0.61958  0.77255  0.48576  0.95510
     22   3.38235  4.69949  4.92337  4.40050  1.35045  4.54993  4.48704  2.22046  4.25391  1.33570  3.05819  4.52111  4.76785  4.31558  4.33386  3.89730  3.60434  2.48035  4.71592  3.27784     22 l - - -
          2.68618  4.42225  2.77519  2.73123  3.46354  2.40513  3.72494  3.29354  2.67741  2.69355  4.24690  2.90347  2.73739  3.18146  2.89801  2.37887  2.77519  2.98518  4.58477  3.61503
          0.02266  4.19439  4.91673  0.61958  0.77255  0.48576  0.95510
     23   2.52601  3.81826  2.83749  2.30945  4.04030  3.43817  3.65943  3.45406  2.46603  2.89421  3.87981  2.98220  2.47206  2.69214  2.92640  2.47052  2.74809  3.13335  5.31248  3.98145     23 e - - -
          2.68622  4.42238  2.77524  2.73127  3.46367  2.40505  3.72508  3.29285  2.67746  2.69368  4.24703  2.90360  2.73753  3.18160  2.89790  2.37880  2.77533  2.98532  4.58190  3.61516
          0.65782  1.58705  1.28196  1.18054  0.36689  0.48576  0.95510
     24   2.03363  4.57654  2.98526  2.51609  3.93648  3.30185  3.25071  3.34600  2.47420  2.97772  3.81744  2.98588  3.11476  2.86164  2.72732  2.43009  2.79527  3.02188  5.23546  3.93700     28 a - - -
          2.68618  4.42225  2.77519  2.73123  3.46354  2.40513  3.72494  3.29354  2.67741  2.69355  4.24690  2.90347  2.73739  3.18146  2.89801  2.37887  2.77519  2.98518  4.58477  3.61503
          0.03118  3.87944  4.60179  0.61958  0.77255  0.33836  1.24806
     25   2.24559  5.18382  2.24411  1.91355  4.49702  3.37228  3.66890  3.97085  2.48079  3.48210  4.25783  2.84873  2.72576  2.63465  2.98934  2.61201  2.97129  3.56196  5.64549  4.23060     29 e - - -
          2.68618  4.42225  2.77519  2.73123  3.46354  2.40513  3.72494  3.29354  2.67741  2.69355  4.24690  2.90347  2.73739  3.18146  2.89801  2.37887  2.77519  2.98518  4.58477  3.61503
          0.02266  4.19439  4.91673  0.61958  0.77255  0.48576  0.95510
     26   2.23987  5.05006  2.50649  2.29983  4.35993  3.28986  3.47835  3.82232  2.35689  3.23056  4.10275  2.68641  3.49440  2.47694  2.74714  2.44992  2.72111  3.42218  5.50521  4.11490     30 a - - -
          2.68618  4.42225  2.77519  2.73123  3.46354  2.40513  3.72494  3.29354  2.67741  2.69355  4.24690  2.90347  2.73739  3.18146  2.89801  2.37887  2.77519  2.98518  4.58477  3.61503
          0.02266  4.19439  4.91673  0.61958  0.77255  0.48576  0.95510
     27   2.67629  5.14753  2.59631  2.15308  4.47205  2.65719  3.33249  3.94600  2.37198  3.44071  4.19962  2.69054  3.81574  2.14182  2.57492  2.63821  2.91087  3.52838  5.58584  4.18230     31 q - - -
          2.68618  4.42225  2.77519  2.73123  3.46354  2.40513  3.72494  3.29354  2.67741  2.69355  4.24690  2.90347  2.73739  3.18146  2.89801  2.37887  2.77519  2.98518  4.58477  3.61503
          0.02266  4.19439  4.91673  0.61958  0.77255  0.48576  0.95510
     28   1.78845  4.40469  3.39454  2.87616  3.82615  3.05004  3.91342  3.16618  2.84141  2.87778  3.17689  3.25753  2.24623  3.16795  3.22244  2.67240  2.83010  2.74320  5.21845  3.96593     32 a - - -
          2.68618  4.42225  2.77519  2.73123  3.46354  2.40513  3.72494  3.29354  2.67741  2.69355  4.24690  2.90347  2.73739  3.18146  2.89801  2.37887  2.77519  2.98518  4.58477  3.61503
          0.02266  4.19439  4.91673  0.61958  0.77255  0.48576  0.95510
     29   2.30605  5.03924  2.85091  2.31668  4.33643  3.41976  2.65072  3.78308  2.38137  3.32095  4.10660  2.23352  3.83681  2.54429  2.75301  2.59354  2.91315  3.40776  5.49997  4.13046     33 n - - -
          2.68618  4.42225  2.77519  2.73123  3.46354  2.40513  3.72494  3.29354  2.67741  2.69355  4.24690  2.90347  2.73739  3.18146  2.89801  2.37887  2.77519  2.98518  4.58477  3.61503
          0.02266  4.19439  4.91673  0.61958  0.77255  0.48576  0.95510
     30   2.16205  5.07126  2.68963  2.37175  4.38962  3.42507  3.07780  3.84387  1.95341  3.35606  4.12545  2.90791  3.82424  2.56414  2.52157  2.64213  2.89257  3.44907  5.51123  4.13709     34 k - - -
          2.68618  4.42225  2.77519  2.73123  3.46354  2.40513  3.72494  3.29354  2.67741  2.69355  4.24690  2.90347  2.73739  3.18146  2.89801  2.37887  2.77519  2.98518  4.58477  3.61503
          0.02266  4.19439  4.91673  0.61958  0.77255  0.48576  0.95510
     31   2.86861  4.38862  4.04678  3.53453  1.55862  3.85984  3.87294  2.77767  3.43004  2.40639  3.45556  3.74096  4.24611  3.65825  3.65018  3.16769  2.14180  2.61865  4.36203  2.51863     35 f - - -
          2.68618  4.42225  2.77519  2.73123  3.46354  2.40513  3.72494  3.29354  2.67741  2.69355  4.24690  2.90347  2.73739  3.18146  2.89801  2.37887  2.77519  2.98518  4.58477  3.61503
          0.02266  4.19439  4.91673  0.61958  0.77255  0.48576  0.95510
     32   1.81885  4.33929  3.57246  3.02120  3.57501  3.55263  3.94101  2.75408  2.92734  2.45518  3.52210  3.39308  3.99127  3.26362  2.90718  2.83999  2.67525  1.97911  5.03555  3.80511     36 a - - -
          2.68618  4.42225  2.77519  2.73123  3.46354  2.40513  3.72494  3.29354  2.67741  2.69355  4.24690  2.90347  2.73739  3.18146  2.89801  2.37887  2.77519  2.98518  4.58477  3.61503
          0.02266  4.19439  4.91673  0.61958  0.77255  0.48576  0.95510
     33   2.09056  4.38317  3.38719  2.83184  2.57022  3.54221  3.41270  2.78480  2.79442  2.61491  3.49939  2.94846  3.93606  3.10896  3.16848  2.53404  2.68573  2.67449  4.96449  3.71345     37 a - - -
          2.68618  4.42225  2.77519  2.73123  3.46354  2.40513  3.72494  3.29354  2.67741  2.69355  4.24690  2.90347  2.73739  3.18146  2.89801  2.37887  2.77519  2.98518  4.58477  3.61503
          0.02266  4.19439  4.91673  0.61958  0.77255  0.48576  0.95510
     34   2.55201  4.38060  4.64800  4.10202  3.51653  4.29081  4.73388  1.78168  3.99353  1.70479  3.36683  4.32046  4.61204  4.22737  4.18374  3.62850  3.26882  1.23922  5.31883  4.13667     38 v - - -
          2.68618  4.42225  2.77519  2.73123  3.46354  2.40513  3.72494  3.29354  2.67741  2.69355  4.24690  2.90347  2.73739  3.18146  2.89801  2.37887  2.77519  2.98518  4.58477  3.61503
          0.02266  4.19439  4.91673  0.61958  0.77255  0.48576  0.95510
     35   1.89147  4.68786  3.12697  2.79208  3.91388  3.39155  1.55425  3.57558  2.74016  3.20984  4.10746  3.21218  3.95357  3.17025  3.08450  2.79955  3.03036  3.24166  5.29912  3.91060     39 h - - -
          2.68618  4.42225  2.77519  2.73123  3.46354  2.40513  3.72494  3.29354  2.67741  2.69355  4.24690  2.90347  2.73739  3.18146  2.89801  2.37887  2.77519  2.98518  4.58477  3.61503
          0.02266  4.19439  4.91673  0.61958  0.77255  0.48576  0.95510
     36   3.07148  5.20456  3.54927  2.84150  4.60663  3.74005  3.67650  3.95481  1.21732  2.92022  4.28288  3.25536  4.09156  2.80948  1.74703  3.07169  3.23869  3.64224  5.49732  4.30819     40 k - - -
          2.68618  4.42225  2.77519  2.73123  3.46354  2.40513  3.72494  3.29354  2.67741  2.69355  4.24690  2.90347  2.73739  3.18146  2.89801  2.37887  2.77519  2.98518  4.58477  3.61503
          0.02266  4.19439  4.91673  0.61958  0.77255  0.48576  0.95510
     37   3.08870  4.47006  4.67568  4.18064  2.07951  4.24814  4.53472  2.14415  4.05792  2.03771  3.31854  4.31889  4.60344  4.23990  4.20240  3.61670  3.35298  1.14958  4.94006  3.54358     41 v - - -
          2.68618  4.42225  2.77519  2.73123  3.46354  2.40513  3.72494  3.29354  2.67741  2.69355  4.24690  2.90347  2.73739  3.18146  2.89801  2.37887  2.77519  2.98518  4.58477  3.61503
          0.02266  4.19439  4.91673  0.61958  0.77255  0.48576  0.95510
     38   3.84755  5.03457  4.84398  4.57384  0.81897  4.56784  3.58492  3.46897  4.40561  2.75873  4.05697  4.24419  4.86883  4.32097  4.39326  3.95205  4.06842  3.41578  3.70666  1.56294     42 f - - -
          2.68618  4.42225  2.77519  2.73123  3.46354  2.40513  3.72494  3.29354  2.67741  2.69355  4.24690  2.90347  2.73739  3.18146  2.89801  2.37887  2.77519  2.98518  4.58477  3.61503
          0.02266  4.19439  4.91673  0.61958  0.77255  0.48576  0.95510
     39   3.11651  4.84729  3.85511  3.80120  4.91352  0.36953  4.88937  4.60377  4.02554  4.21258  5.19965  4.02094  4.24752  4.32483  4.21450  3.29953  3.62250  4.06962  5.91113  5.03051     43 G - - -
          2.68618  4.42225  2.77519  2.73123  3.46354  2.40513  3.72494  3.29354  2.67741  2.69355  4.24690  2.90347  2.73739  3.18146  2.89801  2.37887  2.77519  2.98518  4.58477  3.61503
          0.02266  4.19439  4.91673  0.61958  0.77255  0.48576  0.95510
     40   1.55751  4.53877  3.38539  2.85804  3.98288  3.40664  3.88806  3.26475  2.64472  2.98715  3.87851  3.25173  3.91776  3.10441  2.13170  2.73147  2.90686  2.64601  5.32343  4.06668     44 a - - -
          2.68618  4.42225  2.77519  2.73123  3.46354  2.40513  3.72494  3.29354  2.67741  2.69355  4.24690  2.90347  2.73739  3.18146  2.89801  2.37887  2.77519  2.98518  4.58477  3.61503
          0.02266  4.19439  4.91673  0.61958  0.77255  0.48576  0.95510
     41   1.43256  4.25332  3.62025  3.34069  4.44577  3.03517  4.38932  3.82593  3.38722  3.55275  4.38617  3.44914  3.79975  3.67016  3.68431  1.20371  2.81445  3.26860  5.79815  4.59004     45 s - - -
          2.68618  4.42225  2.77519  2.73123  3.46354  2.40513  3.72494  3.29354  2.67741  2.69355  4.24690  2.90347  2.73739  3.18146  2.89801  2.37887  2.77519  2.98518  4.58477  3.61503
          0.02266  4.19439  4.91673  0.61958  0.77255  0.48576  0.95510
     42   2.71187  4.82314  2.75976  2.63123  4.60336  1.94817  4.06167  4.14724  2.99046  3.73715  4.58004  1.26299  3.91658  3.26816  3.42272  2.77268  3.11279  3.65156  5.84178  4.50199     46 n - - -
          2.68618  4.42225  2.77519  2.73123  3.46354  2.40513  3.72494  3.29354  2.67741  2.69355  4.24690  2.90347  2.73739  3.18146  2.89801  2.37887  2.77519  2.98518  4.58477  3.61503
          0.02266  4.19439  4.91673  0.61958  0.77255  0.48576  0.95510
     43   2.77237  4.42005  4.73870  4.19324  3.48144  4.36660  4.80641  1.79158  4.07920  1.49294  3.31506  4.40642  4.66796  4.29705  4.25428  3.70983  3.32310  1.29028  5.33948  4.17368     47 v - - -
          2.68618  4.42225  2.77519  2.73123  3.46354  2.40513  3.72494  3.29354  2.67741  2.69355  4.24690  2.90347  2.73739  3.18146  2.89801  2.37887  2.77519  2.98518  4.58477  3.61503
          0.02266  4.19439  4.91673  0.61958  0.77255  0.48576  0.95510
     44   2.29619  4.25348  3.64471  3.07694  3.39945  3.62042  3.91778  2.43698  3.01425  2.30108  2.93461  3.43700  4.00847  3.30207  3.33051  2.27165  2.42915  2.34874  4.87763  3.65761     48 s - - -
          2.68618  4.42225  2.77519  2.73123  3.46354  2.40513  3.72494  3.29354  2.67741  2.69355  4.24690  2.90347  2.73739  3.18146  2.89801  2.37887  2.77519  2.98518  4.58477  3.61503
          0.02266  4.19439  4.91673  0.61958  0.77255  0.48576  0.95510
     45   2.62326  5.10380  3.02270  2.50275  4.47632  3.49983  3.65307  3.89815  1.49946  3.40016  4.19953  2.46755  3.90841  2.77643  2.37624  2.60529  3.00953  3.52294  5.53159  4.21661     49 k - - -
          2.68618  4.42225  2.77519  2.73123  3.46354  2.40513  3.72494  3.29354  2.67741  2.69355  4.24690  2.90347  2.73739  3.18146  2.89801  2.37887  2.77519  2.98518  4.58477  3.61503
          0.02266  4.19439  4.91673  0.61958  0.77255  0.48576  0.95510
     46   2.94699  4.37599  4.42044  3.84293  2.86972  4.09019  4.37493  2.28401  3.71591  1.09638  2.65656  4.07138  4.39809  3.90219  3.88233  3.06695  3.17590  2.34714  4.92102  3.74885     50 l - - -
          2.68618  4.42225  2.77519  2.73123  3.46354  2.40513  3.72494  3.29354  2.67741  2.69355  4.24690  2.90347  2.73739  3.18146  2.89801  2.37887  2.77519  2.98518  4.58477  3.61503
          0.02266  4.19439  4.91673  0.61958  0.77255  0.48576  0.95510
     47   3.46942  4.77427  5.04958  4.52471  3.18814  4.73195  5.06085  1.86441  4.33644  0.76687  2.99508  4.77746  4.91163  4.47501  4.44635  4.12152  3.70125  2.25743  5.31431  4.20888     51 l - - -
          2.68618  4.42225  2.77519  2.73123  3.46354  2.40513  3.72494  3.29354  2.67741  2.69355  4.24690  2.90347  2.73739  3.18146  2.89801  2.37887  2.77519  2.98518  4.58477  3.61503
          0.02266  4.19439  4.91673  0.61958  0.77255  0.48576  0.95510
     48   2.26345  4.88181  2.97283  2.43777  4.15033  3.43560  3.64517  3.57334  2.27733  2.78212  3.96119  2.47966  3.83596  2.37710  2.86283  2.56865  2.65016  3.23338  5.37843  4.03614     52 a - - -
          2.68618  4.42225  2.77519  2.73123  3.46354  2.40513  3.72494  3.29354  2.67741  2.69355  4.24690  2.90347  2.73739  3.18146  2.89801  2.37887  2.77519  2.98518  4.58477  3.61503
          0.02266  4.19439  4.91673  0.61958  0.77255  0.48576  0.95510
     49   2.03644  5.07569  2.64668  1.98861  4.37765  3.39717  3.47330  3.83645  2.40440  3.36295  4.13734  2.88119  3.82057  2.53855  2.77687  2.40473  2.90413  3.44491  5.53569  4.14595     53 e - - -
          2.68613  4.42227  2.77522  2.73125  3.46356  2.40504  3.72497  3.29356  2.67743  2.69357  4.24692  2.90333  2.73742  3.18148  2.89803  2.37889  2.77522  2.98520  4.58479  3.61505
          0.16067  1.95827  4.91673  0.29532  1.36373  0.48576  0.95510
     50   2.37629  4.23204  3.46120  3.15347  3.37307  3.66013  3.95640  2.40418  3.08605  1.90328  3.34708  3.49644  3.67550  3.36580  3.38507  2.92802  2.61367  2.00565  4.86640  3.65118     55 l - - -
          2.68618  4.42225  2.77519  2.73123  3.46354  2.40513  3.72494  3.29354  2.67741  2.69355  4.24690  2.90347  2.73739  3.18146  2.89801  2.37887  2.77519  2.98518  4.58477  3.61503
          0.02266  4.19439  4.91673  0.61958  0.77255  0.48576  0.95510
     51   2.61655  5.03281  2.29294  2.35818  4.35556  3.37674  3.25249  3.80682  2.52352  3.36405  4.16339  2.82169  2.02297  2.84083  3.01241  2.69262  2.68648  3.43051  5.56201  4.18025     56 p - - -
          2.68618  4.42225  2.77519  2.73123  3.46354  2.40513  3.72494  3.29354  2.67741  2.69355  4.24690  2.90347  2.73739  3.18146  2.89801  2.37887  2.77519  2.98518  4.58477  3.61503
          0.02266  4.19439  4.91673  0.61958  0.77255  0.48576  0.95510
     52   2.38748  4.81420  2.74028  2.09122  4.05759  3.44036  3.65695  3.33173  2.46125  2.91094  3.89206  2.97527  2.97136  2.80886  2.92460  2.65439  2.85277  2.61334  5.32581  3.99065     57 e - - -
          2.68618  4.42225  2.77519  2.73123  3.46354  2.40513  3.72494  3.29354  2.67741  2.69355  4.24690  2.90347  2.73739  3.18146  2.89801  2.37887  2.77519  2.98518  4.58477  3.61503
          0.02266  4.19439  4.91673  0.61958  0.77255  0.48576  0.95510
     53   2.11017  4.96298  2.76430  2.24825  4.24134  3.28226  3.03974  3.68348  2.39605  3.23968  4.02467  2.91287  3.81479  2.53570  2.87466  2.42252  2.78080  3.31792  5.43818  3.61622     58 a - - -
          2.68618  4.42225  2.77519  2.73123  3.46354  2.40513  3.72494  3.29354  2.67741  2.69355  4.24690  2.90347  2.73739  3.18146  2.89801  2.37887  2.77519  2.98518  4.58477  3.61503
          0.02266  4.19439  4.91673  0.61958  0.77255  0.48576  0.95510
     54   2.47873  5.03323  2.65172  2.19311  4.33192  3.40811  3.23686  3.78590  2.27424  2.77101  4.08895  2.89467  3.81204  2.17017  2.84595  2.56414  2.87325  3.39928  5.49123  4.11030     59 q - - -
          2.68618  4.42225  2.77519  2.73123  3.46354  2.40513  3.72494  3.29354  2.67741  2.69355  4.24690  2.90347  2.73739  3.18146  2.89801  2.37887  2.77519  2.98518  4.58477  3.61503
          0.02266  4.19439  4.91673  0.61958  0.77255  0.48576  0.95510
     55   3.40817  5.19975  3.93528  3.39355  4.63857  3.81756  4.11228  4.21393  2.43980  3.67132  4.67342  3.72302  4.31390  3.32571  0.58151  3.48341  3.65812  3.92637  5.59611  4.50763     60 R - - -
          2.68618  4.42225  2.77519  2.73123  3.46354  2.40513  3.72494  3.29354  2.67741  2.69355  4.24690  2.90347  2.73739  3.18146  2.89801  2.37887  2.77519  2.98518  4.58477  3.61503
          0.02266  4.19439  4.91673  0.61958  0.77255  0.48576  0.95510
     56   2.27392  4.87911  2.96655  2.24050  4.16418  3.03313  3.64854  3.59037  2.42032  2.96593  3.97278  2.95675  2.70391  2.78770  2.51780  2.57928  2.86430  3.24410  5.39054  4.04520     61 e - - -
          2.68618  4.42225  2.77519  2.73123  3.46354  2.40513  3.72494  3.29354  2.67741  2.69355  4.24690  2.90347  2.73739  3.18146  2.89801  2.37887  2.77519  2.98518  4.58477  3.61503
          0.02266  4.19439  4.91673  0.61958  0.77255  0.48576  0.95510
     57   2.20998  5.17005  1.94862  2.14682  4.48264  3.13508  3.65484  3.95486  2.44798  3.46344  4.23571  2.85498  3.83167  2.55240  2.69378  2.67220  2.95437  3.54628  5.62325  4.21352     62 d - - -
          2.68618  4.42225  2.77519  2.73123  3.46354  2.40513  3.72494  3.29354  2.67741  2.69355  4.24690  2.90347  2.73739  3.18146  2.89801  2.37887  2.77519  2.98518  4.58477  3.61503
          0.02266  4.19439  4.91673  0.61958  0.77255  0.48576  0.95510
     58   1.58486  4.32786  3.91077  3.36616  3.52568  3.74401  4.19989  2.25877  3.28227  2.01504  3.44097  3.68218  4.17574  3.57829  3.57803  3.05508  2.83048  2.09365  5.11738  3.90689     63 a - - -
          2.68618  4.42225  2.77519  2.73123  3.46354  2.40513  3.72494  3.29354  2.67741  2.69355  4.24690  2.90347  2.73739  3.18146  2.89801  2.37887  2.77519  2.98518  4.58477  3.61503
          0.02266  4.19439  4.91673  0.61958  0.77255  0.48576  0.95510
     59   1.86101  4.25292  4.13470  3.60096  2.27322  3.77087  4.23615  2.37078  3.50580  2.27441  3.35029  3.81904  4.20779  3.74799  3.72762  3.10252  3.00147  1.74787  4.94689  3.69784     64 v - - -
          2.68618  4.42225  2.77519  2.73123  3.46354  2.40513  3.72494  3.29354  2.67741  2.69355  4.24690  2.90347  2.73739  3.18146  2.89801  2.37887  2.77519  2.98518  4.58477  3.61503
          0.02266  4.19439  4.91673  0.61958  0.77255  0.48576  0.95510
     60   2.56965  4.96271  2.94221  2.15221  4.24872  3.42489  3.61826  3.50349  2.36580  3.24035  4.02513  2.63325  3.81946  2.61841  2.30518  2.31432  2.86257  3.01584  5.43319  4.07143     65 e - - -
          2.68618  4.42225  2.77519  2.73123  3.46354  2.40513  3.72494  3.29354  2.67741  2.69355  4.24690  2.90347  2.73739  3.18146  2.89801  2.37887  2.77519  2.98518  4.58477  3.61503
          0.02266  4.19439  4.91673  0.61958  0.77255  0.48576  0.95510
     61   2.35533  4.30053  3.53900  3.22395  4.36238  3.08324  4.28966  3.73474  3.23874  3.45688  4.30126  3.40309  3.81655  3.55479  3.55396  1.24095  1.67903  3.22938  5.71283  4.48525     66 s - - -
          2.68618  4.42225  2.77519  2.73123  3.46354  2.40513  3.72494  3.29354  2.67741  2.69355  4.24690  2.90347  2.73739  3.18146  2.89801  2.37887  2.77519  2.98518  4.58477  3.61503
          0.02266  4.19439  4.91673  0.61958  0.77255  0.48576  0.95510
     62   3.33860  4.64765  5.01320  4.44178  3.18872  4.62778  4.95556  2.02917  4.31582  0.94934  2.38675  4.67227  4.80978  4.39685  4.41407  3.97294  3.55993  1.92806  5.25457  4.20632     67 l - - -
          2.68618  4.42225  2.77519  2.73123  3.46354  2.40513  3.72494  3.29354  2.67741  2.69355  4.24690  2.90347  2.73739  3.18146  2.89801  2.37887  2.77519  2.98518  4.58477  3.61503
          0.02266  4.19439  4.91673  0.61958  0.77255  0.48576  0.95510
     63   2.15646  3.32618  3.96294  3.39929  3.33066  3.62360  4.05674  2.53192  3.30088  1.90357  3.31962  3.63544  4.05470  3.54952  3.53183  2.73202  2.52390  2.01322  4.84039  3.64153     68 l - - -
          2.68618  4.42225  2.77519  2.73123  3.46354  2.40513  3.72494  3.29354  2.67741  2.69355  4.24690  2.90347  2.73739  3.18146  2.89801  2.37887  2.77519  2.98518  4.58477  3.61503
          0.02266  4.19439  4.91673  0.61958  0.77255  0.48576  0.95510
     64   3.30825  4.68834  4.45745  3.99615  2.25018  4.21855  3.66791  3.14016  3.81173  2.61402  2.96540  3.98785  4.54836  3.95248  3.94137  3.53967  3.53195  3.01283  3.04969  1.00541     69 y - - -
          2.68618  4.42225  2.77519  2.73123  3.46354  2.40513  3.72494  3.29354  2.67741  2.69355  4.24690  2.90347  2.73739  3.18146  2.89801  2.37887  2.77519  2.98518  4.58477  3.61503
          0.02266  4.19439  4.91673  0.61958  0.77255  0.48576  0.95510
     65   3.27331  5.41277  2.67756  0.64084  4.80622  3.51409  4.14592  4.32769  3.07115  3.89775  4.87128  3.17027  4.13806  3.36345  3.50408  3.23016  3.58441  3.98298  5.91544  4.65526     70 E - - -
          2.68618  4.42225  2.77519  2.73123  3.46354  2.40513  3.72494  3.29354  2.67741  2.69355  4.24690  2.90347  2.73739  3.18146  2.89801  2.37887  2.77519  2.98518  4.58477  3.61503
          0.02266  4.19439  4.91673  0.61958  0.77255  0.48576  0.95510
     66   0.63389  4.38663  3.82281  3.64408  4.40584  3.19992  4.62312  3.58222  3.66965  3.44770  4.45345  3.70160  3.97075  3.98252  3.88854  2.73907  3.03949  3.17861  5.79921  4.64072     71 A - - -
          2.68618  4.42225  2.77519  2.73123  3.46354  2.40513  3.72494  3.29354  2.67741  2.69355  4.24690  2.90347  2.73739  3.18146  2.89801  2.37887  2.77519  2.98518  4.58477  3.61503
          0.02266  4.19439  4.91673  0.61958  0.77255  0.48576  0.95510
     67   2.46712  3.18874  2.75028  2.25293  4.26090  3.41667  3.61673  3.70450  2.32285  3.25369  4.03519  2.62219  3.81415  2.29646  2.65608  2.62405  2.86043  3.33410  5.44487  4.07633     72 e - - -
          2.68618  4.42225  2.77519  2.73123  3.46354  2.40513  3.72494  3.29354  2.67741  2.69355  4.24690  2.90347  2.73739  3.18146  2.89801  2.37887  2.77519  2.98518  4.58477  3.61503
          0.02266  4.19439  4.91673  0.61958  0.77255  0.48576  0.95510
     68   1.96318  4.28718  3.56559  3.00376  3.42459  2.54287  3.87709  2.79156  2.93392  2.40158  3.11567  3.37681  3.97510  3.23948  3.26226  2.83938  2.84138  2.57046  3.29989  3.64965     73 a - - -
          2.68618  4.42225  2.77519  2.73123  3.46354  2.40513  3.72494  3.29354  2.67741  2.69355  4.24690  2.90347  2.73739  3.18146  2.89801  2.37887  2.77519  2.98518  4.58477  3.61503
          0.02266  4.19439  4.91673  0.61958  0.77255  0.48576  0.95510
     69   3.40817  5.19975  3.93528  3.39355  4.63857  3.81756  4.11228  4.21393  2.43980  3.67132  4.67342  3.72302  4.31390  3.32571  0.58151  3.48341  3.65812  3.92637  5.59611  4.50763     74 R - - -
          2.68618  4.42225  2.77519  2.73123  3.46354  2.40513  3.72494  3.29354  2.67741  2.69355  4.24690  2.90347  2.73739  3.18146  2.89801  2.37887  2.77519  2.98518  4.58477  3.61503
          0.02266  4.19439  4.91673  0.61958  0.77255  0.48576  0.95510
     70   2.46434  4.23531  3.69012  2.84113  3.35856  3.65241  3.92711  2.50895  3.04649  1.95929  3.15578  3.46977  4.02674  3.18859  3.34838  2.91407  2.56790  2.01239  4.84673  3.63159     75 l - - -
          2.68618  4.42225  2.77519  2.73123  3.46354  2.40513  3.72494  3.29354  2.67741  2.69355  4.24690  2.90347  2.73739  3.18146  2.89801  2.37887  2.77519  2.98518  4.58477  3.61503
          0.02266  4.19439  4.91673  0.61958  0.77255  0.48576  0.95510
     71   2.39467  4.71238  3.12390  2.45532  3.92939  3.34105  3.50142  2.92299  2.42207  2.95680  3.79616  3.05572  3.87599  2.86460  2.02647  2.70956  2.86809  2.76689  5.22968  3.93141     76 r - - -
          2.68618  4.42225  2.77519  2.73123  3.46354  2.40513  3.72494  3.29354  2.67741  2.69355  4.24690  2.90347  2.73739  3.18146  2.89801  2.37887  2.77519  2.98518  4.58477  3.61503
          0.02266  4.19439  4.91673  0.61958  0.77255  0.48576  0.95510
     72   3.06094  5.60115  1.13254  2.21158  4.91836  3.30966  3.90559  4.49573  2.96071  3.99462  4.85919  1.86508  3.95517  3.08222  3.57010  2.94779  3.36981  4.04922  6.11603  4.59542     77 d - - -
          2.68618  4.42225  2.77519  2.73123  3.46354  2.40513  3.72494  3.29354  2.67741  2.69355  4.24690  2.90347  2.73739  3.18146  2.89801  2.37887  2.77519  2.98518  4.58477  3.61503
          0.02266  4.19439  4.91673  0.61958  0.77255  0.48576  0.95510
     73   3.23837  4.92837  3.88202  3.77610  4.72379  3.59832  4.81599  4.36656  3.86391  3.95196  5.02341  4.04482  0.40028  4.24211  4.06195  3.41854  3.70717  3.97235  5.80828  4.85257     78 P - - -
          2.68618  4.42225  2.77519  2.73123  3.46354  2.40513  3.72494  3.29354  2.67741  2.69355  4.24690  2.90347  2.73739  3.18146  2.89801  2.37887  2.77519  2.98518  4.58477  3.61503
          0.02266  4.19439  4.91673  0.61958  0.77255  0.48576  0.95510
     74   2.85680  4.32828  4.36306  3.85969  3.60566  3.97746  4.56546  1.84133  3.74209  2.39087  3.51190  4.06920  4.41739  4.02937  3.96490  2.87009  3.14772  1.05562  5.29812  4.07445     79 v - - -
          2.68618  4.42225  2.77519  2.73123  3.46354  2.40513  3.72494  3.29354  2.67741  2.69355  4.24690  2.90347  2.73739  3.18146  2.89801  2.37887  2.77519  2.98518  4.58477  3.61503
          0.02266  4.19439  4.91673  0.61958  0.77255  0.48576  0.95510
     75   2.75572  4.52126  3.40201  2.64256  2.91844  3.64046  3.76751  3.05175  2.90411  2.71598  3.64398  3.33205  4.04640  3.22134  3.25715  2.55562  2.99592  2.82428  4.64576  1.63396     80 y - - -
          2.68618  4.42225  2.77519  2.73123  3.46354  2.40513  3.72494  3.29354  2.67741  2.69355  4.24690  2.90347  2.73739  3.18146  2.89801  2.37887  2.77519  2.98518  4.58477  3.61503
          0.02266  4.19439  4.91673  0.61958  0.77255  0.48576  0.95510
     76   3.11651  4.84729  3.85511  3.80120  4.91352  0.36953  4.88937  4.60377  4.02554  4.21258  5.19965  4.02094  4.24752  4.32483  4.21450  3.29953  3.62250  4.06962  5.91113  5.03051     81 G - - -
          2.68618  4.42225  2.77519  2.73123  3.46354  2.40513  3.72494  3.29354  2.67741  2.69355  4.24690  2.90347  2.73739  3.18146  2.89801  2.37887  2.77519  2.98518  4.58477  3.61503
          0.02266  4.19439  4.91673  0.61958  0.77255  0.48576  0.95510
     77   1.74187  1.38218  4.12772  3.77220  4.12122  3.05834  4.50572  3.40028  3.66773  3.21614  4.09339  3.64631  3.82426  3.91124  3.85565  2.07372  2.77661  2.96554  5.56266  4.39860     82 c - - -
          2.68618  4.42225  2.77519  2.73123  3.46354  2.40513  3.72494  3.29354  2.67741  2.69355  4.24690  2.90347  2.73739  3.18146  2.89801  2.37887  2.77519  2.98518  4.58477  3.61503
          0.02266  4.19439  4.91673  0.61958  0.77255  0.48576  0.95510
     78   2.42841  4.15096  3.93410  3.35836  3.27857  3.70772  4.01871  2.36623  3.26057  2.32899  3.04603  3.62993  4.08356  3.51326  3.49715  2.84286  2.60363  1.62007  4.79252  3.15829     83 v - - -
          2.68618  4.42225  2.77519  2.73123  3.46354  2.40513  3.72494  3.29354  2.67741  2.69355  4.24690  2.90347  2.73739  3.18146  2.89801  2.37887  2.77519  2.98518  4.58477  3.61503
          0.02266  4.19439  4.91673  0.61958  0.77255  0.48576  0.95510
     79   1.95043  4.47713  3.27654  2.92555  4.32368  1.37907  4.06434  3.73037  2.89027  3.38193  4.21851  3.25911  3.85206  3.28135  2.73235  2.61891  2.89435  3.28075  5.61351  4.36037     84 g - - -
          2.68618  4.42225  2.77519  2.73123  3.46354  2.40513  3.72494  3.29354  2.67741  2.69355  4.24690  2.90347  2.73739  3.18146  2.89801  2.37887  2.77519  2.98518  4.58477  3.61503
          0.02266  4.19439  4.91673  0.61958  0.77255  0.48576  0.95510
     80   2.28480  4.45537  3.16502  2.55604  3.61435  3.53245  3.18316  2.82944  2.70710  2.17291  3.55131  3.19114  3.91607  3.03071  3.10461  2.76326  2.66502  2.52968  5.01908  3.58682     85 l - - -
          2.68618  4.42225  2.77519  2.73123  3.46354  2.40513  3.72494  3.29354  2.67741  2.69355  4.24690  2.90347  2.73739  3.18146  2.89801  2.37887  2.77519  2.98518  4.58477  3.61503
          0.02266  4.19439  4.91673  0.61958  0.77255  0.48576  0.95510
     81   3.18675  4.49098  4.97777  4.41062  2.80059  4.49639  4.85867  1.28752  4.28526  1.53636  2.80973  4.57725  4.73064  4.39202  4.37343  3.83947  3.41643  1.81188  5.21791  4.10637     86 i - - -
          2.68618  4.42225  2.77519  2.73123  3.46354  2.40513  3.72494  3.29354  2.67741  2.69355  4.24690  2.90347  2.73739  3.18146  2.89801  2.37887  2.77519  2.98518  4.58477  3.61503
          0.02266  4.19439  4.91673  0.61958  0.77255  0.48576  0.95510
     82   2.59636  3.65611  3.84072  3.26479  2.72490  3.65169  3.94008  2.61300  3.17396  2.23300  3.26490  3.38160  4.03090  3.42950  3.42367  2.14205  2.65284  2.40978  3.12269  3.50825     87 s - - -
          2.68618  4.42225  2.77519  2.73123  3.46354  2.40513  3.72494  3.29354  2.67741  2.69355  4.24690  2.90347  2.73739  3.18146  2.89801  2.37887  2.77519  2.98518  4.58477  3.61503
          0.02266  4.19439  4.91673  0.61958  0.77255  0.48576  0.95510
     83   2.16517  3.63313  3.45353  2.88722  3.27066  3.56611  3.82579  2.84184  2.84223  2.55364  3.15037  3.29827  3.95021  2.87824  2.98798  2.53458  2.45364  2.45735  4.92108  3.68384     88 a - - -
          2.68618  4.42225  2.77519  2.73123  3.46354  2.40513  3.72494  3.29354  2.67741  2.69355  4.24690  2.90347  2.73739  3.18146  2.89801  2.37887  2.77519  2.98518  4.58477  3.61503
          0.02266  4.19439  4.91673  0.61958  0.77255  0.48576  0.95510
     84   2.58001  4.38898  3.35524  2.94599  3.69855  2.58117  3.95349  3.07150  2.92395  1.52807  3.69045  3.02625  3.93961  3.26611  3.25713  2.58527  2.89226  2.80354  5.12940  3.87306     89 l - - -
          2.68618  4.42225  2.77519  2.73123  3.46354  2.40513  3.72494  3.29354  2.67741  2.69355  4.24690  2.90347  2.73739  3.18146  2.89801  2.37887  2.77519  2.98518  4.58477  3.61503
          0.02266  4.19439  4.91673  0.61958  0.77255  0.48576  0.95510
     85   2.79919  5.11123  2.90163  2.47083  4.46548  3.47031  3.68264  3.90732  2.30630  3.42066  4.22779  2.49546  3.90986  1.60951  2.44615  2.60463  3.03256  3.53320  5.55907  4.22665     90 q - - -
          2.68618  4.42225  2.77519  2.73123  3.46354  2.40513  3.72494  3.29354  2.67741  2.69355  4.24690  2.90347  2.73739  3.18146  2.89801  2.37887  2.77519  2.98518  4.58477  3.61503
          0.02266  4.19439  4.91673  0.61958  0.77255  0.48576  0.95510
     86   2.68655  4.92710  3.05983  2.33156  4.19805  3.48312  3.30406  3.61857  2.26815  3.07884  3.99358  2.85987  3.86791  2.34290  2.29793  2.70253  2.90868  3.28177  2.95149  4.05962     91 k - - -
          2.68618  4.42225  2.77519  2.73123  3.46354  2.40513  3.72494  3.29354  2.67741  2.69355  4.24690  2.90347  2.73739  3.18146  2.89801  2.37887  2.77519  2.98518  4.58477  3.61503
          0.02266  4.19439  4.91673  0.61958  0.77255  0.48576  0.95510
     87   2.70659  5.18990  2.58087  1.90020  4.51485  3.19641  3.31219  3.99190  2.34279  3.48173  4.24412  2.73326  3.82724  1.99045  2.77932  2.66194  2.94323  3.57142  5.62380  4.21484     92 e - - -
          2.68618  4.42225  2.77519  2.73123  3.46354  2.40513  3.72494  3.29354  2.67741  2.69355  4.24690  2.90347  2.73739  3.18146  2.89801  2.37887  2.77519  2.98518  4.58477  3.61503
          0.02266  4.19439  4.91673  0.61958  0.77255  0.48576  0.95510
     88   2.32798  4.19448  4.00955  3.43627  3.32917  3.79378  4.10940  2.14313  3.33986  2.01593  3.05917  3.21192  4.16019  3.59528  3.57910  3.07816  2.92732  1.68358  4.87679  3.67505     93 v - - -
          2.68618  4.42225  2.77519  2.73123  3.46354  2.40513  3.72494  3.29354  2.67741  2.69355  4.24690  2.90347  2.73739  3.18146  2.89801  2.37887  2.77519  2.98518  4.58477  3.61503
          0.02266  4.19439  4.91673  0.61958  0.77255  0.48576  0.95510
     89   2.28236  2.93157  3.04800  2.53133  3.81488  3.48520  3.41675  3.20505  2.50804  2.78228  3.55089  2.91140  3.87210  2.76437  2.81425  2.60569  2.83943  2.77454  5.15929  3.86640     94 a - - -
          2.68618  4.42225  2.77519  2.73123  3.46354  2.40513  3.72494  3.29354  2.67741  2.69355  4.24690  2.90347  2.73739  3.18146  2.89801  2.37887  2.77519  2.98518  4.58477  3.61503
          0.02266  4.19439  4.91673  0.61958  0.77255  0.48576  0.95510
     90   2.32687  4.91382  2.94950  2.27482  4.18601  3.30266  3.63126  3.61738  2.39987  3.05120  3.98376  2.70431  3.82386  2.13187  2.79812  2.58276  2.78944  2.98425  5.40025  4.04645     95 q - - -
          2.68618  4.42225  2.77519  2.73123  3.46354  2.40513  3.72494  3.29354  2.67741  2.69355  4.24690  2.90347  2.73739  3.18146  2.89801  2.37887  2.77519  2.98518  4.58477  3.61503
          0.02266  4.19439  4.91673  0.61958  0.77255  0.48576  0.95510
     91   2.19087  4.34101  3.25053  2.95079  3.56686  3.51657  3.90451  2.84436  2.91583  1.72564  3.52253  3.33744  3.95889  3.22466  3.26737  2.63866  2.60689  2.53928  5.01546  3.77978     96 l - - -
          2.68618  4.42225  2.77519  2.73123  3.46354  2.40513  3.72494  3.29354  2.67741  2.69355  4.24690  2.90347  2.73739  3.18146  2.89801  2.37887  2.77519  2.98518  4.58477  3.61503
          0.02266  4.19439  4.91673  0.61958  0.77255  0.48576  0.95510
     92   2.14148  5.05779  2.98187  2.35599  4.37909  3.48109  3.64355  3.80365  2.17785  3.33024  4.12898  2.98032  3.88371  1.93993  2.40238  2.73488  2.96644  3.44029  5.49048  4.16066     97 q - - -
          2.68618  4.42225  2.77519  2.73123  3.46354  2.40513  3.72494  3.29354  2.67741  2.69355  4.24690  2.90347  2.73739  3.18146  2.89801  2.37887  2.77519  2.98518  4.58477  3.61503
          0.02266  4.19439  4.91673  0.61958  0.77255  0.48576  0.95510
     93   1.99810  3.60280  3.48287  2.83571  3.47101  3.35609  3.84062  2.82248  2.79308  2.54326  3.23007  3.31936  3.95695  2.94266  3.21664  2.81910  2.76125  2.13731  4.91538  3.68161     98 a - - -
          2.68618  4.42225  2.77519  2.73123  3.46354  2.40513  3.72494  3.29354  2.67741  2.69355  4.24690  2.90347  2.73739  3.18146  2.89801  2.37887  2.77519  2.98518  4.58477  3.61503
          0.02266  4.19439  4.91673  0.61958  0.77255  0.48576  0.95510
     94   2.90102  5.44197  2.16980  1.47729  4.74303  3.35146  3.75967  4.24373  2.63759  3.72815  4.53180  2.80958  3.89602  1.90625  3.16537  2.81508  3.16125  3.81785  5.87512  4.41638     99 e - - -
          2.68618  4.42225  2.77519  2.73123  3.46354  2.40513  3.72494  3.29354  2.67741  2.69355  4.24690  2.90347  2.73739  3.18146  2.89801  2.37887  2.77519  2.98518  4.58477  3.61503
          0.02266  4.19439  4.91673  0.61958  0.77255  0.48576  0.95510
     95   2.15343  4.28025  3.66664  3.11247  3.45225  3.61947  3.96615  2.56497  3.03756  1.73629  3.41465  3.06085  4.02938  3.33961  3.35116  2.89990  2.70337  2.30034  4.94323  3.72229    100 l - - -
          2.68618  4.42225  2.77519  2.73123  3.46354  2.40513  3.72494  3.29354  2.67741  2.69355  4.24690  2.90347  2.73739  3.18146  2.89801  2.37887  2.77519  2.98518  4.58477  3.61503
          0.13614  4.19439  2.18747  0.61958  0.77255  0.48576  0.95510
     96   1.75288  4.56522  2.96155  2.51566  3.87077  3.38252  3.74980  3.24102  2.62537  2.91561  3.76867  3.06709  3.84251  2.86923  3.04948  2.50251  2.74865  2.60980  5.21757  3.92883    101 a - - -
          2.68618  4.42225  2.77519  2.73123  3.46354  2.40513  3.72494  3.29354  2.67741  2.69355  4.24690  2.90347  2.73739  3.18146  2.89801  2.37887  2.77519  2.98518  4.58477  3.61503
          0.09813  4.08359  2.56892  0.61958  0.77255  0.60987  0.78399
     97   2.27112  4.51122  3.16741  2.60624  3.48570  3.46102  3.50029  3.07482  2.55969  2.67942  3.60564  2.98445  3.84848  2.90901  2.45944  2.55252  2.79971  2.60299  5.05573  3.59913    102 a - - -
          2.68618  4.42225  2.77519  2.73123  3.46354  2.40513  3.72494  3.29354  2.67741  2.69355  4.24690  2.90347  2.73739  3.18146  2.89801  2.37887  2.77519  2.98518  4.58477  3.61503
          0.02723  4.01270  4.73505  0.61958  0.77255  0.67582  0.71078
     98   1.91902  4.26476  3.74650  3.22786  3.53155  3.54239  4.10208  2.45809  3.13857  1.87699  3.45036  3.53376  4.03078  3.45343  3.44146  2.87670  2.56398  2.14719  5.09629  3.88138    103 l - - -
          2.68618  4.42225  2.77519  2.73123  3.46354  2.40513  3.72494  3.29354  2.67741  2.69355  4.24690  2.90347  2.73739  3.18146  2.89801  2.37887  2.77519  2.98518  4.58477  3.61503
          0.13854  4.01270  2.19564  0.61958  0.77255  0.67582  0.71078
     99   2.87512  5.06828  3.18693  2.59652  4.43794  3.54588  3.34188  3.82519  1.84689  3.30392  4.14483  3.05038  3.92256  2.10859  1.76851  2.86807  3.06056  3.49430  5.39366  4.16083    104 r - - -
          2.68618  4.42225  2.77519  2.73123  3.46354  2.40513  3.72494  3.29354  2.67741  2.69355  4.24690  2.90347  2.73739  3.18146  2.89801  2.37887  2.77519  2.98518  4.58477  3.61503
          0.02056  3.89472        *  0.61958  0.77255  0.00000        *
//
