# Supplementary material for: Genome-wide identification and characterization of the Lateral Organ Boundaries Domain (LBD) gene family in polyploid wheat and related species
Source: PeerJ. 2021 Aug 11;9:e11811. doi: 10.7717/peerj.11811 (PMC8364319; doi:10.7717/peerj.11811)
Supplement: Supplemental Information 10 [file peerj-09-11811-s010.zip]

Archive with 6 entries (5 files):
- Macro-collinearity gene file/
- Macro-collinearity gene file/Aet.wheat.anchors.simple
- Macro-collinearity gene file/Hv.Aet.anchors.simple
- Macro-collinearity gene file/Td.wheatTu.anchors.simple
- Macro-collinearity gene file/wheat.Td.anchors.simple
- Macro-collinearity gene file/wheatTu.Os.anchors.simple
