# Supplementary material for: Genome-wide identification and characterization of the Lateral Organ Boundaries Domain (LBD) gene family in polyploid wheat and related species
Source: PeerJ. 2021 Aug 11;9:e11811. doi: 10.7717/peerj.11811 (PMC8364319; doi:10.7717/peerj.11811)
Supplement: Supplemental Information 10 [file peerj-09-11811-s010.zip › Macro-collinearity gene file/Aet.wheat.anchors.simple]

AET1Gv20493100	AET1Gv20575500	TraesCS1A02G190000	TraesCS1A02G233100	422	+
AET1Gv20584700	AET1Gv20846800	TraesCS1A02G238700	TraesCS1A02G351000	1157	+
AET1Gv20000300	AET1Gv20221000	TraesCS1A02G001800	TraesCS1A02G088900	934	+
AET1Gv20239400	AET1Gv20248600	TraesCS1A02G089100	TraesCS1A02G093200	41	+
AET1Gv20477100	AET1Gv20492900	TraesCS1A02G183300	TraesCS1A02G189800	71	-
AET1Gv20397200	AET1Gv20425300	TraesCS1A02G153100	TraesCS1A02G164900	119	+
AET1Gv20861900	AET1Gv21051000	TraesCS1A02G356300	TraesCS1A02G446100	943	+
AET1Gv20227500	AET1Gv20238800	TraesCS1A02G099600	TraesCS1A02G105000	54	+
AET1Gv20359900	AET1Gv20388200	TraesCS1A02G139700	TraesCS1A02G153000	130	+
AET1Gv20250300	AET1Gv20260500	TraesCS1A02G093300	TraesCS1A02G097700	44	-
AET1Gv20425800	AET1Gv20442100	TraesCS1A02G168400	TraesCS1A02G176800	78	-
AET1Gv20264100	AET1Gv20321400	TraesCS1A02G105300	TraesCS1A02G129600	242	+
AET1Gv20317100	AET1Gv20329600	TraesCS1A02G131000	TraesCS1A02G135700	44	-
AET1Gv20846900	AET1Gv20861300	TraesCS1A02G351100	TraesCS1A02G356200	57	-
AET1Gv20575500	AET1Gv20583900	TraesCS1A02G233200	TraesCS1A02G238600	50	-
AET1Gv20457900	AET1Gv20465800	TraesCS1A02G177000	TraesCS1A02G180400	36	+
AET1Gv20330700	AET1Gv20359500	TraesCS1A02G129700	TraesCS1A02G140300	105	-
AET1Gv20002500	AET1Gv20072000	TraesCS1B02G002700	TraesCS1B02G042300	377	+
AET1Gv20489600	AET1Gv20917800	TraesCS1B02G205200	TraesCS1B02G406200	2031	+
AET1Gv20919100	AET1Gv21005600	TraesCS1B02G407200	TraesCS1B02G456600	481	+
AET1Gv21005700	AET1Gv21051000	TraesCS1B02G456800	TraesCS1B02G481200	234	+
AET1Gv20266900	AET1Gv20388000	TraesCS1B02G128400	TraesCS1B02G170300	447	+
AET1Gv20075900	AET1Gv20251000	TraesCS1B02G044800	TraesCS1B02G122400	756	+
AET1Gv20397200	AET1Gv20425300	TraesCS1B02G170400	TraesCS1B02G182000	119	+
AET1Gv20429800	AET1Gv20442100	TraesCS1B02G185900	TraesCS1B02G191700	58	-
AET1Gv20255700	AET1Gv20266700	TraesCS1B02G121600	TraesCS1B02G125900	46	+
AET1Gv20471600	AET1Gv20488700	TraesCS1B02G192600	TraesCS1B02G200000	77	-
AET1Gv20457900	AET1Gv20465800	TraesCS1B02G200100	TraesCS1B02G203200	34	-
AET1Gv20448100	AET1Gv20457700	TraesCS1B02G182100	TraesCS1B02G185600	42	-
AET1Gv20325500	AET1Gv20697000	TraesCS1D02G131000	TraesCS1D02G291900	1688	+
AET1Gv20020800	AET1Gv20248600	TraesCS1D02G006400	TraesCS1D02G101800	986	+
AET1Gv20699100	AET1Gv20711600	TraesCS1D02G292000	TraesCS1D02G298100	61	-
AET1Gv20712400	AET1Gv21051000	TraesCS1D02G298284	TraesCS1D02G454900	1604	+
AET1Gv20261200	AET1Gv20304700	TraesCS1D02G106600	TraesCS1D02G124000	168	+
AET1Gv20000300	AET1Gv20020600	TraesCS1D02G000100	TraesCS1D02G006300	88	-
AET1Gv20305200	AET1Gv20324200	TraesCS1D02G124200	TraesCS1D02G130900	77	-
AET1Gv20250300	AET1Gv20260500	TraesCS1D02G101900	TraesCS1D02G106500	46	-
AET1Gv20681900	AET1Gv20694300	TraesCS3A02G352900	TraesCS3A02G358500	60	-
AET1Gv20681900	AET1Gv20694300	TraesCS3D02G347000	TraesCS3D02G352800	61	-
AET1Gv20466900	AET1Gv20470900	TraesCS5D02G008200	TraesCS5D02G011600	32	+
AET1Gv20868200	AET1Gv20877400	TraesCS6B02G081800	TraesCS6B02G084900	36	+
AET1Gv20466300	AET1Gv20471100	TraesCSU02G267000	TraesCSU02G271100	40	+
AET2Gv20051600	AET2Gv20381800	TraesCS2A02G031800	TraesCS2A02G183900	1577	+
AET2Gv20510600	AET2Gv20549200	TraesCS2A02G233800	TraesCS2A02G240000	86	+
AET2Gv20775600	AET2Gv21169400	TraesCS2A02G345200	TraesCS2A02G529000	1893	+
AET2Gv20602400	AET2Gv20722600	TraesCS2A02G268400	TraesCS2A02G319500	531	+
AET2Gv20000900	AET2Gv20029900	TraesCS2A02G001600	TraesCS2A02G014300	139	+
AET2Gv20734500	AET2Gv20774400	TraesCS2A02G320000	TraesCS2A02G339500	201	-
AET2Gv21169200	AET2Gv21209200	TraesCS2A02G530700	TraesCS2A02G552900	221	+
AET2Gv21264000	AET2Gv21295400	TraesCS2A02G562400	TraesCS2A02G578500	166	-
AET2Gv20411700	AET2Gv20484300	TraesCS2A02G196000	TraesCS2A02G226300	318	+
AET2Gv20723100	AET2Gv20734400	TraesCS2A02G340100	TraesCS2A02G344900	53	+
AET2Gv20031500	AET2Gv20052100	TraesCS2A02G016600	TraesCS2A02G029000	125	+
AET2Gv20382200	AET2Gv20393500	TraesCS2A02G190700	TraesCS2A02G195800	53	-
AET2Gv20531400	AET2Gv20575300	TraesCS2A02G243200	TraesCS2A02G255200	137	+
AET2Gv21217900	AET2Gv21228700	TraesCS2A02G554000	TraesCS2A02G557000	40	-
AET2Gv21228700	AET2Gv21264000	TraesCS2A02G579000	TraesCS2A02G593900	163	-
AET2Gv20396900	AET2Gv20411100	TraesCS2A02G184000	TraesCS2A02G190400	68	-
AET2Gv20575600	AET2Gv20602100	TraesCS2A02G255400	TraesCS2A02G268300	127	-
AET2Gv20506100	AET2Gv20525900	TraesCS2A02G226400	TraesCS2A02G231900	61	-
AET2Gv21295900	AET2Gv21307600	TraesCS2A02G557900	TraesCS2A02G561800	46	+
AET2Gv20492400	AET2Gv20504000	TraesCS2A02G234300	TraesCS2A02G238600	36	+
AET2Gv20396900	AET2Gv20475500	TraesCS2B02G216600	TraesCS2B02G248800	342	+
AET2Gv20102500	AET2Gv20393500	TraesCS2B02G069400	TraesCS2B02G216400	1452	+
AET2Gv20579400	AET2Gv21278600	TraesCS2B02G275200	TraesCS2B02G615800	3416	+
AET2Gv20051600	AET2Gv20102000	TraesCS2B02G046600	TraesCS2B02G069000	234	+
AET2Gv20510600	AET2Gv20550500	TraesCS2B02G252300	TraesCS2B02G262900	112	+
AET2Gv20000100	AET2Gv20026500	TraesCS2B02G008700	TraesCS2B02G021800	136	-
AET2Gv21281900	AET2Gv21311500	TraesCS2B02G616200	TraesCS2B02G630000	139	-
AET2Gv20031200	AET2Gv20055300	TraesCS2B02G024100	TraesCS2B02G043500	166	+
AET2Gv20482100	AET2Gv20490400	TraesCS2B02G248900	TraesCS2B02G252200	35	+
AET2Gv20552100	AET2Gv20573300	TraesCS2B02G263100	TraesCS2B02G273500	93	+
AET2Gv20000100	AET2Gv20393500	TraesCS2D02G001700	TraesCS2D02G197300	1962	+
AET2Gv20531400	AET2Gv21237800	TraesCS2D02G242100	TraesCS2D02G566000	3334	+
AET2Gv21255000	AET2Gv21311500	TraesCS2D02G566400	TraesCS2D02G592900	273	-
AET2Gv21243200	AET2Gv21254700	TraesCS2D02G593400	TraesCS2D02G599400	58	+
AET2Gv20396900	AET2Gv20422400	TraesCS2D02G197500	TraesCS2D02G208800	117	+
AET2Gv20438900	AET2Gv20490400	TraesCS2D02G214500	TraesCS2D02G234100	218	+
AET2Gv20422500	AET2Gv20437700	TraesCS2D02G208900	TraesCS2D02G214300	59	-
AET2Gv20502300	AET2Gv20530000	TraesCS2D02G234500	TraesCS2D02G239300	63	-
AET3Gv20793400	AET3Gv20806000	TraesCS1D02G283800	TraesCS1D02G287800	54	-
AET3Gv20737900	AET3Gv20958300	TraesCS3A02G323200	TraesCS3A02G429900	1090	+
AET3Gv21141800	AET3Gv21261000	TraesCS3A02G489300	TraesCS3A02G539300	516	+
AET3Gv20958700	AET3Gv21049400	TraesCS3A02G432100	TraesCS3A02G471200	405	+
AET3Gv20380800	AET3Gv20393500	TraesCS3A02G164100	TraesCS3A02G171000	70	-
AET3Gv20061000	AET3Gv20092200	TraesCS3A02G032500	TraesCS3A02G048500	150	-
AET3Gv20604300	AET3Gv20696300	TraesCS3A02G247900	TraesCS3A02G294700	471	+
AET3Gv20592700	AET3Gv20604100	TraesCS3A02G243600	TraesCS3A02G247800	48	-
AET3Gv20554000	AET3Gv20562400	TraesCS3A02G225800	TraesCS3A02G229400	42	-
AET3Gv20034500	AET3Gv20055200	TraesCS3A02G019200	TraesCS3A02G031600	117	-
AET3Gv20095200	AET3Gv20286200	TraesCS3A02G049400	TraesCS3A02G131200	853	+
AET3Gv21054600	AET3Gv21119100	TraesCS3A02G466700	TraesCS3A02G489100	214	+
AET3Gv20490700	AET3Gv20553700	TraesCS3A02G202500	TraesCS3A02G225600	236	+
AET3Gv20324600	AET3Gv20379500	TraesCS3A02G143600	TraesCS3A02G163700	212	+
AET3Gv20562600	AET3Gv20592100	TraesCS3A02G229500	TraesCS3A02G243300	139	+
AET3Gv20317400	AET3Gv20324300	TraesCS3A02G131400	TraesCS3A02G135600	41	+
AET3Gv20294700	AET3Gv20300100	TraesCS3A02G135700	TraesCS3A02G139600	33	+
AET3Gv20696600	AET3Gv20721100	TraesCS3A02G294900	TraesCS3A02G306900	126	-
AET3Gv20393800	AET3Gv20497700	TraesCS3A02G171300	TraesCS3A02G202200	337	+
AET3Gv20009400	AET3Gv20034400	TraesCS3A02G002700	TraesCS3A02G019500	140	+
AET3Gv20721900	AET3Gv20737700	TraesCS3A02G314900	TraesCS3A02G322900	82	-
AET3Gv20300200	AET3Gv20309700	TraesCS3A02G310800	TraesCS3A02G314700	47	-
AET3Gv20310400	AET3Gv20316700	TraesCS3A02G139700	TraesCS3A02G143300	33	-
AET3Gv20286700	AET3Gv20294500	TraesCS3A02G307200	TraesCS3A02G310700	40	+
AET3Gv20112700	AET3Gv20360600	TraesCS3B02G064200	TraesCS3B02G185400	1220	+
AET3Gv20615300	AET3Gv21049400	TraesCS3B02G283800	TraesCS3B02G514300	2224	+
AET3Gv20361200	AET3Gv20452500	TraesCS3B02G189700	TraesCS3B02G232300	404	+
AET3Gv20029700	AET3Gv20037600	TraesCS3B02G026900	TraesCS3B02G030800	40	-
AET3Gv20507600	AET3Gv20615200	TraesCS3B02G235000	TraesCS3B02G281600	478	+
AET3Gv21136500	AET3Gv21242000	TraesCS3B02G545400	TraesCS3B02G602300	522	+
AET3Gv20482900	AET3Gv20501800	TraesCS3B02G224400	TraesCS3B02G234300	69	+
AET3Gv20055500	AET3Gv20089700	TraesCS3B02G029800	TraesCS3B02G049800	182	+
AET3Gv20056300	AET3Gv20063300	TraesCS3B02G049100	TraesCS3B02G055300	44	-
AET3Gv20038100	AET3Gv20054600	TraesCS3B02G016700	TraesCS3B02G026700	89	+
AET3Gv21242700	AET3Gv21255900	TraesCS3B02G606700	TraesCS3B02G612100	56	-
AET3Gv21054600	AET3Gv21125400	TraesCS3B02G510900	TraesCS3B02G541600	267	+
AET3Gv20010400	AET3Gv20027000	TraesCS3B02G006300	TraesCS3B02G016500	92	+
AET3Gv20461300	AET3Gv20479400	TraesCS3B02G227200	TraesCS3B02G232600	48	+
AET3Gv20000300	AET3Gv20009500	TraesCS3B02G000100	TraesCS3B02G006200	54	+
AET3Gv20095200	AET3Gv20112600	TraesCS3B02G055900	TraesCS3B02G061700	43	+
AET3Gv20573200	AET3Gv21261300	TraesCS3D02G234800	TraesCS3D02G545700	3187	+
AET3Gv20025500	AET3Gv20435300	TraesCS3D02G010700	TraesCS3D02G197600	1905	+
AET3Gv20466100	AET3Gv20536000	TraesCS3D02G200800	TraesCS3D02G219500	212	+
AET3Gv20536200	AET3Gv20572400	TraesCS3D02G219600	TraesCS3D02G234700	160	-
AET3Gv20438300	AET3Gv20465300	TraesCS3D02G196200	TraesCS3D02G200700	57	-
AET3Gv20002600	AET3Gv20024500	TraesCS3D02G000100	TraesCS3D02G010500	106	-
AET3Gv20026400	AET3Gv20037200	TraesCSU02G042700	TraesCSU02G046600	48	-
AET3Gv20002600	AET3Gv20009400	TraesCSU02G038900	TraesCSU02G041900	32	+
AET4Gv20206300	AET4Gv20220200	TraesCS4A02G211100	TraesCS4A02G216200	57	-
AET4Gv20445200	AET4Gv20567100	TraesCS4A02G079500	TraesCS4A02G137800	593	-
AET4Gv20644800	AET4Gv20654700	TraesCS4A02G039700	TraesCS4A02G044600	50	+
AET4Gv20087700	AET4Gv20194600	TraesCS4A02G221900	TraesCS4A02G269300	492	-
AET4Gv20047900	AET4Gv20083600	TraesCS4A02G269400	TraesCS4A02G286700	178	-
AET4Gv20730100	AET4Gv20753100	TraesCS4A02G404000	TraesCS4A02G416800	126	+
AET4Gv20611600	AET4Gv20644700	TraesCS4A02G044700	TraesCS4A02G058700	148	-
AET4Gv20240500	AET4Gv20290500	TraesCS4A02G175600	TraesCS4A02G201000	253	-
AET4Gv20002700	AET4Gv20042600	TraesCS4A02G285200	TraesCS4A02G312600	250	-
AET4Gv20299900	AET4Gv20316700	TraesCS4A02G165700	TraesCS4A02G175400	86	-
AET4Gv20568000	AET4Gv20590200	TraesCS4A02G067400	TraesCS4A02G078600	117	+
AET4Gv20655100	AET4Gv20730000	TraesCS4A02G001800	TraesCS4A02G039500	374	-
AET4Gv20220400	AET4Gv20240200	TraesCS4A02G201200	TraesCS4A02G210900	97	+
AET4Gv20590700	AET4Gv20610500	TraesCS4A02G059000	TraesCS4A02G067200	92	+
AET4Gv20348200	AET4Gv20363500	TraesCS4A02G163200	TraesCS4A02G167400	41	+
AET4Gv20195200	AET4Gv20206000	TraesCS4A02G216300	TraesCS4A02G221700	57	+
AET4Gv20392000	AET4Gv20402600	TraesCS4A02G147900	TraesCS4A02G151800	33	+
AET4Gv20408500	AET4Gv20424200	TraesCS4A02G144400	TraesCS4A02G147700	36	-
AET4Gv20343600	AET4Gv20353200	TraesCS4A02G155200	TraesCS4A02G160800	41	-
AET4Gv20443500	AET4Gv20844300	TraesCS4B02G166600	TraesCS4B02G371000	2054	+
AET4Gv20087700	AET4Gv20264300	TraesCS4B02G044900	TraesCS4B02G124600	829	+
AET4Gv20000300	AET4Gv20042600	TraesCS4B02G000200	TraesCS4B02G027500	257	+
AET4Gv20399000	AET4Gv20442900	TraesCS4B02G153700	TraesCS4B02G166400	122	-
AET4Gv20853600	AET4Gv20887600	TraesCS4B02G376200	TraesCS4B02G399500	217	+
AET4Gv20264800	AET4Gv20290600	TraesCS4B02G127600	TraesCS4B02G142300	139	+
AET4Gv20047900	AET4Gv20083600	TraesCS4B02G027800	TraesCS4B02G044700	178	+
AET4Gv20844000	AET4Gv20853000	TraesCS4B02G371100	TraesCS4B02G376000	50	-
AET4Gv20363500	AET4Gv20377000	TraesCS4B02G160000	TraesCS4B02G163800	36	+
AET4Gv20407200	AET4Gv20836200	TraesCS4D02G163100	TraesCS4D02G357100	2039	+
AET4Gv20000100	AET4Gv20042600	TraesCS4D02G000100	TraesCS4D02G025200	248	+
AET4Gv20047900	AET4Gv20337900	TraesCS4D02G025300	TraesCS4D02G154000	1346	+
AET4Gv20839700	AET4Gv20853000	TraesCS4D02G360000	TraesCS4D02G366300	71	+
AET4Gv20351200	AET4Gv20382300	TraesCS4D02G156100	TraesCS4D02G161700	70	+
AET4Gv20762700	AET4Gv20871900	TraesCS5A02G494500	TraesCS5A02G553400	613	+
AET4Gv20873000	AET4Gv20887600	TraesCS5A02G554100	TraesCS5A02G558900	64	+
AET4Gv20755300	AET4Gv20762600	TraesCS5A02G489900	TraesCS5A02G494100	41	-
AET4Gv20256800	AET4Gv20265400	TraesCS5D02G145500	TraesCS5D02G149100	38	+
AET4Gv20872600	AET4Gv20882100	TraesCSU02G029400	TraesCSU02G035700	63	-
AET4Gv20867300	AET4Gv20872200	TraesCSU02G123800	TraesCSU02G127400	34	-
AET4Gv20854400	AET4Gv20860500	TraesCSU02G128800	TraesCSU02G132000	36	+
AET5Gv21211300	AET5Gv21235800	TraesCS4A02G312700	TraesCS4A02G326200	136	+
AET5Gv21126300	AET5Gv21180800	TraesCS4A02G340400	TraesCS4A02G369800	289	-
AET5Gv21190300	AET5Gv21213200	TraesCS4A02G326300	TraesCS4A02G335400	104	-
AET5Gv21181000	AET5Gv21190000	TraesCS4A02G335800	TraesCS4A02G340000	39	+
AET5Gv20786200	AET5Gv21127000	TraesCS5A02G340800	TraesCS5A02G489800	1525	+
AET5Gv20464200	AET5Gv20485700	TraesCS5A02G187100	TraesCS5A02G198100	111	-
AET5Gv20559300	AET5Gv20777300	TraesCS5A02G233000	TraesCS5A02G340600	1080	+
AET5Gv20018100	AET5Gv20217500	TraesCS5A02G004500	TraesCS5A02G076900	778	+
AET5Gv20000500	AET5Gv20013100	TraesCS5A02G000100	TraesCS5A02G004900	53	+
AET5Gv20227400	AET5Gv20251000	TraesCS5A02G082500	TraesCS5A02G092900	106	+
AET5Gv20334800	AET5Gv20467800	TraesCS5A02G121700	TraesCS5A02G188600	660	+
AET5Gv20523800	AET5Gv20550300	TraesCS5A02G215500	TraesCS5A02G227700	124	+
AET5Gv20217500	AET5Gv20227500	TraesCS5A02G077000	TraesCS5A02G082400	51	-
AET5Gv20251200	AET5Gv20269700	TraesCS5A02G093000	TraesCS5A02G102000	93	-
AET5Gv20482400	AET5Gv20513700	TraesCS5A02G196900	TraesCS5A02G210300	137	+
AET5Gv20296900	AET5Gv20322000	TraesCS5A02G116100	TraesCS5A02G121600	58	+
AET5Gv20269900	AET5Gv20312500	TraesCS5A02G101700	TraesCS5A02G113000	118	+
AET5Gv20513700	AET5Gv20523500	TraesCS5A02G210500	TraesCS5A02G215200	48	-
AET5Gv20314500	AET5Gv20332400	TraesCS5A02G111300	TraesCS5A02G115900	53	-
AET5Gv20550900	AET5Gv20558600	TraesCS5A02G227900	TraesCS5A02G232800	47	-
AET5Gv20786200	AET5Gv21185900	TraesCS5B02G339000	TraesCS5B02G536900	1913	+
AET5Gv20559300	AET5Gv20776500	TraesCS5B02G231500	TraesCS5B02G338700	1079	+
AET5Gv20018100	AET5Gv20154300	TraesCS5B02G004300	TraesCS5B02G058200	551	+
AET5Gv20335600	AET5Gv20550300	TraesCS5B02G122100	TraesCS5B02G226500	1045	+
AET5Gv20269900	AET5Gv20312500	TraesCS5B02G106300	TraesCS5B02G116700	113	+
AET5Gv20314500	AET5Gv20335100	TraesCS5B02G117100	TraesCS5B02G121900	61	-
AET5Gv20000500	AET5Gv20011600	TraesCS5B02G000100	TraesCS5B02G004000	43	+
AET5Gv20170600	AET5Gv20251000	TraesCS5B02G065200	TraesCS5B02G099000	353	+
AET5Gv21187400	AET5Gv21195500	TraesCS5B02G547500	TraesCS5B02G553800	57	+
AET5Gv21211300	AET5Gv21231400	TraesCS5B02G554000	TraesCS5B02G567600	121	-
AET5Gv20154300	AET5Gv20170200	TraesCS5B02G058300	TraesCS5B02G064900	66	-
AET5Gv21194900	AET5Gv21213100	TraesCS5B02G539400	TraesCS5B02G547300	85	-
AET5Gv20251400	AET5Gv20269700	TraesCS5B02G099100	TraesCS5B02G106100	81	-
AET5Gv20550900	AET5Gv20558600	TraesCS5B02G226700	TraesCS5B02G231100	44	-
AET5Gv21235900	AET5Gv21245200	TraesCS5B02G565500	TraesCS5B02G572600	63	+
AET5Gv21231400	AET5Gv21238100	TraesCS5B02G537000	TraesCS5B02G540900	42	+
AET5Gv20520300	AET5Gv21041700	TraesCS5D02G221800	TraesCS5D02G456200	2387	+
AET5Gv20385800	AET5Gv20520000	TraesCS5D02G155200	TraesCS5D02G219700	648	+
AET5Gv20060700	AET5Gv20251000	TraesCS5D02G024700	TraesCS5D02G105200	818	+
AET5Gv21039200	AET5Gv21216600	TraesCS5D02G459500	TraesCS5D02G551400	922	+
AET5Gv20019000	AET5Gv20055300	TraesCS5D02G011800	TraesCS5D02G024200	133	+
AET5Gv21225600	AET5Gv21245200	TraesCS5D02G551800	TraesCS5D02G564000	119	+
AET5Gv20362700	AET5Gv20385700	TraesCS5D02G143100	TraesCS5D02G155000	121	-
AET5Gv20010900	AET5Gv20022300	TraesCS5D02G005000	TraesCS5D02G013100	75	-
AET5Gv20312200	AET5Gv20362100	TraesCS5D02G124200	TraesCS5D02G142900	198	+
AET5Gv20269900	AET5Gv20279000	TraesCS5D02G113700	TraesCS5D02G117500	38	+
AET5Gv20000500	AET5Gv20013100	TraesCS5D02G000200	TraesCS5D02G006700	62	+
AET5Gv20280100	AET5Gv20312000	TraesCS5D02G117600	TraesCS5D02G124100	72	-
AET5Gv20251200	AET5Gv20269700	TraesCS5D02G105300	TraesCS5D02G113600	88	-
AET5Gv21217500	AET5Gv21225100	TraesCS5D02G564300	TraesCS5D02G569800	50	-
AET5Gv21239800	AET5Gv21245200	TraesCS7B02G000200	TraesCS7B02G003900	35	-
AET6Gv20235800	AET6Gv20405200	TraesCS6A02G090400	TraesCS6A02G158300	739	+
AET6Gv20612800	AET6Gv20949400	TraesCS6A02G232300	TraesCS6A02G390100	1637	+
AET6Gv20503900	AET6Gv20544100	TraesCS6A02G192800	TraesCS6A02G206600	112	-
AET6Gv20002600	AET6Gv20210400	TraesCS6A02G000400	TraesCS6A02G084300	896	+
AET6Gv20544600	AET6Gv20582600	TraesCS6A02G203800	TraesCS6A02G219900	169	+
AET6Gv20453900	AET6Gv20468100	TraesCS6A02G181100	TraesCS6A02G187400	66	+
AET6Gv20417800	AET6Gv20440300	TraesCS6A02G165400	TraesCS6A02G174900	105	+
AET6Gv20440900	AET6Gv20453500	TraesCS6A02G175000	TraesCS6A02G180900	58	-
AET6Gv20954100	AET6Gv21019200	TraesCS6A02G390700	TraesCS6A02G421100	317	+
AET6Gv20469200	AET6Gv20502900	TraesCS6A02G187600	TraesCS6A02G198900	107	+
AET6Gv20583000	AET6Gv20612300	TraesCS6A02G220000	TraesCS6A02G232200	126	-
AET6Gv20410800	AET6Gv20416800	TraesCS6A02G158500	TraesCS6A02G161600	32	-
AET6Gv20212700	AET6Gv20233100	TraesCS6A02G084500	TraesCS6A02G090300	60	-
AET6Gv20411100	AET6Gv20470600	TraesCS6B02G189600	TraesCS6B02G221100	298	+
AET6Gv20012000	AET6Gv20206900	TraesCS6B02G009600	TraesCS6B02G109900	941	+
AET6Gv20531900	AET6Gv20552000	TraesCS6B02G223100	TraesCS6B02G226700	48	+
AET6Gv20668100	AET6Gv21003800	TraesCS6B02G286400	TraesCS6B02G465700	1740	+
AET6Gv20216300	AET6Gv20408100	TraesCS6B02G114800	TraesCS6B02G189500	803	+
AET6Gv20552200	AET6Gv20621800	TraesCS6B02G235800	TraesCS6B02G266200	314	+
AET6Gv20621900	AET6Gv20667700	TraesCS6B02G266500	TraesCS6B02G286300	216	-
AET6Gv20485100	AET6Gv20536500	TraesCS6B02G220900	TraesCS6B02G235500	131	-
AET6Gv20478600	AET6Gv20490700	TraesCS6B02G215300	TraesCS6B02G218600	35	+
AET6Gv20207800	AET6Gv20217500	TraesCS6B02G110000	TraesCS6B02G114600	48	-
AET6Gv21012400	AET6Gv21019100	TraesCS6B02G466700	TraesCS6B02G470800	37	+
AET6Gv20002600	AET6Gv20009400	TraesCS6B02G004200	TraesCS6B02G009100	44	-
AET6Gv20263900	AET6Gv20505600	TraesCS6D02G089400	TraesCS6D02G182400	1015	+
AET6Gv20688800	AET6Gv21019200	TraesCS6D02G251700	TraesCS6D02G408100	1608	+
AET6Gv20674300	AET6Gv20688500	TraesCS6D02G243800	TraesCS6D02G251600	78	-
AET6Gv20000100	AET6Gv20121800	TraesCS6D02G000200	TraesCS6D02G055400	552	+
AET6Gv20544600	AET6Gv20674100	TraesCS6D02G188500	TraesCS6D02G243700	594	+
AET6Gv20244500	AET6Gv20266800	TraesCS6D02G081500	TraesCS6D02G089300	89	-
AET6Gv20151800	AET6Gv20161800	TraesCS6D02G060900	TraesCS6D02G064600	47	-
AET6Gv20168000	AET6Gv20182900	TraesCS6D02G065100	TraesCS6D02G071200	65	+
AET6Gv20138700	AET6Gv20150200	TraesCS6D02G055500	TraesCS6D02G060800	58	+
AET6Gv20197200	AET6Gv20212700	TraesCS6D02G072100	TraesCS6D02G078000	62	+
AET6Gv20506600	AET6Gv20544100	TraesCS6D02G182600	TraesCS6D02G188300	70	-
AET6Gv20230300	AET6Gv20241600	TraesCS6D02G078300	TraesCS6D02G081400	36	+
AET6Gv20118100	AET6Gv20136700	TraesCSU02G107100	TraesCSU02G113200	73	+
AET6Gv20162100	AET6Gv20168000	TraesCSU02G116700	TraesCSU02G120100	32	-
AET6Gv20212900	AET6Gv20219600	TraesCSU02G016300	TraesCSU02G019900	34	+
AET7Gv20184000	AET7Gv20267800	TraesCS4A02G370400	TraesCS4A02G403800	319	+
AET7Gv20000100	AET7Gv20101800	TraesCS4A02G444300	TraesCS4A02G499500	481	-
AET7Gv20106100	AET7Gv20120300	TraesCS4A02G434000	TraesCS4A02G443000	83	+
AET7Gv20120000	AET7Gv20183400	TraesCS4A02G417000	TraesCS4A02G433900	164	-
AET7Gv20704900	AET7Gv20716600	TraesCS6B02G233100	TraesCS6B02G236400	42	+
AET7Gv20920400	AET7Gv21286200	TraesCS7A02G375300	TraesCS7A02G530100	1562	+
AET7Gv20000100	AET7Gv20255500	TraesCS7A02G000100	TraesCS7A02G097400	949	+
AET7Gv20712600	AET7Gv20820400	TraesCS7A02G291000	TraesCS7A02G330300	427	+
AET7Gv20256800	AET7Gv20347800	TraesCS7A02G099800	TraesCS7A02G137100	403	+
AET7Gv20352500	AET7Gv20567800	TraesCS7A02G137800	TraesCS7A02G228400	936	+
AET7Gv20823400	AET7Gv20846000	TraesCS7A02G340500	TraesCS7A02G351200	114	-
AET7Gv21287100	AET7Gv21363500	TraesCS7A02G532300	TraesCS7A02G569800	379	+
AET7Gv20586100	AET7Gv20706000	TraesCS7A02G237900	TraesCS7A02G287400	521	+
AET7Gv20568300	AET7Gv20586000	TraesCS7A02G228500	TraesCS7A02G236500	80	+
AET7Gv20846100	AET7Gv20865500	TraesCS7A02G330700	TraesCS7A02G340400	97	+
AET7Gv20866300	AET7Gv20920200	TraesCS7A02G351300	TraesCS7A02G375000	242	-
AET7Gv20712900	AET7Gv20730500	TraesCS7A02G285200	TraesCS7A02G289400	48	-
AET7Gv20351600	AET7Gv20557200	TraesCS7B02G039600	TraesCS7B02G129500	913	+
AET7Gv20747000	AET7Gv21212500	TraesCS7B02G200700	TraesCS7B02G404200	2055	+
AET7Gv20621700	AET7Gv20675700	TraesCS7B02G149500	TraesCS7B02G176500	267	+
AET7Gv20594500	AET7Gv20620300	TraesCS7B02G137700	TraesCS7B02G149400	119	-
AET7Gv20267800	AET7Gv20347400	TraesCS7B02G004600	TraesCS7B02G038600	356	+
AET7Gv20571700	AET7Gv20593900	TraesCS7B02G129600	TraesCS7B02G137300	93	+
AET7Gv21213500	AET7Gv21300000	TraesCS7B02G404400	TraesCS7B02G456600	449	+
AET7Gv21298900	AET7Gv21351900	TraesCS7B02G458700	TraesCS7B02G486800	270	+
AET7Gv20557400	AET7Gv20570400	TraesCS7B02G190000	TraesCS7B02G196300	66	+
AET7Gv20676100	AET7Gv20691800	TraesCS7B02G176700	TraesCS7B02G181300	45	-
AET7Gv20723100	AET7Gv20750600	TraesCS7B02G181800	TraesCS7B02G189800	83	+
AET7Gv21351900	AET7Gv21359400	TraesCS7B02G497200	TraesCS7B02G502200	46	-
AET7Gv20713500	AET7Gv20735500	TraesCS7B02G196700	TraesCS7B02G200600	49	+
AET7Gv20693400	AET7Gv20703500	TraesCS7B02G196800	TraesCS7B02G200400	35	-
AET7Gv20000100	AET7Gv20628500	TraesCS7D02G000300	TraesCS7D02G254500	2595	+
AET7Gv21153800	AET7Gv21335700	TraesCS7D02G456000	TraesCS7D02G542000	867	+
AET7Gv20628700	AET7Gv21146500	TraesCS7D02G256800	TraesCS7D02G455500	2104	+
AET7Gv21335900	AET7Gv21363500	TraesCS7D02G542800	TraesCS7D02G555100	131	-
#FF0000*AET1Gv20554200	AET1Gv20554200	TraesCS1A02G222300	TraesCS1A02G222300	10	+
#FF0000*AET1Gv20278600	AET1Gv20278600	TraesCS1A02G111700	TraesCS1A02G111700	10	+
#FF0000*AET1Gv20554200	AET1Gv20554200	TraesCS1B02G235700	TraesCS1B02G235700	10	+
#FF0000*AET1Gv20278600	AET1Gv20278600	TraesCS1B02G131900	TraesCS1B02G131900	10	+
#FF0000*AET1Gv20153400	AET1Gv20153400	TraesCS1B02G080600	TraesCS1B02G080600	10	+
#FF0000*AET1Gv20554200	AET1Gv20554200	TraesCS1D02G224000	TraesCS1D02G224000	10	+
#FF0000*AET1Gv20278600	AET1Gv20278600	TraesCS1D02G113100	TraesCS1D02G113100	10	+
#FF0000*AET2Gv20385300	AET2Gv20385300	TraesCS2A02G194500	TraesCS2A02G194500	10	+
#FF0000*AET2Gv20385300	AET2Gv20385300	TraesCS2B02G212400	TraesCS2B02G212400	10	+
#FF0000*AET3Gv20783000	AET3Gv20783000	TraesCS3A02G346300	TraesCS3A02G346300	10	+
#FF0000*AET3Gv20897300	AET3Gv20897300	TraesCS3A02G402300	TraesCS3A02G402300	10	+
#FF0000*AET3Gv21147300	AET3Gv21147300	TraesCS3A02G492000	TraesCS3A02G492000	10	+
#FF0000*AET3Gv20382100	AET3Gv20382100	TraesCS3A02G170500	TraesCS3A02G170500	10	+
#FF0000*AET3Gv20202400	AET3Gv20202400	TraesCS3A02G093200	TraesCS3A02G093200	10	+
#FF0000*AET3Gv20511100	AET3Gv20511100	TraesCS3A02G205500	TraesCS3A02G205500	10	+
#FF0000*AET3Gv20720500	AET3Gv20720500	TraesCS3A02G295100	TraesCS3A02G295100	10	+
#FF0000*AET3Gv20199900	AET3Gv20199900	TraesCS3B02G106900	TraesCS3B02G106900	10	+
#FF0000*AET3Gv20202400	AET3Gv20202400	TraesCS3B02G108500	TraesCS3B02G108500	10	+
#FF0000*AET3Gv20783000	AET3Gv20783000	TraesCS3B02G378100	TraesCS3B02G378100	10	+
#FF0000*AET3Gv20897300	AET3Gv20897300	TraesCS3B02G435700	TraesCS3B02G435700	10	+
#FF0000*AET3Gv20382100	AET3Gv20382100	TraesCS3B02G196100	TraesCS3B02G196100	10	+
#FF0000*AET3Gv21147300	AET3Gv21147300	TraesCS3B02G553000	TraesCS3B02G553000	10	+
#FF0000*AET3Gv20720500	AET3Gv20720500	TraesCS3D02G308000	TraesCS3D02G308000	10	+
#FF0000*AET3Gv20783000	AET3Gv20783000	TraesCS3D02G340000	TraesCS3D02G340000	10	+
#FF0000*AET3Gv20897300	AET3Gv20897300	TraesCS3D02G397200	TraesCS3D02G397200	10	+
#FF0000*AET3Gv21147300	AET3Gv21147300	TraesCS3D02G498100	TraesCS3D02G498100	10	+
#FF0000*AET3Gv20199900	AET3Gv20199900	TraesCS3D02G091700	TraesCS3D02G091700	10	+
#FF0000*AET3Gv20202400	AET3Gv20202400	TraesCS3D02G093500	TraesCS3D02G093500	10	+
#FF0000*AET4Gv20510100	AET4Gv20510100	TraesCS4A02G107300	TraesCS4A02G107300	10	+
#FF0000*AET4Gv20163900	AET4Gv20163900	TraesCS4A02G236200	TraesCS4A02G236200	10	+
#FF0000*AET4Gv20166100	AET4Gv20166100	TraesCS4A02G235100	TraesCS4A02G235100	10	+
#FF0000*AET4Gv20750700	AET4Gv20750700	TraesCS4A02G415300	TraesCS4A02G415300	10	+
#FF0000*AET4Gv20750800	AET4Gv20750800	TraesCS4A02G415400	TraesCS4A02G415400	10	+
#FF0000*AET4Gv20002800	AET4Gv20002800	TraesCS4A02G312500	TraesCS4A02G312500	10	+
#FF0000*AET4Gv20025400	AET4Gv20025400	TraesCS4A02G297500	TraesCS4A02G297500	10	+
#FF0000*AET4Gv20510100	AET4Gv20510100	TraesCS4B02G197100	TraesCS4B02G197100	10	+
#FF0000*AET4Gv20750700	AET4Gv20750700	TraesCS4B02G316100	TraesCS4B02G316100	10	+
#FF0000*AET4Gv20750800	AET4Gv20750800	TraesCS4B02G316200	TraesCS4B02G316200	10	+
#FF0000*AET4Gv20831300	AET4Gv20831300	TraesCS4B02G361100	TraesCS4B02G361100	10	+
#FF0000*AET4Gv20163900	AET4Gv20163900	TraesCS4B02G078800	TraesCS4B02G078800	10	+
#FF0000*AET4Gv20166100	AET4Gv20166100	TraesCS4B02G079900	TraesCS4B02G079900	10	+
#FF0000*AET4Gv20002800	AET4Gv20002800	TraesCS4B02G001200	TraesCS4B02G001200	10	+
#FF0000*AET4Gv20025400	AET4Gv20025400	TraesCS4B02G016200	TraesCS4B02G016200	10	+
#FF0000*AET4Gv20510100	AET4Gv20510100	TraesCS4D02G197400	TraesCS4D02G197400	10	+
#FF0000*AET4Gv20750700	AET4Gv20750700	TraesCS4D02G312700	TraesCS4D02G312700	10	+
#FF0000*AET4Gv20750800	AET4Gv20750800	TraesCS4D02G312800	TraesCS4D02G312800	10	+
#FF0000*AET4Gv20831300	AET4Gv20831300	TraesCS4D02G354100	TraesCS4D02G354100	10	+
#FF0000*AET4Gv20002800	AET4Gv20002800	TraesCS4D02G001700	TraesCS4D02G001700	10	+
#FF0000*AET4Gv20025400	AET4Gv20025400	TraesCS4D02G014600	TraesCS4D02G014600	10	+
#FF0000*AET4Gv20163900	AET4Gv20163900	TraesCS4D02G077600	TraesCS4D02G077600	10	+
#FF0000*AET4Gv20166100	AET4Gv20166100	TraesCS4D02G078800	TraesCS4D02G078800	10	+
#FF0000*AET4Gv20831300	AET4Gv20831300	TraesCS5A02G529300	TraesCS5A02G529300	10	+
#FF0000*AET5Gv20389900	AET5Gv20389900	TraesCS5A02G152200	TraesCS5A02G152200	10	+
#FF0000*AET5Gv20389900	AET5Gv20389900	TraesCS5B02G150800	TraesCS5B02G150800	10	+
#FF0000*AET5Gv20389900	AET5Gv20389900	TraesCS5D02G157400	TraesCS5D02G157400	10	+
#FF0000*AET6Gv20138600	AET6Gv20138600	TraesCS6A02G053700	TraesCS6A02G053700	10	+
#FF0000*AET6Gv20965900	AET6Gv20965900	TraesCS6A02G398400	TraesCS6A02G398400	10	+
#FF0000*AET6Gv20138600	AET6Gv20138600	TraesCS6B02G072200	TraesCS6B02G072200	10	+
#FF0000*AET6Gv20965900	AET6Gv20965900	TraesCS6B02G438700	TraesCS6B02G438700	10	+
#FF0000*AET6Gv20965900	AET6Gv20965900	TraesCS6D02G382600	TraesCS6D02G382600	10	+
