# Supplementary material for: Genome-wide identification and characterization of the Lateral Organ Boundaries Domain (LBD) gene family in polyploid wheat and related species
Source: PeerJ. 2021 Aug 11;9:e11811. doi: 10.7717/peerj.11811 (PMC8364319; doi:10.7717/peerj.11811)
Supplement: Supplemental Information 10 [file peerj-09-11811-s010.zip › Macro-collinearity gene file/Hv.Aet.anchors.simple]

HORVU1Hr1G010120	HORVU1Hr1G020380	AET1Gv20127900	AET1Gv20230500	475	+
HORVU1Hr1G027400	HORVU1Hr1G040720	AET1Gv20293900	AET1Gv20388200	424	+
HORVU1Hr1G082150	HORVU1Hr1G095450	AET1Gv20889800	AET1Gv21051000	786	+
HORVU1Hr1G047010	HORVU1Hr1G048140	AET1Gv20457900	AET1Gv20467400	48	+
HORVU1Hr1G047730	HORVU1Hr1G056280	AET1Gv20471600	AET1Gv20553300	435	+
HORVU1Hr1G007310	HORVU1Hr1G008940	AET1Gv20094900	AET1Gv20112100	63	-
HORVU1Hr1G065680	HORVU1Hr1G074350	AET1Gv20658400	AET1Gv20778600	518	-
HORVU1Hr1G078340	HORVU1Hr1G082160	AET1Gv20824500	AET1Gv20889600	248	-
HORVU1Hr1G075540	HORVU1Hr1G078170	AET1Gv20788400	AET1Gv20823000	171	-
HORVU1Hr1G040720	HORVU1Hr1G043830	AET1Gv20397200	AET1Gv20425300	131	+
HORVU1Hr1G060370	HORVU1Hr1G063240	AET1Gv20594700	AET1Gv20620800	127	-
HORVU1Hr1G063610	HORVU1Hr1G064950	AET1Gv20624900	AET1Gv20641500	78	-
HORVU1Hr1G022990	HORVU1Hr1G026840	AET1Gv20263400	AET1Gv20297400	156	+
HORVU1Hr1G001490	HORVU1Hr1G002450	AET1Gv20026000	AET1Gv20040900	71	-
HORVU1Hr1G074260	HORVU1Hr1G075110	AET1Gv20649700	AET1Gv20658000	41	+
HORVU1Hr1G002470	HORVU1Hr1G007010	AET1Gv20040200	AET1Gv20090600	231	+
HORVU1Hr1G056370	HORVU1Hr1G060490	AET1Gv20553500	AET1Gv20593100	219	-
HORVU1Hr1G064970	HORVU1Hr1G065670	AET1Gv20641600	AET1Gv20648100	40	+
HORVU1Hr1G021760	HORVU1Hr1G022810	AET1Gv20250300	AET1Gv20261200	55	-
HORVU1Hr1G043870	HORVU1Hr1G044530	AET1Gv20450500	AET1Gv20457700	36	-
HORVU1Hr1G044560	HORVU1Hr1G047000	AET1Gv20425800	AET1Gv20442100	90	-
HORVU1Hr1G020420	HORVU1Hr1G021170	AET1Gv20230700	AET1Gv20241300	38	-
HORVU1Hr1G000170	HORVU1Hr1G001460	AET1Gv20010500	AET1Gv20027600	74	+
HORVU2Hr1G091880	HORVU2Hr1G102930	AET2Gv20859700	AET2Gv20983100	644	+
HORVU2Hr1G000390	HORVU2Hr1G009800	AET2Gv20002000	AET2Gv20103200	506	+
HORVU2Hr1G012140	HORVU2Hr1G017470	AET2Gv20138600	AET2Gv20204900	304	+
HORVU2Hr1G033380	HORVU2Hr1G036110	AET2Gv20370000	AET2Gv20393500	123	+
HORVU2Hr1G009710	HORVU2Hr1G012380	AET2Gv20100300	AET2Gv20139400	174	-
HORVU2Hr1G062320	HORVU2Hr1G088620	AET2Gv20582300	AET2Gv20826400	1251	+
HORVU2Hr1G017630	HORVU2Hr1G024970	AET2Gv20209900	AET2Gv20281600	396	+
HORVU2Hr1G036210	HORVU2Hr1G048110	AET2Gv20397600	AET2Gv20485700	486	+
HORVU2Hr1G025040	HORVU2Hr1G032370	AET2Gv20286500	AET2Gv20362100	397	+
HORVU2Hr1G118560	HORVU2Hr1G120260	AET2Gv21214900	AET2Gv21238900	115	-
HORVU2Hr1G106410	HORVU2Hr1G110170	AET2Gv21034500	AET2Gv21087200	242	+
HORVU2Hr1G051560	HORVU2Hr1G053570	AET2Gv20503100	AET2Gv20525900	71	+
HORVU2Hr1G110460	HORVU2Hr1G118450	AET2Gv21090700	AET2Gv21184600	452	+
HORVU2Hr1G032570	HORVU2Hr1G033100	AET2Gv20363600	AET2Gv20369300	32	-
HORVU2Hr1G102950	HORVU2Hr1G106360	AET2Gv20984000	AET2Gv21034900	231	-
HORVU2Hr1G122730	HORVU2Hr1G127740	AET2Gv21241000	AET2Gv21311500	315	+
HORVU2Hr1G059140	HORVU2Hr1G061930	AET2Gv20560500	AET2Gv20583900	107	+
HORVU2Hr1G120330	HORVU2Hr1G121310	AET2Gv21193200	AET2Gv21208600	67	-
HORVU2Hr1G088760	HORVU2Hr1G091850	AET2Gv20827300	AET2Gv20859200	167	-
HORVU2Hr1G121990	HORVU2Hr1G122620	AET2Gv21185300	AET2Gv21192500	39	-
HORVU2Hr1G055640	HORVU2Hr1G058940	AET2Gv20540800	AET2Gv20560200	82	+
HORVU3Hr1G086410	HORVU3Hr1G087390	AET1Gv20681900	AET1Gv20694300	63	+
HORVU3Hr1G088470	HORVU3Hr1G099260	AET3Gv20866500	AET3Gv21030900	709	+
HORVU3Hr1G007500	HORVU3Hr1G040990	AET3Gv20089700	AET3Gv20434900	1647	+
HORVU3Hr1G061790	HORVU3Hr1G068070	AET3Gv20601100	AET3Gv20650700	282	-
HORVU3Hr1G107820	HORVU3Hr1G117950	AET3Gv21129600	AET3Gv21261300	576	+
HORVU3Hr1G047690	HORVU3Hr1G049060	AET3Gv20498100	AET3Gv20507300	38	-
HORVU3Hr1G005230	HORVU3Hr1G006320	AET3Gv20035600	AET3Gv20046800	63	+
HORVU3Hr1G049520	HORVU3Hr1G061700	AET3Gv20507700	AET3Gv20599400	490	+
HORVU3Hr1G071550	HORVU3Hr1G081420	AET3Gv20683300	AET3Gv20782400	535	+
HORVU3Hr1G081400	HORVU3Hr1G088440	AET3Gv20783000	AET3Gv20864800	432	-
HORVU3Hr1G099740	HORVU3Hr1G107450	AET3Gv21054600	AET3Gv21128300	240	+
HORVU3Hr1G006330	HORVU3Hr1G007470	AET3Gv20077000	AET3Gv20089700	61	+
HORVU3Hr1G003390	HORVU3Hr1G004520	AET3Gv20062300	AET3Gv20076800	65	-
HORVU3Hr1G068120	HORVU3Hr1G071530	AET3Gv20651400	AET3Gv20682700	192	-
HORVU3Hr1G000090	HORVU3Hr1G002670	AET3Gv20000300	AET3Gv20034400	155	+
HORVU3Hr1G099390	HORVU3Hr1G100270	AET3Gv21033700	AET3Gv21049400	49	+
HORVU3Hr1G004820	HORVU3Hr1G005380	AET3Gv20056300	AET3Gv20063300	34	-
HORVU3Hr1G043640	HORVU3Hr1G044780	AET3Gv20449200	AET3Gv20462600	37	-
HORVU4Hr1G027030	HORVU4Hr1G027920	AET4Gv20285700	AET4Gv20290600	35	+
HORVU4Hr1G049320	HORVU4Hr1G080350	AET4Gv20444900	AET4Gv20752600	1617	+
HORVU4Hr1G024280	HORVU4Hr1G026960	AET4Gv20266700	AET4Gv20284800	109	-
HORVU4Hr1G007260	HORVU4Hr1G016010	AET4Gv20088600	AET4Gv20192600	494	+
HORVU4Hr1G083650	HORVU4Hr1G088700	AET4Gv20794800	AET4Gv20852600	321	+
HORVU4Hr1G080390	HORVU4Hr1G083510	AET4Gv20753200	AET4Gv20788600	193	-
HORVU4Hr1G090150	HORVU4Hr1G090990	AET4Gv20854400	AET4Gv20866700	64	+
HORVU4Hr1G088780	HORVU4Hr1G090110	AET4Gv20864300	AET4Gv20887600	105	-
HORVU4Hr1G001040	HORVU4Hr1G004380	AET4Gv20011200	AET4Gv20042600	193	+
HORVU4Hr1G030640	HORVU4Hr1G031870	AET4Gv20317200	AET4Gv20333100	43	+
HORVU4Hr1G004160	HORVU4Hr1G007220	AET4Gv20048000	AET4Gv20083600	172	+
HORVU4Hr1G019460	HORVU4Hr1G024220	AET4Gv20229100	AET4Gv20266100	210	+
HORVU4Hr1G027970	HORVU4Hr1G029060	AET4Gv20299900	AET4Gv20306900	36	+
HORVU4Hr1G016050	HORVU4Hr1G017290	AET4Gv20217000	AET4Gv20228300	64	-
HORVU4Hr1G043490	HORVU4Hr1G044140	AET4Gv20206300	AET4Gv20214800	38	+
HORVU4Hr1G017340	HORVU4Hr1G019410	AET4Gv20193300	AET4Gv20205600	79	-
HORVU5Hr1G064630	HORVU5Hr1G065090	AET1Gv20466400	AET1Gv20471200	41	+
HORVU5Hr1G085500	HORVU5Hr1G118690	AET5Gv20786200	AET5Gv21156800	1700	+
HORVU5Hr1G056730	HORVU5Hr1G064600	AET5Gv20468500	AET5Gv20540500	393	+
HORVU5Hr1G122540	HORVU5Hr1G125300	AET5Gv21213600	AET5Gv21238600	150	-
HORVU5Hr1G039240	HORVU5Hr1G040700	AET5Gv20336700	AET5Gv20346000	56	+
HORVU5Hr1G025310	HORVU5Hr1G027890	AET5Gv20251200	AET5Gv20268100	92	-
HORVU5Hr1G044230	HORVU5Hr1G056670	AET5Gv20362700	AET5Gv20463100	575	+
HORVU5Hr1G016190	HORVU5Hr1G024400	AET5Gv20177700	AET5Gv20251000	391	+
HORVU5Hr1G000830	HORVU5Hr1G004340	AET5Gv20018100	AET5Gv20051300	118	+
HORVU5Hr1G118820	HORVU5Hr1G123120	AET5Gv21159300	AET5Gv21213100	247	+
HORVU5Hr1G067310	HORVU5Hr1G085320	AET5Gv20559300	AET5Gv20777300	1055	+
HORVU5Hr1G065170	HORVU5Hr1G065960	AET5Gv20541100	AET5Gv20550300	38	+
HORVU5Hr1G005740	HORVU5Hr1G015120	AET5Gv20065300	AET5Gv20177400	482	+
HORVU5Hr1G000010	HORVU5Hr1G000800	AET5Gv20000500	AET5Gv20011600	52	+
HORVU5Hr1G027910	HORVU5Hr1G028870	AET5Gv20269900	AET5Gv20276600	32	+
HORVU5Hr1G035760	HORVU5Hr1G038090	AET5Gv20318000	AET5Gv20336400	74	-
HORVU5Hr1G066130	HORVU5Hr1G066920	AET5Gv20551200	AET5Gv20558000	45	-
HORVU5Hr1G042600	HORVU5Hr1G043640	AET5Gv20354400	AET5Gv20362000	38	+
HORVU5Hr1G032650	HORVU5Hr1G033960	AET5Gv20298700	AET5Gv20312000	38	-
HORVU6Hr1G010780	HORVU6Hr1G015130	AET6Gv20149300	AET6Gv20217900	284	+
HORVU6Hr1G037420	HORVU6Hr1G041020	AET6Gv20450400	AET6Gv20475200	117	+
HORVU6Hr1G016330	HORVU6Hr1G032720	AET6Gv20235900	AET6Gv20408100	803	+
HORVU6Hr1G064300	HORVU6Hr1G084280	AET6Gv20651300	AET6Gv20868000	1093	+
HORVU6Hr1G084390	HORVU6Hr1G090720	AET6Gv20871800	AET6Gv20949400	372	+
HORVU6Hr1G002150	HORVU6Hr1G011020	AET6Gv20022000	AET6Gv20143700	459	+
HORVU6Hr1G052420	HORVU6Hr1G062860	AET6Gv20549300	AET6Gv20636400	455	+
HORVU6Hr1G094400	HORVU6Hr1G095320	AET6Gv21005800	AET6Gv21019200	60	+
HORVU6Hr1G000640	HORVU6Hr1G002050	AET6Gv20000100	AET6Gv20013200	74	+
HORVU6Hr1G090800	HORVU6Hr1G094190	AET6Gv20953600	AET6Gv21001600	216	+
HORVU6Hr1G032770	HORVU6Hr1G037000	AET6Gv20410800	AET6Gv20450000	190	+
HORVU6Hr1G062870	HORVU6Hr1G064230	AET6Gv20636900	AET6Gv20651200	80	-
HORVU6Hr1G000090	HORVU6Hr1G000620	AET6Gv20014000	AET6Gv20021700	33	+
HORVU6Hr1G040960	HORVU6Hr1G041770	AET6Gv20485900	AET6Gv20497100	30	-
HORVU6Hr1G015390	HORVU6Hr1G016240	AET6Gv20217400	AET6Gv20233100	35	-
HORVU6Hr1G041920	HORVU6Hr1G044300	AET6Gv20479600	AET6Gv20496200	62	+
HORVU7Hr1G070010	HORVU7Hr1G117000	AET7Gv20738400	AET7Gv21285700	2383	+
HORVU7Hr1G028460	HORVU7Hr1G060070	AET7Gv20353200	AET7Gv20680500	1551	+
HORVU7Hr1G001030	HORVU7Hr1G012310	AET7Gv20018200	AET7Gv20154600	480	+
HORVU7Hr1G119570	HORVU7Hr1G122000	AET7Gv21317500	AET7Gv21356600	166	-
HORVU7Hr1G013470	HORVU7Hr1G028370	AET7Gv20172500	AET7Gv20347400	653	+
HORVU7Hr1G012370	HORVU7Hr1G012940	AET7Gv20158900	AET7Gv20167400	35	-
HORVU7Hr1G117230	HORVU7Hr1G119410	AET7Gv21290400	AET7Gv21315200	127	+
HORVU7Hr1G000020	HORVU7Hr1G001150	AET7Gv20000100	AET7Gv20018200	81	-
HORVU7Hr1G060690	HORVU7Hr1G063720	AET7Gv20685400	AET7Gv20700700	66	+
HORVU7Hr1G066380	HORVU7Hr1G069660	AET7Gv20725600	AET7Gv20742600	65	-
HORVU7Hr1G122200	HORVU7Hr1G122750	AET7Gv21357100	AET7Gv21363500	31	+
HORVU0Hr1G032910	HORVU0Hr1G035190	AET1Gv20466400	AET1Gv20471100	72	-
HORVU0Hr1G036350	HORVU0Hr1G037980	AET1Gv20466900	AET1Gv20471200	57	-
HORVU0Hr1G033330	HORVU0Hr1G035280	AET4Gv20082400	AET4Gv20087200	61	+
#FF0000*HORVU1Hr1G012720	HORVU1Hr1G012720	AET1Gv20153400	AET1Gv20153400	10	+
#FF0000*HORVU1Hr1G024490	HORVU1Hr1G024490	AET1Gv20278600	AET1Gv20278600	10	+
#FF0000*HORVU1Hr1G060290	HORVU1Hr1G060290	AET1Gv20554200	AET1Gv20554200	10	+
#FF0000*HORVU2Hr1G035160	HORVU2Hr1G035160	AET2Gv20385300	AET2Gv20385300	10	+
#FF0000*HORVU3Hr1G090250	HORVU3Hr1G090250	AET3Gv20897300	AET3Gv20897300	10	+
#FF0000*HORVU3Hr1G016320	HORVU3Hr1G016320	AET3Gv20199900	AET3Gv20199900	10	+
#FF0000*HORVU3Hr1G016690	HORVU3Hr1G016690	AET3Gv20202400	AET3Gv20202400	10	+
#FF0000*HORVU3Hr1G033360	HORVU3Hr1G033360	AET3Gv20382100	AET3Gv20382100	10	+
#FF0000*HORVU3Hr1G109250	HORVU3Hr1G109250	AET3Gv21147300	AET3Gv21147300	10	+
#FF0000*HORVU3Hr1G049860	HORVU3Hr1G049860	AET3Gv20511100	AET3Gv20511100	10	+
#FF0000*HORVU3Hr1G075370	HORVU3Hr1G075370	AET3Gv20720500	AET3Gv20720500	10	+
#FF0000*HORVU3Hr1G088440	HORVU3Hr1G088440	AET3Gv20783000	AET3Gv20783000	10	+
#FF0000*HORVU4Hr1G080150	HORVU4Hr1G080150	AET4Gv20750700	AET4Gv20750700	10	+
#FF0000*HORVU4Hr1G080160	HORVU4Hr1G080160	AET4Gv20750800	AET4Gv20750800	10	+
#FF0000*HORVU4Hr1G013380	HORVU4Hr1G013380	AET4Gv20163900	AET4Gv20163900	10	+
#FF0000*HORVU4Hr1G013630	HORVU4Hr1G013630	AET4Gv20166100	AET4Gv20166100	10	+
#FF0000*HORVU4Hr1G086700	HORVU4Hr1G086700	AET4Gv20831300	AET4Gv20831300	10	+
#FF0000*HORVU4Hr1G002480	HORVU4Hr1G002480	AET4Gv20025400	AET4Gv20025400	10	+
#FF0000*HORVU5Hr1G047610	HORVU5Hr1G047610	AET5Gv20389900	AET5Gv20389900	10	+
