# Supplementary material for: Genome-wide identification and characterization of the Lateral Organ Boundaries Domain (LBD) gene family in polyploid wheat and related species
Source: PeerJ. 2021 Aug 11;9:e11811. doi: 10.7717/peerj.11811 (PMC8364319; doi:10.7717/peerj.11811)
Supplement: Supplemental Information 10 [file peerj-09-11811-s010.zip › Macro-collinearity gene file/Td.wheatTu.anchors.simple]

TRIDC1AG027800	TRIDC1AG047200	TuG1812G0100002218.01	TuG1812G0100003562.01	1280	+
TRIDC1AG048280	TRIDC1AG061890	TuG1812G0100003655.01	TuG1812G0100004600.01	884	+
TRIDC1AG002020	TRIDC1AG005350	TuG1812G0100000338.01	TuG1812G0100000623.01	239	+
TRIDC1AG023190	TRIDC1AG024160	TuG1812G0100001836.01	TuG1812G0100001900.01	55	-
TRIDC1AG047230	TRIDC1AG048230	TuG1812G0100003570.01	TuG1812G0100003650.01	73	-
TRIDC1AG024180	TRIDC1AG025290	TuG1812G0100002003.01	TuG1812G0100002056.01	53	+
TRIDC1AG061990	TRIDC1AG063380	TuG1812G0100004626.01	TuG1812G0100004742.01	100	+
TRIDC1AG009380	TRIDC1AG012610	TuG1812G0100000870.01	TuG1812G0100001085.01	188	+
TRIDC1AG064640	TRIDC1AG065420	TuG1812G0100004825.01	TuG1812G0100004875.01	51	-
TRIDC1AG013150	TRIDC1AG014070	TuG1812G0100001421.01	TuG1812G0100001633.01	65	-
TRIDC1AG012560	TRIDC1AG013050	TuG1812G0100001119.01	TuG1812G0100001159.01	38	+
TRIDC1AG006220	TRIDC1AG009350	TuG1812G0100000630.01	TuG1812G0100000854.01	189	+
TRIDC1AG001070	TRIDC1AG002350	TuG1812G0100000161.01	TuG1812G0100000307.01	112	+
TRIDC1AG026330	TRIDC1AG027760	TuG1812G0100002057.01	TuG1812G0100002180.01	106	+
TRIDC1AG025010	TRIDC1AG025780	TuG1812G0100001787.01	TuG1812G0100001834.01	51	-
TRIDC1AG000030	TRIDC1AG001040	TuG1812G0100000045.01	TuG1812G0100000138.01	80	+
TRIDC1BG012360	TRIDC1BG016000	TuG1812G0100000873.01	TuG1812G0100001124.01	221	+
TRIDC1BG068090	TRIDC1BG068850	TuG1812G0100004389.01	TuG1812G0100004430.01	45	-
TRIDC1BG041010	TRIDC1BG046080	TuG1812G0100002774.01	TuG1812G0100003122.01	334	+
TRIDC1BG046170	TRIDC1BG053410	TuG1812G0100003137.01	TuG1812G0100003559.01	420	+
TRIDC1BG068910	TRIDC1BG070910	TuG1812G0100004461.01	TuG1812G0100004597.01	128	+
TRIDC1BG029440	TRIDC1BG030350	TuG1812G0100002003.01	TuG1812G0100002056.01	56	+
TRIDC1BG053430	TRIDC1BG054170	TuG1812G0100003570.01	TuG1812G0100003650.01	63	-
TRIDC1BG059980	TRIDC1BG064470	TuG1812G0100003984.01	TuG1812G0100004212.01	249	+
TRIDC1BG016960	TRIDC1BG018090	TuG1812G0100001131.01	TuG1812G0100001192.01	65	+
TRIDC1BG064650	TRIDC1BG067830	TuG1812G0100004219.01	TuG1812G0100004376.01	168	+
TRIDC1BG003440	TRIDC1BG006510	TuG1812G0100000366.01	TuG1812G0100000577.01	190	+
TRIDC1BG032570	TRIDC1BG034060	TuG1812G0100002094.01	TuG1812G0100002216.01	109	-
TRIDC1BG008650	TRIDC1BG011520	TuG1812G0100000664.01	TuG1812G0100000839.01	167	+
TRIDC1BG028050	TRIDC1BG029400	TuG1812G0100001836.01	TuG1812G0100001901.01	62	-
TRIDC1BG034290	TRIDC1BG040430	TuG1812G0100002276.01	TuG1812G0100002718.01	417	+
TRIDC1BG002200	TRIDC1BG003200	TuG1812G0100000199.01	TuG1812G0100000308.01	88	+
TRIDC1BG023500	TRIDC1BG025330	TuG1812G0100001602.01	TuG1812G0100001745.01	73	-
TRIDC1BG058190	TRIDC1BG059060	TuG1812G0100003895.01	TuG1812G0100003928.01	40	+
TRIDC1BG073860	TRIDC1BG074580	TuG1812G0100004822.01	TuG1812G0100004877.01	49	-
TRIDC1BG071020	TRIDC1BG072580	TuG1812G0100004628.01	TuG1812G0100004738.01	105	+
TRIDC1BG016150	TRIDC1BG016940	TuG1812G0100001199.01	TuG1812G0100001234.01	39	+
TRIDC1BG054700	TRIDC1BG056320	TuG1812G0100003655.01	TuG1812G0100003761.01	105	+
TRIDC1BG040440	TRIDC1BG041250	TuG1812G0100002714.01	TuG1812G0100002787.01	58	-
TRIDC1BG056370	TRIDC1BG057520	TuG1812G0100003766.01	TuG1812G0100003851.01	81	+
TRIDC1BG072840	TRIDC1BG073660	TuG1812G0100004748.01	TuG1812G0100004820.01	53	+
TRIDC1BG057550	TRIDC1BG058040	TuG1812G0100003853.01	TuG1812G0100003888.01	33	-
TRIDC1BG017860	TRIDC1BG018810	TuG1812G0100001268.01	TuG1812G0100001324.01	63	+
TRIDC1BG032110	TRIDC1BG033050	TuG1812G0100002217.01	TuG1812G0100002283.01	62	+
TRIDC1BG059170	TRIDC1BG059970	TuG1812G0100003935.01	TuG1812G0100003983.01	49	-
TRIDC1BG025900	TRIDC1BG027070	TuG1812G0100001948.01	TuG1812G0100001993.01	48	+
TRIDC1BG022850	TRIDC1BG024750	TuG1812G0100001471.01	TuG1812G0100001577.01	73	-
TRIDC1BG020210	TRIDC1BG020840	TuG1812G0100001422.01	TuG1812G0100001508.01	35	+
TRIDC1BG000120	TRIDC1BG001510	TuG1812G0100000055.01	TuG1812G0100000119.01	79	+
TRIDC1BG007030	TRIDC1BG007700	TuG1812G0100000593.01	TuG1812G0100000631.01	36	+
TRIDC2AG019090	TRIDC2AG021150	TuG1812G0200001604.01	TuG1812G0200001763.01	149	+
TRIDC2AG070000	TRIDC2AG072030	TuG1812G0200005415.01	TuG1812G0200005551.01	133	+
TRIDC2AG000010	TRIDC2AG000660	TuG1812G0200000017.01	TuG1812G0200000071.01	46	-
TRIDC2AG017200	TRIDC2AG019060	TuG1812G0200001442.01	TuG1812G0200001592.01	132	+
TRIDC2AG060130	TRIDC2AG065740	TuG1812G0200004692.01	TuG1812G0200005108.01	387	+
TRIDC2AG026860	TRIDC2AG027690	TuG1812G0200002197.01	TuG1812G0200002246.01	41	+
TRIDC2AG022240	TRIDC2AG022690	TuG1812G0200001765.01	TuG1812G0200001809.01	37	+
TRIDC2AG027870	TRIDC2AG029620	TuG1812G0200002279.01	TuG1812G0200002836.01	120	+
TRIDC2AG004620	TRIDC2AG015030	TuG1812G0200000459.01	TuG1812G0200001252.01	702	+
TRIDC2AG050600	TRIDC2AG051650	TuG1812G0200004051.01	TuG1812G0200004084.01	49	+
TRIDC2AG002530	TRIDC2AG004500	TuG1812G0200000301.01	TuG1812G0200000455.01	142	+
TRIDC2AG065800	TRIDC2AG069650	TuG1812G0200005125.01	TuG1812G0200005405.01	261	+
TRIDC2AG041770	TRIDC2AG042750	TuG1812G0200003244.01	TuG1812G0200003325.01	76	+
TRIDC2AG048320	TRIDC2AG050700	TuG1812G0200003785.01	TuG1812G0200003976.01	178	+
TRIDC2AG015100	TRIDC2AG017150	TuG1812G0200001276.01	TuG1812G0200001418.01	137	+
TRIDC2AG072090	TRIDC2AG077310	TuG1812G0200005606.01	TuG1812G0200005965.01	341	+
TRIDC2AG021310	TRIDC2AG022210	TuG1812G0200001819.01	TuG1812G0200001881.01	60	+
TRIDC2AG052130	TRIDC2AG055310	TuG1812G0200004085.01	TuG1812G0200004329.01	219	+
TRIDC2AG039030	TRIDC2AG039710	TuG1812G0200003178.01	TuG1812G0200003217.01	40	-
TRIDC2AG041100	TRIDC2AG041740	TuG1812G0200003098.01	TuG1812G0200003128.01	33	-
TRIDC2AG045620	TRIDC2AG046340	TuG1812G0200003565.01	TuG1812G0200003613.01	46	+
TRIDC2AG057940	TRIDC2AG058620	TuG1812G0200004524.01	TuG1812G0200004574.01	47	+
TRIDC2AG051030	TRIDC2AG052100	TuG1812G0200003977.01	TuG1812G0200004050.01	72	+
TRIDC2AG022510	TRIDC2AG023520	TuG1812G0200001864.01	TuG1812G0200001949.01	76	+
TRIDC2AG078630	TRIDC2AG080820	TuG1812G0200006045.01	TuG1812G0200006218.01	164	-
TRIDC2AG024080	TRIDC2AG024740	TuG1812G0200001990.01	TuG1812G0200002036.01	45	+
TRIDC2AG077360	TRIDC2AG078060	TuG1812G0200005995.01	TuG1812G0200006025.01	36	+
TRIDC2AG000680	TRIDC2AG001660	TuG1812G0200000084.01	TuG1812G0200000148.01	67	-
TRIDC2AG055350	TRIDC2AG057910	TuG1812G0200004350.01	TuG1812G0200004518.01	167	+
TRIDC2AG025410	TRIDC2AG026510	TuG1812G0200002100.01	TuG1812G0200002194.01	83	+
TRIDC2AG047430	TRIDC2AG048270	TuG1812G0200003671.01	TuG1812U0000190300.01	59	+
TRIDC2AG046950	TRIDC2AG047400	TuG1812G0200003741.01	TuG1812G0200003773.01	31	+
TRIDC2AG023590	TRIDC2AG024350	TuG1812G0200002039.01	TuG1812G0200002096.01	55	+
TRIDC2AG042880	TRIDC2AG045360	TuG1812G0200003389.01	TuG1812G0200003563.01	159	+
TRIDC2AG058910	TRIDC2AG060270	TuG1812G0200004575.01	TuG1812G0200004669.01	96	+
TRIDC2AG030260	TRIDC2AG031430	TuG1812G0200002886.01	TuG1812G0200002341.01	53	+
TRIDC2AG036650	TRIDC2AG037320	TuG1812G0200002970.01	TuG1812G0200003016.01	42	+
TRIDC2AG039810	TRIDC2AG040400	TuG1812G0200003349.01	TuG1812G0200003379.01	31	-
TRIDC2AG001580	TRIDC2AG002530	TuG1812G0200000168.01	TuG1812G0200000297.01	85	+
TRIDC2AG045070	TRIDC2AG045590	TuG1812G0200003617.01	TuG1812G0200003646.01	33	+
TRIDC2AG035760	TRIDC2AG036640	TuG1812G0200003031.01	TuG1812G0200003061.01	32	+
TRIDC2BG055470	TRIDC2BG058060	TuG1812G0200004085.01	TuG1812G0200004329.01	213	+
TRIDC2BG012850	TRIDC2BG018090	TuG1812G0200000918.01	TuG1812G0200001271.01	332	+
TRIDC2BG031740	TRIDC2BG033500	TuG1812G0200002280.01	TuG1812G0200002849.01	127	+
TRIDC2BG045980	TRIDC2BG047960	TuG1812G0200003412.01	TuG1812G0200003561.01	138	+
TRIDC2BG048550	TRIDC2BG049220	TuG1812G0200003565.01	TuG1812G0200003610.01	42	+
TRIDC2BG070850	TRIDC2BG073950	TuG1812G0200005116.01	TuG1812U0000108100.01	189	+
TRIDC2BG018230	TRIDC2BG020720	TuG1812G0200001275.01	TuG1812G0200001414.01	144	+
TRIDC2BG044730	TRIDC2BG045890	TuG1812G0200003246.01	TuG1812G0200003325.01	78	+
TRIDC2BG073610	TRIDC2BG075250	TuG1812G0200005305.01	TuG1812G0200005406.01	101	+
TRIDC2BG000240	TRIDC2BG001190	TuG1812G0200000106.01	TuG1812G0200000151.01	55	-
TRIDC2BG001500	TRIDC2BG002890	TuG1812G0200000156.01	TuG1812G0200000275.01	113	+
TRIDC2BG049940	TRIDC2BG050710	TuG1812G0200003670.01	TuG1812G0200003736.01	61	+
TRIDC2BG075650	TRIDC2BG077970	TuG1812G0200005415.01	TuG1812G0200005551.01	144	+
TRIDC2BG003480	TRIDC2BG012810	TuG1812G0200000346.01	TuG1812G0200000903.01	554	+
TRIDC2BG000120	TRIDC2BG000550	TuG1812G0200000015.01	TuG1812G0200000044.01	30	+
TRIDC2BG050750	TRIDC2BG053880	TuG1812G0200003778.01	TuG1812G0200003971.01	189	+
TRIDC2BG063900	TRIDC2BG070660	TuG1812G0200004695.01	TuG1812G0200005108.01	414	+
TRIDC2BG085560	TRIDC2BG086330	TuG1812G0200005968.01	TuG1812G0200006024.01	51	-
TRIDC2BG086770	TRIDC2BG089260	TuG1812G0200006043.01	TuG1812G0200006218.01	173	-
TRIDC2BG025180	TRIDC2BG025670	TuG1812G0200001813.01	TuG1812G0200001848.01	34	+
TRIDC2BG054290	TRIDC2BG055440	TuG1812G0200003977.01	TuG1812G0200004050.01	77	+
TRIDC2BG081700	TRIDC2BG085290	TuG1812G0200005793.01	TuG1812G0200005965.01	199	+
TRIDC2BG025940	TRIDC2BG027730	TuG1812G0200001852.01	TuG1812G0200001949.01	102	+
TRIDC2BG061950	TRIDC2BG063710	TuG1812G0200004575.01	TuG1812G0200004669.01	100	+
TRIDC2BG020780	TRIDC2BG022810	TuG1812G0200001441.01	TuG1812G0200001592.01	140	+
TRIDC2BG022850	TRIDC2BG025070	TuG1812G0200001604.01	TuG1812G0200001763.01	154	+
TRIDC2BG078110	TRIDC2BG081240	TuG1812G0200005607.01	TuG1812G0200005781.01	171	+
TRIDC2BG040520	TRIDC2BG041270	TuG1812G0200002969.01	TuG1812G0200003016.01	49	-
TRIDC2BG058140	TRIDC2BG061590	TuG1812G0200004350.01	TuG1812G0200004574.01	221	+
TRIDC2BG090310	TRIDC2BG091170	TuG1812G0200006286.01	TuG1812G0200006378.01	73	-
TRIDC2BG042100	TRIDC2BG042810	TuG1812G0200003176.01	TuG1812G0200003217.01	41	-
TRIDC2BG029790	TRIDC2BG030990	TuG1812G0200002101.01	TuG1812G0200002187.01	79	+
TRIDC2BG041290	TRIDC2BG041990	TuG1812G0200003017.01	TuG1812G0200003061.01	46	-
TRIDC2BG047710	TRIDC2BG048310	TuG1812G0200003617.01	TuG1812G0200003646.01	33	+
TRIDC2BG028820	TRIDC2BG029500	TuG1812G0200002039.01	TuG1812G0200002093.01	52	-
TRIDC2BG028320	TRIDC2BG029040	TuG1812G0200001992.01	TuG1812G0200002035.01	46	-
TRIDC2BG035440	TRIDC2BG036930	TuG1812G0200002494.01	TuG1812G0200002529.01	44	-
TRIDC2BG039620	TRIDC2BG040580	TuG1812G0200002912.01	TuG1812G0200002968.01	57	+
TRIDC3AG045940	TRIDC3AG049020	TuG1812G0300003598.01	TuG1812G0300003798.01	198	+
TRIDC3AG061280	TRIDC3AG063920	TuG1812G0300004674.01	TuG1812G0300004819.01	150	+
TRIDC3AG055150	TRIDC3AG060870	TuG1812G0300004221.01	TuG1812G0300004639.01	399	+
TRIDC3AG073000	TRIDC3AG076220	TuG1812G0300005622.01	TuG1812G0300005876.01	230	+
TRIDC3AG031590	TRIDC3AG032430	TuG1812G0300002560.01	TuG1812G0300002631.01	60	+
TRIDC3AG035720	TRIDC3AG042830	TuG1812G0300002825.01	TuG1812G0300003354.01	505	+
TRIDC3AG003310	TRIDC3AG006730	TuG1812G0300000320.01	TuG1812G0300000616.01	253	+
TRIDC3AG009770	TRIDC3AG015260	TuG1812G0300000935.01	TuG1812G0300001395.01	395	+
TRIDC3AG049060	TRIDC3AG053930	TuG1812G0300003799.01	TuG1812G0300004117.01	319	+
TRIDC3AG017950	TRIDC3AG021270	TuG1812G0300001602.01	TuG1812G0300001793.01	190	+
TRIDC3AG016500	TRIDC3AG017780	TuG1812G0300001449.01	TuG1812G0300001552.01	92	+
TRIDC3AG006770	TRIDC3AG009720	TuG1812G0300000667.01	TuG1812G0300000917.01	205	+
TRIDC3AG000010	TRIDC3AG002180	TuG1812G0300000116.01	TuG1812G0300000327.01	176	-
TRIDC3AG034170	TRIDC3AG035710	TuG1812G0300002710.01	TuG1812G0300002824.01	107	+
TRIDC3AG001860	TRIDC3AG002940	TuG1812G0300000041.01	TuG1812G0300000107.01	66	+
TRIDC3AG043890	TRIDC3AG045330	TuG1812G0300003432.01	TuG1812G0300003560.01	115	+
TRIDC3AG063960	TRIDC3AG068870	TuG1812G0300004845.01	TuG1812G0300005247.01	331	+
TRIDC3AG024640	TRIDC3AG025730	TuG1812G0300002037.01	TuG1812G0300002110.01	70	+
TRIDC3AG071700	TRIDC3AG072490	TuG1812G0300005578.01	TuG1812G0300005615.01	40	+
TRIDC3AG069370	TRIDC3AG073000	TuG1812G0300005305.01	TuG1812G0300005567.01	240	+
TRIDC3AG015930	TRIDC3AG016350	TuG1812G0300001554.01	TuG1812G0300001585.01	31	+
TRIDC3AG026260	TRIDC3AG026870	TuG1812G0300002105.01	TuG1812G0300002353.01	35	+
TRIDC3AG029960	TRIDC3AG031140	TuG1812G0300002515.01	TuG1812G0300002261.01	52	-
TRIDC3AG033360	TRIDC3AG033890	TuG1812G0300002617.01	TuG1812G0300002661.01	41	+
TRIDC3AG020790	TRIDC3AG022350	TuG1812G0300001848.01	TuG1812G0300001918.01	79	+
TRIDC3AG054170	TRIDC3AG055100	TuG1812G0300004132.01	TuG1812G0300004191.01	62	+
TRIDC3AG023770	TRIDC3AG024630	TuG1812G0300001944.01	TuG1812G0300001987.01	45	-
TRIDC3AG015340	TRIDC3AG015800	TuG1812G0300001399.01	TuG1812G0300001442.01	36	+
TRIDC3BG071730	TRIDC3BG078140	TuG1812G0300004845.01	TuG1812G0300005250.01	356	+
TRIDC3BG079920	TRIDC3BG080570	TuG1812G0300005360.01	TuG1812G0300005395.01	37	+
TRIDC3BG038650	TRIDC3BG040080	TuG1812G0300002714.01	TuG1812G0300002824.01	101	+
TRIDC3BG052100	TRIDC3BG055180	TuG1812G0300003598.01	TuG1812G0300003795.01	203	+
TRIDC3BG041500	TRIDC3BG048870	TuG1812G0300002928.01	TuG1812G0300003354.01	439	+
TRIDC3BG080700	TRIDC3BG083710	TuG1812G0300005413.01	TuG1812G0300005515.01	138	+
TRIDC3BG013530	TRIDC3BG013990	TuG1812G0300000919.01	TuG1812G0300000973.01	42	-
TRIDC3BG006700	TRIDC3BG009090	TuG1812G0300000493.01	TuG1812G0300000616.01	125	+
TRIDC3BG028430	TRIDC3BG029520	TuG1812G0300002037.01	TuG1812G0300002110.01	70	+
TRIDC3BG049820	TRIDC3BG052060	TuG1812G0300003434.01	TuG1812G0300003593.01	151	+
TRIDC3BG016690	TRIDC3BG020730	TuG1812G0300001137.01	TuG1812G0300001442.01	274	+
TRIDC3BG084080	TRIDC3BG087520	TuG1812G0300005626.01	TuG1812G0300005876.01	228	+
TRIDC3BG037720	TRIDC3BG038390	TuG1812G0300002615.01	TuG1812G0300002661.01	44	+
TRIDC3BG004850	TRIDC3BG007260	TuG1812G0300000380.01	TuG1812G0300000496.01	132	-
TRIDC3BG061730	TRIDC3BG068870	TuG1812G0300004221.01	TuG1812G0300004645.01	426	+
TRIDC3BG069010	TRIDC3BG071710	TuG1812G0300004674.01	TuG1812G0300004820.01	151	+
TRIDC3BG024340	TRIDC3BG025230	TuG1812G0300001645.01	TuG1812G0300001718.01	65	+
TRIDC3BG014220	TRIDC3BG016510	TuG1812G0300000979.01	TuG1812G0300001126.01	147	+
TRIDC3BG009920	TRIDC3BG011490	TuG1812G0300000728.01	TuG1812G0300000808.01	80	+
TRIDC3BG055200	TRIDC3BG060600	TuG1812G0300003799.01	TuG1812G0300004117.01	325	+
TRIDC3BG060780	TRIDC3BG061690	TuG1812G0300004131.01	TuG1812G0300004191.01	61	+
TRIDC3BG020470	TRIDC3BG021240	TuG1812G0300001550.01	TuG1812G0300001585.01	41	+
TRIDC3BG002690	TRIDC3BG004220	TuG1812G0300000214.01	TuG1812G0300000327.01	109	-
TRIDC3BG012340	TRIDC3BG013470	TuG1812G0300000856.01	TuG1812G0300000932.01	71	+
TRIDC3BG023000	TRIDC3BG024080	TuG1812G0300001591.01	TuG1812G0300001664.01	69	-
TRIDC3BG001480	TRIDC3BG002620	TuG1812G0300000115.01	TuG1812G0300000199.01	72	+
TRIDC3BG027300	TRIDC3BG027900	TuG1812G0300002018.01	TuG1812G0300002057.01	36	+
TRIDC3BG040090	TRIDC3BG040740	TuG1812G0300002825.01	TuG1812G0300002877.01	42	+
TRIDC3BG009270	TRIDC3BG010130	TuG1812G0300000668.01	TuG1812G0300000719.01	49	+
TRIDC3BG004220	TRIDC3BG004810	TuG1812G0300000311.01	TuG1812G0300000381.01	53	+
TRIDC3BG027620	TRIDC3BG028740	TuG1812G0300001944.01	TuG1812G0300002016.01	68	+
TRIDC3BG040740	TRIDC3BG041470	TuG1812G0300002881.01	TuG1812G0300002925.01	46	-
TRIDC3BG029530	TRIDC3BG029880	TuG1812G0300002142.01	TuG1812G0300002180.01	35	-
TRIDC3BG030390	TRIDC3BG031270	TuG1812G0300001719.01	TuG1812G0300001784.01	56	+
TRIDC3BG026030	TRIDC3BG026940	TuG1812G0300001868.01	TuG1812G0300001942.01	64	+
TRIDC3BG031790	TRIDC3BG033080	TuG1812G0300002492.01	TuG1812G0300002522.01	38	+
TRIDC3BG000710	TRIDC3BG001530	TuG1812G0300000044.01	TuG1812G0300000107.01	56	-
TRIDC4AG014150	TRIDC4AG017350	TuG1812G0400002168.01	TuG1812G0400002374.01	205	-
TRIDC4AG029590	TRIDC4AG030350	TuG1812G0400001171.01	TuG1812G0400001231.01	59	-
TRIDC4AG017380	TRIDC4AG017920	TuG1812G0400002128.01	TuG1812G0400002166.01	35	-
TRIDC4AG009550	TRIDC4AG010240	TuG1812G0400002703.01	TuG1812G0400002766.01	57	-
TRIDC4AG002190	TRIDC4AG007610	TuG1812G0400002878.01	TuG1812G0400003269.01	374	-
TRIDC4AG041730	TRIDC4AG047600	TuG1812G0400000012.01	TuG1812U0000139500.01	415	-
TRIDC4AG055070	TRIDC4AG055660	TuG1812G0400003440.01	TuG1812G0400003489.01	48	+
TRIDC4AG055730	TRIDC4AG056460	TuG1812G0400003388.01	TuG1812G0400003439.01	51	+
TRIDC4AG035930	TRIDC4AG041220	TuG1812G0400000485.01	TuG1812G0400000871.01	365	-
TRIDC4AG047520	TRIDC4AG055050	TuG1812G0400003491.01	TuG1812G0400004025.01	491	-
TRIDC4AG012890	TRIDC4AG014130	TuG1812G0400002412.01	TuG1812G0400002493.01	85	-
TRIDC4AG007960	TRIDC4AG008610	TuG1812G0400002839.01	TuG1812G0400002873.01	37	+
TRIDC4AG030460	TRIDC4AG031790	TuG1812G0400001237.01	TuG1812G0400001335.01	84	-
TRIDC4AG010950	TRIDC4AG011460	TuG1812G0400002587.01	TuG1812G0400002623.01	39	-
TRIDC4AG041110	TRIDC4AG041590	TuG1812G0400000435.01	TuG1812G0400000468.01	32	+
TRIDC4AG011720	TRIDC4AG012740	TuG1812G0400002497.01	TuG1812G0400002583.01	80	-
TRIDC4AG010250	TRIDC4AG010930	TuG1812G0400002639.01	TuG1812G0400002678.01	43	+
TRIDC4AG028120	TRIDC4AG028650	TuG1812G0400001483.01	TuG1812G0400001524.01	39	+
TRIDC4AG020300	TRIDC4AG021010	TuG1812G0400001412.01	TuG1812G0400001468.01	45	+
TRIDC4AG014630	TRIDC4AG015320	TuG1812G0400002379.01	TuG1812G0400002406.01	36	-
TRIDC4AG000070	TRIDC4AG001190	TuG1812G0400003337.01	TuG1812G0400003385.01	59	-
TRIDC4AG028710	TRIDC4AG029580	TuG1812G0400001339.01	TuG1812G0400001410.01	63	+
TRIDC4AG008890	TRIDC4AG009540	TuG1812G0400002773.01	TuG1812G0400002824.01	47	+
TRIDC4AG024760	TRIDC4AG026090	TuG1812G0400001973.01	TuG1812G0400002009.01	40	-
TRIDC4AG035340	TRIDC4AG035890	TuG1812G0400000936.01	TuG1812G0400000973.01	36	-
TRIDC4AG065700	TRIDC4AG067780	TuG1812G0700000326.01	TuG1812G0700000539.01	164	-
TRIDC4AG068220	TRIDC4AG069910	TuG1812G0700000231.01	TuG1812G0700000322.01	96	-
TRIDC4AG071120	TRIDC4AG071950	TuG1812G0700000007.01	TuG1812G0700000048.01	50	+
TRIDC4AG070620	TRIDC4AG072410	TuG1812G0700000051.01	TuG1812G0700000132.01	101	+
TRIDC4AG058640	TRIDC4AG059750	TuG1812G0700000917.01	TuG1812G0700000984.01	66	-
TRIDC4AG058040	TRIDC4AG058900	TuG1812G0700000857.01	TuG1812G0700000914.01	54	-
TRIDC4AG061030	TRIDC4AG062440	TuG1812G0700000726.01	TuG1812G0700000838.01	93	-
TRIDC4AG062520	TRIDC4AG064940	TuG1812G0700000551.01	TuG1812G0700000717.01	155	-
TRIDC4AG067140	TRIDC4AG068170	TuG1812G0700000163.01	TuG1812G0700000228.01	70	+
TRIDC4AG056510	TRIDC4AG057880	TuG1812G0700001012.01	TuG1812G0700001087.01	78	-
TRIDC4BG000060	TRIDC4BG000760	TuG1812G0400000089.01	TuG1812G0400000138.01	47	-
TRIDC4BG044780	TRIDC4BG046120	TuG1812G0400003012.01	TuG1812G0400003083.01	72	-
TRIDC4BG037720	TRIDC4BG038640	TuG1812G0400002495.01	TuG1812G0400002555.01	57	+
TRIDC4BG050670	TRIDC4BG051550	TuG1812G0400003337.01	TuG1812G0400003371.01	45	+
TRIDC4BG021640	TRIDC4BG022400	TuG1812G0400001486.01	TuG1812G0400001524.01	42	-
TRIDC4BG033990	TRIDC4BG034980	TuG1812G0400002130.01	TuG1812G0400002187.01	57	-
TRIDC4BG006310	TRIDC4BG007340	TuG1812G0400000362.01	TuG1812G0400000431.01	73	+
TRIDC4BG046220	TRIDC4BG050630	TuG1812G0400003085.01	TuG1812G0400003314.01	237	+
TRIDC4BG040390	TRIDC4BG041180	TuG1812G0400002706.01	TuG1812G0400002767.01	56	+
TRIDC4BG043140	TRIDC4BG044890	TuG1812G0400002880.01	TuG1812G0400003009.01	112	+
TRIDC4BG035340	TRIDC4BG035920	TuG1812G0400002312.01	TuG1812G0400002371.01	50	+
TRIDC4BG008150	TRIDC4BG014090	TuG1812G0400000488.01	TuG1812G0400000874.01	373	+
TRIDC4BG001860	TRIDC4BG004350	TuG1812G0400000131.01	TuG1812G0400000233.01	122	+
TRIDC4BG042450	TRIDC4BG043080	TuG1812G0400002839.01	TuG1812G0400002873.01	38	-
TRIDC4BG041200	TRIDC4BG042250	TuG1812G0400002771.01	TuG1812G0400002820.01	56	-
TRIDC4BG031630	TRIDC4BG033640	TuG1812G0400002186.01	TuG1812G0400002309.01	124	+
TRIDC4BG017930	TRIDC4BG019430	TuG1812G0400001236.01	TuG1812G0400001335.01	87	+
TRIDC4BG038910	TRIDC4BG039630	TuG1812G0400002585.01	TuG1812G0400002624.01	42	+
TRIDC4BG036090	TRIDC4BG037530	TuG1812G0400002414.01	TuG1812G0400002492.01	86	+
TRIDC4BG004360	TRIDC4BG006040	TuG1812G0400000256.01	TuG1812G0400000361.01	110	+
TRIDC4BG014170	TRIDC4BG014740	TuG1812G0400000936.01	TuG1812G0400000978.01	40	+
TRIDC4BG031090	TRIDC4BG031620	TuG1812G0400001893.01	TuG1812G0400002060.01	34	-
TRIDC4BG029670	TRIDC4BG030560	TuG1812G0400002019.01	TuG1812G0400001874.01	39	+
TRIDC4BG020210	TRIDC4BG020820	TuG1812G0400001171.01	TuG1812G0400001231.01	52	+
TRIDC4BG051560	TRIDC4BG052640	TuG1812G0400003388.01	TuG1812G0400003433.01	53	-
TRIDC4BG039680	TRIDC4BG040350	TuG1812G0400002640.01	TuG1812G0400002679.01	40	-
TRIDC4BG053670	TRIDC4BG054230	TuG1812G0500005054.01	TuG1812G0500005091.01	34	-
TRIDC4BG054430	TRIDC4BG059250	TuG1812G0500005098.01	TuG1812G0500005330.01	255	+
TRIDC4BG061470	TRIDC4BG062410	TuG1812G0500005487.01	TuG1812G0500005535.01	54	+
TRIDC4BG062360	TRIDC4BG064340	TuG1812G0500005570.01	TuG1812G0500005718.01	132	+
TRIDC4BG059630	TRIDC4BG061460	TuG1812G0500005336.01	TuG1812G0500005432.01	104	+
TRIDC5AG020840	TRIDC5AG021460	TuG1812G0500001200.01	TuG1812G0500001253.01	39	-
TRIDC5AG000040	TRIDC5AG009030	TuG1812G0500000018.01	TuG1812G0500000689.01	574	+
TRIDC5AG009090	TRIDC5AG012650	TuG1812G0500000692.01	TuG1812G0500000949.01	231	+
TRIDC5AG049160	TRIDC5AG058510	TuG1812G0500003644.01	TuG1812G0500004267.01	605	+
TRIDC5AG033610	TRIDC5AG039820	TuG1812G0500002397.01	TuG1812G0500002856.01	442	+
TRIDC5AG074820	TRIDC5AG078680	TuG1812G0500005462.01	TuG1812G0500005684.01	234	+
TRIDC5AG063950	TRIDC5AG074260	TuG1812G0500004647.01	TuG1812G0500005330.01	684	+
TRIDC5AG019070	TRIDC5AG019730	TuG1812G0500002860.01	TuG1812G0500002908.01	44	-
TRIDC5AG047120	TRIDC5AG049010	TuG1812G0500003442.01	TuG1812G0500003568.01	123	+
TRIDC5AG058790	TRIDC5AG061650	TuG1812G0500004268.01	TuG1812G0500004492.01	210	+
TRIDC5AG027990	TRIDC5AG029110	TuG1812G0500002001.01	TuG1812G0500002085.01	81	-
TRIDC5AG012320	TRIDC5AG014340	TuG1812G0500000954.01	TuG1812G0500001060.01	109	+
TRIDC5AG041690	TRIDC5AG042490	TuG1812G0500003120.01	TuG1812G0500003195.01	63	+
TRIDC5AG042950	TRIDC5AG044360	TuG1812G0500003203.01	TuG1812G0500003299.01	85	+
TRIDC5AG074640	TRIDC5AG075850	TuG1812G0500005336.01	TuG1812G0500005432.01	86	+
TRIDC5AG045780	TRIDC5AG046430	TuG1812G0500003408.01	TuG1812G0500003437.01	37	-
TRIDC5AG040520	TRIDC5AG041600	TuG1812G0500002988.01	TuG1812G0500003091.01	85	+
TRIDC5AG032840	TRIDC5AG033590	TuG1812G0500002333.01	TuG1812G0500002395.01	56	-
TRIDC5AG025540	TRIDC5AG027030	TuG1812G0500001804.01	TuG1812G0500001906.01	97	+
TRIDC5AG046190	TRIDC5AG046880	TuG1812G0500003589.01	TuG1812G0500003629.01	44	+
TRIDC5AG061660	TRIDC5AG062350	TuG1812G0500004495.01	TuG1812G0500004556.01	59	-
TRIDC5AG062580	TRIDC5AG063540	TuG1812G0500004590.01	TuG1812G0500004646.01	58	+
TRIDC5AG023420	TRIDC5AG023840	TuG1812G0500001621.01	TuG1812G0500001660.01	35	-
TRIDC5AG044950	TRIDC5AG045700	TuG1812G0500003301.01	TuG1812G0500003365.01	55	+
TRIDC5AG032100	TRIDC5AG032730	TuG1812G0500002302.01	TuG1812G0500002344.01	40	+
TRIDC5AG022660	TRIDC5AG023370	TuG1812G0500001578.01	TuG1812G0500001617.01	41	-
TRIDC5AG029140	TRIDC5AG030280	TuG1812G0500002086.01	TuG1812G0500002173.01	80	+
TRIDC5AG024170	TRIDC5AG024900	TuG1812G0500001721.01	TuG1812G0500001774.01	46	+
TRIDC5AG031030	TRIDC5AG032410	TuG1812G0500002238.01	TuG1812G0500002300.01	74	-
TRIDC5AG030330	TRIDC5AG030970	TuG1812G0500002187.01	TuG1812G0500002234.01	44	-
TRIDC5AG016720	TRIDC5AG017500	TuG1812G0500001129.01	TuG1812G0500001163.01	33	-
TRIDC5AG016230	TRIDC5AG017990	TuG1812G0500001400.01	TuG1812G0500001433.01	51	-
TRIDC5AG027490	TRIDC5AG027980	TuG1812G0500001914.01	TuG1812G0500001954.01	36	+
TRIDC5AG025010	TRIDC5AG025490	TuG1812G0500001685.01	TuG1812G0500001718.01	36	+
TRIDC5BG079210	TRIDC5BG083170	TuG1812G0400003778.01	TuG1812G0400004003.01	234	+
TRIDC5BG075240	TRIDC5BG078540	TuG1812G0400003496.01	TuG1812G0400003751.01	232	+
TRIDC5BG083460	TRIDC5BG084070	TuG1812G0400000019.01	TuG1812G0400000052.01	37	+
TRIDC5BG026710	TRIDC5BG028150	TuG1812G0500001805.01	TuG1812G0500001906.01	95	+
TRIDC5BG053040	TRIDC5BG065700	TuG1812G0500003644.01	TuG1812G0500004490.01	837	+
TRIDC5BG068620	TRIDC5BG075160	TuG1812G0500004647.01	TuG1812G0500005029.01	400	+
TRIDC5BG039860	TRIDC5BG042070	TuG1812G0500002702.01	TuG1812G0500002851.01	152	+
TRIDC5BG026250	TRIDC5BG026680	TuG1812G0500001685.01	TuG1812G0500001719.01	33	+
TRIDC5BG029310	TRIDC5BG030630	TuG1812G0500002003.01	TuG1812G0500002085.01	83	-
TRIDC5BG011240	TRIDC5BG014470	TuG1812G0500000732.01	TuG1812G0500000949.01	194	+
TRIDC5BG014280	TRIDC5BG016810	TuG1812G0500000954.01	TuG1812G0500001094.01	149	+
TRIDC5BG002230	TRIDC5BG009640	TuG1812G0500000217.01	TuG1812G0500000627.01	395	+
TRIDC5BG030720	TRIDC5BG031950	TuG1812G0500002090.01	TuG1812G0500002173.01	78	+
TRIDC5BG043940	TRIDC5BG045540	TuG1812G0500002974.01	TuG1812G0500003088.01	101	+
TRIDC5BG035450	TRIDC5BG040020	TuG1812G0500002397.01	TuG1812G0500002700.01	294	+
TRIDC5BG048590	TRIDC5BG049590	TuG1812G0500003301.01	TuG1812G0500003365.01	63	+
TRIDC5BG032010	TRIDC5BG032670	TuG1812G0500002180.01	TuG1812G0500002234.01	50	-
TRIDC5BG050960	TRIDC5BG052920	TuG1812G0500003442.01	TuG1812G0500003568.01	125	+
TRIDC5BG025380	TRIDC5BG026120	TuG1812G0500001721.01	TuG1812G0500001774.01	47	+
TRIDC5BG043020	TRIDC5BG043910	TuG1812G0500002866.01	TuG1812G0500002912.01	47	-
TRIDC5BG032670	TRIDC5BG033700	TuG1812G0500002238.01	TuG1812G0500002290.01	56	-
TRIDC5BG050070	TRIDC5BG050700	TuG1812G0500003591.01	TuG1812G0500003629.01	39	+
TRIDC5BG017780	TRIDC5BG019550	TuG1812G0500001400.01	TuG1812G0500001455.01	67	-
TRIDC5BG024360	TRIDC5BG025070	TuG1812G0500001624.01	TuG1812G0500001660.01	38	-
TRIDC5BG046840	TRIDC5BG048190	TuG1812G0500003203.01	TuG1812G0500003299.01	87	+
TRIDC5BG028160	TRIDC5BG028930	TuG1812G0500001965.01	TuG1812G0500001994.01	35	-
TRIDC5BG066970	TRIDC5BG068100	TuG1812G0500004588.01	TuG1812G0500004646.01	70	+
TRIDC5BG020760	TRIDC5BG021830	TuG1812G0500001300.01	TuG1812G0500001341.01	46	+
TRIDC5BG033730	TRIDC5BG034650	TuG1812G0500002301.01	TuG1812G0500002344.01	47	+
TRIDC5BG042230	TRIDC5BG042890	TuG1812G0500002920.01	TuG1812G0500002965.01	43	+
TRIDC5BG009670	TRIDC5BG010610	TuG1812G0500000610.01	TuG1812G0500000687.01	70	-
TRIDC5BG000060	TRIDC5BG000880	TuG1812G0500000018.01	TuG1812G0500000086.01	55	+
TRIDC5BG023200	TRIDC5BG024350	TuG1812G0500001578.01	TuG1812G0500001618.01	49	-
TRIDC5BG045500	TRIDC5BG046410	TuG1812G0500003123.01	TuG1812G0500003195.01	63	+
TRIDC5BG048370	TRIDC5BG048970	TuG1812G0500003368.01	TuG1812G0500003397.01	35	-
TRIDC5BG028830	TRIDC5BG029460	TuG1812G0500001909.01	TuG1812G0500001956.01	43	+
TRIDC5BG049610	TRIDC5BG050120	TuG1812G0500003408.01	TuG1812G0500003437.01	32	-
TRIDC5BG034680	TRIDC5BG035420	TuG1812G0500002345.01	TuG1812G0500002395.01	48	-
TRIDC5BG001150	TRIDC5BG002120	TuG1812G0500000100.01	TuG1812G0500000195.01	64	+
TRIDC5BG065780	TRIDC5BG066300	TuG1812G0500004516.01	TuG1812G0500004556.01	38	+
TRIDC5BG020340	TRIDC5BG021280	TuG1812G0500001418.01	TuG1812G0500001463.01	49	+
TRIDC6AG015830	TRIDC6AG019600	TuG1812G0600001231.01	TuG1812G0600001496.01	240	+
TRIDC6AG051470	TRIDC6AG052300	TuG1812G0600003661.01	TuG1812G0600003710.01	49	+
TRIDC6AG031570	TRIDC6AG032910	TuG1812G0600002007.01	TuG1812G0600002047.01	48	-
TRIDC6AG036210	TRIDC6AG046060	TuG1812G0600002629.01	TuG1812G0600003313.01	659	+
TRIDC6AG046230	TRIDC6AG051010	TuG1812G0600003314.01	TuG1812G0600003653.01	321	+
TRIDC6AG005840	TRIDC6AG007970	TuG1812G0600000495.01	TuG1812G0600000654.01	134	+
TRIDC6AG008050	TRIDC6AG015900	TuG1812G0600000681.01	TuG1812G0600001227.01	491	+
TRIDC6AG051960	TRIDC6AG058680	TuG1812G0600003732.01	TuG1812G0600004266.01	480	+
TRIDC6AG020720	TRIDC6AG022260	TuG1812G0600001557.01	TuG1812G0600001661.01	93	+
TRIDC6AG000070	TRIDC6AG001710	TuG1812G0600000028.01	TuG1812G0600000165.01	119	+
TRIDC6AG002160	TRIDC6AG006140	TuG1812G0600000165.01	TuG1812G0600000465.01	282	+
TRIDC6AG059280	TRIDC6AG061330	TuG1812G0600004311.01	TuG1812G0600004445.01	128	+
TRIDC6AG023570	TRIDC6AG025090	TuG1812G0600001744.01	TuG1812G0600001849.01	94	+
TRIDC6AG034070	TRIDC6AG035000	TuG1812G0600002479.01	TuG1812G0600002541.01	62	-
TRIDC6AG026660	TRIDC6AG027460	TuG1812G0600002312.01	TuG1812G0600001937.01	39	-
TRIDC6AG022660	TRIDC6AG023390	TuG1812G0600001665.01	TuG1812G0600001714.01	46	+
TRIDC6AG032790	TRIDC6AG033690	TuG1812G0600002009.01	TuG1812G0600002287.01	43	+
TRIDC6AG029750	TRIDC6AG031090	TuG1812G0600002265.01	TuG1812G0600002300.01	36	+
TRIDC6AG025320	TRIDC6AG026180	TuG1812G0600001884.01	TuG1812G0600002208.01	45	+
TRIDC6AG031340	TRIDC6AG032040	TuG1812G0600002369.01	TuG1812G0600002405.01	33	+
TRIDC6AG035190	TRIDC6AG035830	TuG1812G0600002579.01	TuG1812G0600002626.01	44	-
TRIDC6BG020990	TRIDC6BG025710	TuG1812G0600001178.01	TuG1812G0600001498.01	287	+
TRIDC6BG053930	TRIDC6BG059770	TuG1812G0600003314.01	TuG1812G0600003655.01	352	+
TRIDC6BG043070	TRIDC6BG047580	TuG1812G0600002630.01	TuG1812G0600002936.01	295	+
TRIDC6BG060280	TRIDC6BG061050	TuG1812G0600003663.01	TuG1812G0600003712.01	53	+
TRIDC6BG063380	TRIDC6BG068040	TuG1812G0600003886.01	TuG1812G0600004217.01	293	+
TRIDC6BG029030	TRIDC6BG030230	TuG1812G0600001744.01	TuG1812G0600001829.01	76	+
TRIDC6BG048350	TRIDC6BG053750	TuG1812G0600002986.01	TuG1812G0600003313.01	339	+
TRIDC6BG034280	TRIDC6BG035780	TuG1812G0600002074.01	TuG1812G0600002131.01	49	+
TRIDC6BG015470	TRIDC6BG016810	TuG1812G0600000866.01	TuG1812G0600000922.01	58	-
TRIDC6BG038690	TRIDC6BG039250	TuG1812G0600002006.01	TuG1812G0600002047.01	35	-
TRIDC6BG008360	TRIDC6BG011280	TuG1812G0600000495.01	TuG1812G0600000658.01	155	+
TRIDC6BG000080	TRIDC6BG006200	TuG1812G0600000002.01	TuG1812G0600000341.01	368	+
TRIDC6BG040580	TRIDC6BG041610	TuG1812G0600002480.01	TuG1812G0600002543.01	62	-
TRIDC6BG061110	TRIDC6BG063170	TuG1812G0600003751.01	TuG1812G0600003880.01	130	+
TRIDC6BG026570	TRIDC6BG028730	TuG1812G0600001557.01	TuG1812G0600001713.01	142	+
TRIDC6BG010620	TRIDC6BG015380	TuG1812G0600000621.01	TuG1812G0600000864.01	246	+
TRIDC6BG016440	TRIDC6BG020480	TuG1812G0600000928.01	TuG1812G0600001173.01	234	+
TRIDC6BG006590	TRIDC6BG008650	TuG1812G0600000357.01	TuG1812G0600000465.01	112	+
TRIDC6BG031550	TRIDC6BG032310	TuG1812G0600001884.01	TuG1812G0600002208.01	44	+
TRIDC6BG068920	TRIDC6BG069470	TuG1812G0600004225.01	TuG1812G0600004266.01	38	+
TRIDC6BG032720	TRIDC6BG033560	TuG1812G0600002311.01	TuG1812G0600001934.01	43	-
TRIDC6BG041830	TRIDC6BG043050	TuG1812G0600002568.01	TuG1812G0600002628.01	61	-
TRIDC6BG072470	TRIDC6BG073560	TuG1812G0600004345.01	TuG1812G0600004383.01	53	-
TRIDC6BG047690	TRIDC6BG048310	TuG1812G0600002941.01	TuG1812G0600002983.01	43	-
TRIDC6BG039300	TRIDC6BG039970	TuG1812G0600002009.01	TuG1812G0600002285.01	34	+
TRIDC6BG036850	TRIDC6BG037630	TuG1812G0600002383.01	TuG1812G0600002419.01	33	+
TRIDC6BG033960	TRIDC6BG034650	TuG1812G0600002268.01	TuG1812G0600002302.01	30	-
TRIDC7AG050600	TRIDC7AG052990	TuG1812G0700003973.01	TuG1812G0700004125.01	156	+
TRIDC7AG015350	TRIDC7AG017410	TuG1812G0700001364.01	TuG1812G0700001482.01	117	+
TRIDC7AG046720	TRIDC7AG047470	TuG1812G0700003575.01	TuG1812G0700003626.01	52	-
TRIDC7AG022680	TRIDC7AG031690	TuG1812G0700001925.01	TuG1812G0700002588.01	628	+
TRIDC7AG045410	TRIDC7AG046740	TuG1812G0700003627.01	TuG1812G0700003717.01	88	+
TRIDC7AG041690	TRIDC7AG042870	TuG1812G0700003231.01	TuG1812G0700003328.01	86	+
TRIDC7AG071620	TRIDC7AG073610	TuG1812G0700005512.01	TuG1812G0700005643.01	133	+
TRIDC7AG059350	TRIDC7AG061030	TuG1812G0700004634.01	TuG1812G0700004742.01	107	+
TRIDC7AG003920	TRIDC7AG009380	TuG1812G0700000478.01	TuG1812G0700000855.01	343	+
TRIDC7AG000010	TRIDC7AG000690	TuG1812G0700000001.01	TuG1812U0000258400.01	63	-
TRIDC7AG031580	TRIDC7AG035660	TuG1812G0700002612.01	TuG1812G0700002875.01	253	+
TRIDC7AG043740	TRIDC7AG045570	TuG1812G0700003439.01	TuG1812G0700003541.01	107	+
TRIDC7AG017550	TRIDC7AG021870	TuG1812G0700001504.01	TuG1812G0700001867.01	310	+
TRIDC7AG047580	TRIDC7AG049220	TuG1812G0700003718.01	TuG1812G0700003816.01	99	+
TRIDC7AG053950	TRIDC7AG055030	TuG1812G0700004234.01	TuG1812G0700004313.01	80	+
TRIDC7AG000760	TRIDC7AG001230	TuG1812G0700000109.01	TuG1812G0700000182.01	51	+
TRIDC7AG075070	TRIDC7AG078330	TuG1812G0700005745.01	TuG1812G0700006059.01	238	+
TRIDC7AG056930	TRIDC7AG058080	TuG1812G0700004414.01	TuG1812G0700004502.01	78	+
TRIDC7AG061360	TRIDC7AG062710	TuG1812G0700004745.01	TuG1812G0700004857.01	97	+
TRIDC7AG002870	TRIDC7AG003880	TuG1812G0700000330.01	TuG1812G0700000454.01	93	+
TRIDC7AG067050	TRIDC7AG069060	TuG1812G0700005143.01	TuG1812G0700005293.01	131	+
TRIDC7AG009750	TRIDC7AG010900	TuG1812G0700000857.01	TuG1812G0700000913.01	56	+
TRIDC7AG010900	TRIDC7AG015350	TuG1812G0700001002.01	TuG1812G0700001321.01	304	+
TRIDC7AG053350	TRIDC7AG054310	TuG1812G0700004136.01	TuG1812G0700004194.01	62	+
TRIDC7AG055050	TRIDC7AG055940	TuG1812G0700004318.01	TuG1812G0700004363.01	46	-
TRIDC7AG074060	TRIDC7AG074990	TuG1812G0700005657.01	TuG1812G0700005716.01	60	+
TRIDC7AG002460	TRIDC7AG003010	TuG1812G0700000189.01	TuG1812G0700000229.01	41	-
TRIDC7AG069150	TRIDC7AG071580	TuG1812G0700005323.01	TuG1812G0700005492.01	146	+
TRIDC7AG064580	TRIDC7AG065590	TuG1812G0700004972.01	TuG1812G0700005034.01	62	+
TRIDC7AG035430	TRIDC7AG035940	TuG1812G0700002909.01	TuG1812G0700002938.01	30	+
TRIDC7AG058000	TRIDC7AG059240	TuG1812G0200006396.01	TuG1812G0700004604.01	85	+
TRIDC7AG036820	TRIDC7AG038170	TuG1812G0700003082.01	TuG1812G0700003134.01	49	+
TRIDC7AG056000	TRIDC7AG056610	TuG1812G0700004364.01	TuG1812G0700004406.01	36	+
TRIDC7AG036330	TRIDC7AG037130	TuG1812G0700003191.01	TuG1812G0700003223.01	31	+
TRIDC7AG001270	TRIDC7AG002240	TuG1812G0700000231.01	TuG1812G0700000322.01	72	+
TRIDC7AG014380	TRIDC7AG014980	TuG1812G0700001325.01	TuG1812G0700001362.01	37	-
TRIDC7AG043160	TRIDC7AG044030	TuG1812G0700003369.01	TuG1812G0700003412.01	46	+
TRIDC7AG065940	TRIDC7AG066950	TuG1812G0700005036.01	TuG1812G0700005101.01	60	+
TRIDC7AG009310	TRIDC7AG009730	TuG1812G0700000917.01	TuG1812G0700000974.01	41	+
TRIDC7AG049260	TRIDC7AG050560	TuG1812G0700003846.01	TuG1812G0700003924.01	78	+
TRIDC7AG062740	TRIDC7AG063940	TuG1812G0700004881.01	TuG1812G0700004961.01	66	+
TRIDC7BG003310	TRIDC7BG012150	TuG1812G0700001305.01	TuG1812G0700001866.01	528	+
TRIDC7BG060850	TRIDC7BG063460	TuG1812G0700005142.01	TuG1812G0700005293.01	145	+
TRIDC7BG048400	TRIDC7BG050690	TuG1812G0700004366.01	TuG1812G0700004502.01	130	+
TRIDC7BG033060	TRIDC7BG034120	TuG1812G0700003242.01	TuG1812G0700003329.01	76	+
TRIDC7BG037370	TRIDC7BG038160	TuG1812G0700003627.01	TuG1812G0700003678.01	50	+
TRIDC7BG038410	TRIDC7BG040010	TuG1812G0700003718.01	TuG1812G0700003816.01	95	-
TRIDC7BG050580	TRIDC7BG051560	TuG1812G0200006396.01	TuG1812G0700004587.01	66	+
TRIDC7BG013040	TRIDC7BG017600	TuG1812G0700001925.01	TuG1812G0700002266.01	327	+
TRIDC7BG059460	TRIDC7BG060740	TuG1812G0700005036.01	TuG1812G0700005100.01	68	+
TRIDC7BG065370	TRIDC7BG066850	TuG1812G0700005438.01	TuG1812G0700005496.01	60	+
TRIDC7BG000500	TRIDC7BG003690	TuG1812G0700001093.01	TuG1812G0700001288.01	196	+
TRIDC7BG017890	TRIDC7BG019160	TuG1812G0700002272.01	TuG1812G0700002371.01	87	+
TRIDC7BG020210	TRIDC7BG021670	TuG1812G0700002434.01	TuG1812G0700002537.01	99	+
TRIDC7BG044860	TRIDC7BG045610	TuG1812G0700004088.01	TuG1812G0700004129.01	46	+
TRIDC7BG023800	TRIDC7BG027020	TuG1812G0700002676.01	TuG1812G0700002877.01	191	+
TRIDC7BG029200	TRIDC7BG030480	TuG1812G0700002964.01	TuG1812G0700003003.01	44	+
TRIDC7BG066900	TRIDC7BG069990	TuG1812G0700005514.01	TuG1812G0700005651.01	136	+
TRIDC7BG041410	TRIDC7BG043320	TuG1812G0700003950.01	TuG1812G0700004096.01	133	-
TRIDC7BG022840	TRIDC7BG023650	TuG1812G0700002542.01	TuG1812G0700002591.01	45	-
TRIDC7BG046730	TRIDC7BG048590	TuG1812G0700004236.01	TuG1812G0700004363.01	121	+
TRIDC7BG043210	TRIDC7BG044600	TuG1812G0700003845.01	TuG1812G0700003924.01	87	-
TRIDC7BG054420	TRIDC7BG056190	TuG1812G0700004745.01	TuG1812G0700004857.01	104	+
TRIDC7BG063560	TRIDC7BG065310	TuG1812G0700005329.01	TuG1812G0700005425.01	92	+
TRIDC7BG073240	TRIDC7BG074780	TuG1812G0700005870.01	TuG1812G0700005952.01	65	-
TRIDC7BG052190	TRIDC7BG053960	TuG1812G0700004634.01	TuG1812G0700004740.01	105	+
TRIDC7BG021810	TRIDC7BG022950	TuG1812G0700002612.01	TuG1812G0700002667.01	62	-
TRIDC7BG040150	TRIDC7BG040990	TuG1812G0700003575.01	TuG1812G0700003625.01	52	+
TRIDC7BG056320	TRIDC7BG057750	TuG1812G0700004883.01	TuG1812G0700005001.01	101	+
TRIDC7BG019170	TRIDC7BG019830	TuG1812G0700002392.01	TuG1812G0700002433.01	37	+
TRIDC7BG029300	TRIDC7BG030120	TuG1812G0700003146.01	TuG1812G0700003189.01	38	-
TRIDC7BG046040	TRIDC7BG046840	TuG1812G0700004134.01	TuG1812G0700004194.01	55	+
TRIDC7BG045620	TRIDC7BG046030	TuG1812G0700004195.01	TuG1812G0700004229.01	36	+
TRIDC7BG034950	TRIDC7BG036390	TuG1812G0700003437.01	TuG1812G0700003514.01	79	+
TRIDC7BG034430	TRIDC7BG034930	TuG1812G0700003369.01	TuG1812G0700003412.01	37	+
#FF0000*TRIDC1AG033580	TRIDC1AG033580	TuG1812G0100002612.01	TuG1812G0100002612.01	10	+
#FF0000*TRIDC1AG038860	TRIDC1AG038860	TuG1812G0100003006.01	TuG1812G0100003006.01	10	+
#FF0000*TRIDC1AG008490	TRIDC1AG008490	TuG1812G0100000785.01	TuG1812G0100000785.01	10	+
#FF0000*TRIDC1BG044070	TRIDC1BG044070	TuG1812G0100003006.01	TuG1812G0100003006.01	10	+
#FF0000*TRIDC1BG010590	TRIDC1BG010590	TuG1812G0100000785.01	TuG1812G0100000785.01	10	+
#FF0000*TRIDC2AG039030	TRIDC2AG039030	TuG1812G0200003217.01	TuG1812G0200003217.01	10	+
#FF0000*TRIDC2BG042100	TRIDC2BG042100	TuG1812G0200003217.01	TuG1812G0200003217.01	10	+
#FF0000*TRIDC3AG011010	TRIDC3AG011010	TuG1812G0300001019.01	TuG1812G0300001019.01	10	+
#FF0000*TRIDC3AG045310	TRIDC3AG045310	TuG1812G0300003543.01	TuG1812G0300003543.01	10	+
#FF0000*TRIDC3BG056180	TRIDC3BG056180	TuG1812G0300003858.01	TuG1812G0300003858.01	10	+
#FF0000*TRIDC3BG026720	TRIDC3BG026720	TuG1812G0300001934.01	TuG1812G0300001934.01	10	+
#FF0000*TRIDC4AG047140	TRIDC4AG047140	TuG1812G0400000082.01	TuG1812G0400000082.01	10	+
#FF0000*TRIDC4AG055210	TRIDC4AG055210	TuG1812G0400003452.01	TuG1812G0400003452.01	10	+
#FF0000*TRIDC4AG055220	TRIDC4AG055220	TuG1812G0400003451.01	TuG1812G0400003451.01	10	+
#FF0000*TRIDC4AG037060	TRIDC4AG037060	TuG1812G0400000759.01	TuG1812G0400000759.01	10	+
#FF0000*TRIDC4AG014690	TRIDC4AG014690	TuG1812G0400002406.01	TuG1812G0400002406.01	10	+
#FF0000*TRIDC4BG012220	TRIDC4BG012220	TuG1812G0400000773.01	TuG1812G0400000773.01	10	+
#FF0000*TRIDC4BG012450	TRIDC4BG012450	TuG1812G0400000759.01	TuG1812G0400000759.01	10	+
#FF0000*TRIDC4BG039680	TRIDC4BG039680	TuG1812G0400002679.01	TuG1812G0400002679.01	10	+
#FF0000*TRIDC5AG073450	TRIDC5AG073450	TuG1812G0500005314.01	TuG1812G0500005314.01	10	+
#FF0000*TRIDC7AG029300	TRIDC7AG029300	TuG1812G0700002435.01	TuG1812G0700002435.01	10	+
#FF0000*TRIDC7BG020220	TRIDC7BG020220	TuG1812G0700002435.01	TuG1812G0700002435.01	10	+
