# Supplementary material for: Genome-wide identification and characterization of the Lateral Organ Boundaries Domain (LBD) gene family in polyploid wheat and related species
Source: PeerJ. 2021 Aug 11;9:e11811. doi: 10.7717/peerj.11811 (PMC8364319; doi:10.7717/peerj.11811)
Supplement: Supplemental Information 10 [file peerj-09-11811-s010.zip › Macro-collinearity gene file/wheat.Td.anchors.simple]

TraesCS1A02G135100	TraesCS1A02G446100	TRIDC1AG019870	TRIDC1AG065470	2861	+
TraesCS1A02G003300	TraesCS1A02G046100	TRIDC1AG000190	TRIDC1AG005350	378	+
TraesCS1A02G092200	TraesCS1A02G122000	TRIDC1AG013120	TRIDC1AG017340	268	-
TraesCS1A02G046300	TraesCS1A02G091700	TRIDC1AG006140	TRIDC1AG013110	397	+
TraesCS1A02G122200	TraesCS1A02G129400	TRIDC1AG017390	TRIDC1AG018710	65	+
TraesCS1A02G129500	TraesCS1A02G134800	TRIDC1AG018770	TRIDC1AG019850	52	-
TraesCS1A02G356300	TraesCS1A02G445800	TRIDC1BG059980	TRIDC1BG074700	862	+
TraesCS1A02G238700	TraesCS1A02G343700	TRIDC1BG041250	TRIDC1BG057530	998	+
TraesCS1A02G023205	TraesCS1A02G090500	TRIDC1BG003130	TRIDC1BG015500	650	+
TraesCS1A02G190500	TraesCS1A02G232900	TRIDC1BG034290	TRIDC1BG040430	398	+
TraesCS1A02G105300	TraesCS1A02G129600	TRIDC1BG018600	TRIDC1BG023460	237	+
TraesCS1A02G139700	TraesCS1A02G172100	TRIDC1BG025500	TRIDC1BG031510	307	+
TraesCS1A02G099600	TraesCS1A02G104900	TRIDC1BG015850	TRIDC1BG016940	56	+
TraesCS1A02G344600	TraesCS1A02G351000	TRIDC1BG057900	TRIDC1BG059060	64	+
TraesCS1A02G184500	TraesCS1A02G189300	TRIDC1BG032170	TRIDC1BG032990	48	+
TraesCS1A02G129800	TraesCS1A02G140300	TRIDC1BG022680	TRIDC1BG025480	108	-
TraesCS1A02G089100	TraesCS1A02G099500	TRIDC1BG016960	TRIDC1BG018520	97	+
TraesCS1A02G233200	TraesCS1A02G238300	TRIDC1BG040520	TRIDC1BG041200	46	-
TraesCS1A02G175700	TraesCS1A02G183100	TRIDC1BG033110	TRIDC1BG034090	68	-
TraesCS1A02G351100	TraesCS1A02G356200	TRIDC1BG059080	TRIDC1BG059970	50	-
TraesCS1A02G002000	TraesCS1A02G010400	TRIDC1BG000060	TRIDC1BG002070	111	+
TraesCS1B02G406900	TraesCS1B02G472300	TRIDC1AG056130	TRIDC1AG064310	541	+
TraesCS1B02G251200	TraesCS1B02G365200	TRIDC1AG036090	TRIDC1AG051810	1045	+
TraesCS1B02G052900	TraesCS1B02G107800	TRIDC1AG004580	TRIDC1AG012660	462	+
TraesCS1B02G157000	TraesCS1B02G184200	TRIDC1AG021000	TRIDC1AG025600	249	+
TraesCS1B02G110400	TraesCS1B02G116500	TRIDC1AG015620	TRIDC1AG016270	44	-
TraesCS1B02G006400	TraesCS1B02G012000	TRIDC1AG000320	TRIDC1AG001070	61	+
TraesCS1B02G128400	TraesCS1B02G141200	TRIDC1AG013120	TRIDC1AG015560	135	-
TraesCS1B02G205800	TraesCS1B02G250500	TRIDC1AG028920	TRIDC1AG035930	437	+
TraesCS1B02G141400	TraesCS1B02G156600	TRIDC1AG017390	TRIDC1AG020870	153	+
TraesCS1B02G044800	TraesCS1B02G049900	TRIDC1AG003990	TRIDC1AG004470	38	+
TraesCS1B02G028900	TraesCS1B02G042300	TRIDC1AG002220	TRIDC1AG003760	111	+
TraesCS1B02G372400	TraesCS1B02G404200	TRIDC1AG052430	TRIDC1AG056100	270	+
TraesCS1B02G365300	TraesCS1B02G372300	TRIDC1AG051830	TRIDC1AG052400	53	-
TraesCS1B02G197600	TraesCS1B02G204900	TRIDC1AG026800	TRIDC1AG027770	67	-
TraesCS1B02G191800	TraesCS1B02G197400	TRIDC1AG027800	TRIDC1AG028750	56	+
TraesCS1B02G475000	TraesCS1B02G481200	TRIDC1AG064450	TRIDC1AG065470	62	+
TraesCS1B02G014800	TraesCS1B02G025800	TRIDC1AG001070	TRIDC1AG002140	93	+
TraesCS1B02G185000	TraesCS1B02G188400	TRIDC1AG025690	TRIDC1AG026160	33	-
TraesCS1B02G124800	TraesCS1B02G128100	TRIDC1AG016330	TRIDC1AG016890	35	+
TraesCS1B02G028900	TraesCS1B02G123200	TRIDC1BG003130	TRIDC1BG017960	853	+
TraesCS1B02G149400	TraesCS1B02G404200	TRIDC1BG023500	TRIDC1BG064550	2428	+
TraesCS1B02G407300	TraesCS1B02G481400	TRIDC1BG064650	TRIDC1BG074810	651	+
TraesCS1B02G005200	TraesCS1B02G022200	TRIDC1BG000730	TRIDC1BG002590	149	+
TraesCS1B02G022900	TraesCS1B02G027300	TRIDC1BG002640	TRIDC1BG003080	36	-
TraesCS1B02G128400	TraesCS1B02G149000	TRIDC1BG018770	TRIDC1BG023460	211	+
TraesCS1B02G123400	TraesCS1B02G128300	TRIDC1BG017970	TRIDC1BG018750	51	-
TraesCS1B02G000400	TraesCS1B02G006000	TRIDC1BG000030	TRIDC1BG000870	53	-
TraesCS1D02G360100	TraesCS1D02G445800	TRIDC1AG052430	TRIDC1AG064160	762	+
TraesCS1D02G239200	TraesCS1D02G291900	TRIDC1AG036090	TRIDC1AG043880	510	+
TraesCS1D02G111700	TraesCS1D02G122800	TRIDC1AG013120	TRIDC1AG014840	100	-
TraesCS1D02G100300	TraesCS1D02G107400	TRIDC1AG016330	TRIDC1AG017350	67	-
TraesCS1D02G139400	TraesCS1D02G161900	TRIDC1AG021000	TRIDC1AG025290	216	+
TraesCS1D02G006500	TraesCS1D02G090200	TRIDC1AG001060	TRIDC1AG012660	723	+
TraesCS1D02G194000	TraesCS1D02G234100	TRIDC1AG028780	TRIDC1AG035030	395	+
TraesCS1D02G162200	TraesCS1D02G168900	TRIDC1AG025690	TRIDC1AG027020	72	-
TraesCS1D02G449100	TraesCS1D02G454900	TRIDC1AG064490	TRIDC1AG065470	60	+
TraesCS1D02G354100	TraesCS1D02G360200	TRIDC1AG051830	TRIDC1AG052400	49	-
TraesCS1D02G298300	TraesCS1D02G353700	TRIDC1AG044390	TRIDC1AG051790	494	+
TraesCS1D02G234700	TraesCS1D02G238900	TRIDC1AG035120	TRIDC1AG035930	45	-
TraesCS1D02G186700	TraesCS1D02G193800	TRIDC1AG027800	TRIDC1AG028750	63	-
TraesCS1D02G124100	TraesCS1D02G130900	TRIDC1AG017680	TRIDC1AG019100	67	-
TraesCS1D02G000100	TraesCS1D02G003200	TRIDC1AG000320	TRIDC1AG001070	45	-
TraesCS1D02G135500	TraesCS1D02G139000	TRIDC1AG018920	TRIDC1AG020290	50	+
TraesCS1D02G092200	TraesCS1D02G097200	TRIDC1AG015620	TRIDC1AG016280	39	-
TraesCS1D02G292100	TraesCS1D02G297200	TRIDC1AG043770	TRIDC1AG044340	43	-
TraesCS1D02G131200	TraesCS1D02G135400	TRIDC1AG019880	TRIDC1AG020870	45	+
TraesCS1D02G298300	TraesCS1D02G454500	TRIDC1BG050280	TRIDC1BG074700	1478	+
TraesCS1D02G192400	TraesCS1D02G291900	TRIDC1BG034250	TRIDC1BG049520	960	+
TraesCS1D02G131200	TraesCS1D02G162000	TRIDC1BG023500	TRIDC1BG030420	312	+
TraesCS1D02G022700	TraesCS1D02G124000	TRIDC1BG003130	TRIDC1BG021910	994	+
TraesCS1D02G184100	TraesCS1D02G194600	TRIDC1BG032120	TRIDC1BG033450	92	-
TraesCS1D02G006500	TraesCS1D02G017600	TRIDC1BG001630	TRIDC1BG002590	86	+
TraesCS1D02G292000	TraesCS1D02G298100	TRIDC1BG049580	TRIDC1BG050250	49	-
TraesCS1D02G164100	TraesCS1D02G169200	TRIDC1BG030920	TRIDC1BG032050	54	-
TraesCS1D02G000100	TraesCS1D02G003400	TRIDC1BG000940	TRIDC1BG001970	51	-
TraesCS1D02G171800	TraesCS1D02G175300	TRIDC1BG030430	TRIDC1BG030850	32	-
TraesCS1D02G124200	TraesCS1D02G130800	TRIDC1BG021640	TRIDC1BG024360	85	-
TraesCS1D02G018400	TraesCS1D02G022400	TRIDC1BG002640	TRIDC1BG003070	34	-
TraesCS1D02G178700	TraesCS1D02G184000	TRIDC4AG059820	TRIDC4AG060400	51	+
TraesCS2A02G234100	TraesCS2A02G238900	TRIDC2AG031450	TRIDC2AG032660	45	+
TraesCS2A02G007100	TraesCS2A02G226200	TRIDC2AG000710	TRIDC2AG030240	1969	+
TraesCS2A02G253600	TraesCS2A02G319800	TRIDC2AG035570	TRIDC2AG046590	626	+
TraesCS2A02G345300	TraesCS2A02G553600	TRIDC2AG050020	TRIDC2AG077310	1878	+
TraesCS2A02G239100	TraesCS2A02G253500	TRIDC2AG032760	TRIDC2AG035410	131	-
TraesCS2A02G565400	TraesCS2A02G590900	TRIDC2AG078060	TRIDC2AG081400	237	-
TraesCS2A02G226500	TraesCS2A02G233700	TRIDC2AG030260	TRIDC2AG031590	62	-
TraesCS2A02G320000	TraesCS2A02G339500	TRIDC2AG047430	TRIDC2AG049870	176	-
TraesCS2A02G340100	TraesCS2A02G344900	TRIDC2AG046730	TRIDC2AG047400	43	+
TraesCS2A02G000200	TraesCS2A02G006900	TRIDC2AG000010	TRIDC2AG000660	49	-
TraesCS2A02G558100	TraesCS2A02G561700	TRIDC2AG081410	TRIDC2AG082110	41	-
TraesCS2A02G234200	TraesCS2A02G240300	TRIDC2BG035440	TRIDC2BG037730	67	-
TraesCS2A02G255400	TraesCS2A02G268300	TRIDC2BG039770	TRIDC2BG041690	122	-
TraesCS2A02G184000	TraesCS2A02G195800	TRIDC2BG027740	TRIDC2BG029630	113	-
TraesCS2A02G558100	TraesCS2A02G584328	TRIDC2BG087300	TRIDC2BG091170	258	-
TraesCS2A02G345300	TraesCS2A02G553700	TRIDC2BG052950	TRIDC2BG084820	2001	+
TraesCS2A02G196000	TraesCS2A02G226300	TRIDC2BG029660	TRIDC2BG033920	284	+
TraesCS2A02G005200	TraesCS2A02G170800	TRIDC2BG000470	TRIDC2BG025660	1586	+
TraesCS2A02G268400	TraesCS2A02G319500	TRIDC2BG041700	TRIDC2BG049390	482	+
TraesCS2A02G243400	TraesCS2A02G255300	TRIDC2BG038170	TRIDC2BG039760	97	+
TraesCS2A02G320000	TraesCS2A02G339500	TRIDC2BG049940	TRIDC2BG052860	189	-
TraesCS2A02G226400	TraesCS2A02G233700	TRIDC2BG033930	TRIDC2BG035760	70	-
TraesCS2A02G584400	TraesCS2A02G593900	TRIDC2BG085580	TRIDC2BG086930	87	-
TraesCS2A02G171000	TraesCS2A02G176100	TRIDC2BG025740	TRIDC2BG026340	50	-
TraesCS2A02G176200	TraesCS2A02G183900	TRIDC2BG026360	TRIDC2BG027730	75	+
TraesCS2A02G554100	TraesCS2A02G557400	TRIDC2BG084780	TRIDC2BG085540	39	-
TraesCS2A02G340400	TraesCS2A02G344800	TRIDC2BG049450	TRIDC2BG049900	38	+
TraesCS2B02G602000	TraesCS2B02G616000	TRIDC2AG078960	TRIDC2AG080750	129	+
TraesCS2B02G210700	TraesCS2B02G223400	TRIDC2AG023450	TRIDC2AG025180	117	-
TraesCS2B02G069400	TraesCS2B02G210600	TRIDC2AG006090	TRIDC2AG023440	1203	+
TraesCS2B02G287200	TraesCS2B02G587200	TRIDC2AG038410	TRIDC2AG077310	2653	+
TraesCS2B02G223700	TraesCS2B02G262700	TRIDC2AG025220	TRIDC2AG032660	380	+
TraesCS2B02G024500	TraesCS2B02G068800	TRIDC2AG001700	TRIDC2AG006020	343	+
TraesCS2B02G593000	TraesCS2B02G599600	TRIDC2AG078130	TRIDC2AG078850	60	+
TraesCS2B02G275200	TraesCS2B02G287100	TRIDC2AG035760	TRIDC2AG038200	111	-
TraesCS2B02G018200	TraesCS2B02G023800	TRIDC2AG000080	TRIDC2AG000660	42	+
TraesCS2B02G587900	TraesCS2B02G592500	TRIDC2AG077360	TRIDC2AG077990	42	-
TraesCS2B02G258200	TraesCS2B02G273100	TRIDC2AG032760	TRIDC2AG035080	121	-
TraesCS2B02G618300	TraesCS2B02G625500	TRIDC2AG081510	TRIDC2AG082430	60	+
TraesCS2B02G626300	TraesCS2B02G630000	TRIDC2AG080940	TRIDC2AG081400	33	-
TraesCS2B02G008900	TraesCS2B02G013700	TRIDC2AG000680	TRIDC2AG001260	45	-
TraesCS2B02G202600	TraesCS2B02G258500	TRIDC2BG026360	TRIDC2BG036270	540	+
TraesCS2B02G275200	TraesCS2B02G616000	TRIDC2BG039980	TRIDC2BG088960	3168	+
TraesCS2B02G010000	TraesCS2B02G017700	TRIDC2BG000430	TRIDC2BG001130	63	-
TraesCS2B02G024000	TraesCS2B02G068900	TRIDC2BG001850	TRIDC2BG006840	380	+
TraesCS2B02G073800	TraesCS2B02G197200	TRIDC2BG007610	TRIDC2BG025660	1129	+
TraesCS2B02G265100	TraesCS2B02G273500	TRIDC2BG038090	TRIDC2BG039540	81	+
TraesCS2B02G001600	TraesCS2B02G008500	TRIDC2BG001210	TRIDC2BG001840	60	+
TraesCS2B02G069400	TraesCS2B02G073500	TRIDC2BG006910	TRIDC2BG007570	42	-
TraesCS2B02G258600	TraesCS2B02G262900	TRIDC2BG036370	TRIDC2BG037750	42	+
TraesCS2B02G617200	TraesCS2B02G624100	TRIDC2BG090570	TRIDC2BG091280	54	+
TraesCS2B02G197400	TraesCS2B02G202500	TRIDC2BG025720	TRIDC2BG026340	51	-
TraesCS2D02G047100	TraesCS2D02G191800	TRIDC2AG005050	TRIDC2AG023440	1257	+
TraesCS2D02G255900	TraesCS2D02G267300	TRIDC2AG035760	TRIDC2AG038360	114	-
TraesCS2D02G192000	TraesCS2D02G203800	TRIDC2AG023450	TRIDC2AG025180	113	-
TraesCS2D02G267400	TraesCS2D02G558000	TRIDC2AG038410	TRIDC2AG077310	2616	+
TraesCS2D02G240400	TraesCS2D02G246800	TRIDC2AG034350	TRIDC2AG035460	60	-
TraesCS2D02G008000	TraesCS2D02G014900	TRIDC2AG000680	TRIDC2AG001540	65	+
TraesCS2D02G593400	TraesCS2D02G599400	TRIDC2AG078720	TRIDC2AG079570	60	+
TraesCS2D02G017600	TraesCS2D02G031200	TRIDC2AG001630	TRIDC2AG003020	105	+
TraesCS2D02G558100	TraesCS2D02G562900	TRIDC2AG077360	TRIDC2AG078030	44	-
TraesCS2D02G214500	TraesCS2D02G242500	TRIDC2AG026870	TRIDC2AG032660	274	+
TraesCS2D02G030900	TraesCS2D02G044700	TRIDC2AG003400	TRIDC2AG004870	114	+
TraesCS2D02G567500	TraesCS2D02G574300	TRIDC2AG081410	TRIDC2AG082430	64	+
TraesCS2D02G204100	TraesCS2D02G208800	TRIDC2AG025220	TRIDC2AG026110	53	+
TraesCS2D02G575100	TraesCS2D02G593100	TRIDC2AG079570	TRIDC2AG081400	149	-
TraesCS2D02G248000	TraesCS2D02G254000	TRIDC2AG032760	TRIDC2AG034250	63	-
TraesCS2D02G000100	TraesCS2D02G004900	TRIDC2AG000080	TRIDC2AG000660	40	-
TraesCS2D02G208900	TraesCS2D02G214300	TRIDC2AG025810	TRIDC2AG026860	59	-
TraesCS2D02G030900	TraesCS2D02G119700	TRIDC2BG004010	TRIDC2BG017280	826	+
TraesCS2D02G248000	TraesCS2D02G566000	TRIDC2BG038170	TRIDC2BG086470	3032	+
TraesCS2D02G234700	TraesCS2D02G238300	TRIDC2BG036630	TRIDC2BG037730	34	+
TraesCS2D02G183600	TraesCS2D02G208800	TRIDC2BG026360	TRIDC2BG030550	243	+
TraesCS2D02G120100	TraesCS2D02G178600	TRIDC2BG017340	TRIDC2BG025670	533	+
TraesCS2D02G214500	TraesCS2D02G235000	TRIDC2BG031300	TRIDC2BG034660	199	+
TraesCS2D02G005200	TraesCS2D02G031600	TRIDC2BG000440	TRIDC2BG003610	249	+
TraesCS2D02G593400	TraesCS2D02G599400	TRIDC2BG086950	TRIDC2BG087860	58	+
TraesCS2D02G568100	TraesCS2D02G573400	TRIDC2BG090540	TRIDC2BG091310	52	+
TraesCS2D02G573600	TraesCS2D02G592900	TRIDC2BG087890	TRIDC2BG090430	182	-
TraesCS2D02G178700	TraesCS2D02G183500	TRIDC2BG025740	TRIDC2BG026340	48	-
TraesCS2D02G208900	TraesCS2D02G214300	TRIDC2BG030370	TRIDC2BG031280	55	-
TraesCS2D02G240900	TraesCS2D02G246900	TRIDC2BG035870	TRIDC2BG037750	62	-
TraesCS3A02G029500	TraesCS3A02G131000	TRIDC3AG003310	TRIDC3AG016350	881	+
TraesCS3A02G323200	TraesCS3A02G489100	TRIDC3AG046450	TRIDC3AG068810	1502	+
TraesCS3A02G140000	TraesCS3A02G198400	TRIDC3AG018460	TRIDC3AG028790	540	+
TraesCS3A02G198900	TraesCS3A02G294700	TRIDC3AG028900	TRIDC3AG043540	905	+
TraesCS3A02G131500	TraesCS3A02G139300	TRIDC3AG017410	TRIDC3AG018420	69	-
TraesCS3A02G307900	TraesCS3A02G314500	TRIDC3AG016470	TRIDC3AG017370	61	+
TraesCS3A02G294900	TraesCS3A02G306900	TRIDC3AG043550	TRIDC3AG045330	119	-
TraesCS3A02G489500	TraesCS3A02G539600	TRIDC3AG069970	TRIDC3AG076220	427	+
TraesCS3A02G314900	TraesCS3A02G323100	TRIDC3AG045350	TRIDC3AG046390	76	-
TraesCS3A02G000300	TraesCS3A02G030100	TRIDC3AG000010	TRIDC3AG003270	243	-
TraesCS3A02G323200	TraesCS3A02G463700	TRIDC3BG052830	TRIDC3BG074320	1325	+
TraesCS3A02G505100	TraesCS3A02G539200	TRIDC3BG082730	TRIDC3BG087740	310	+
TraesCS3A02G131700	TraesCS3A02G135400	TRIDC3BG023640	TRIDC3BG024140	36	+
TraesCS3A02G164300	TraesCS3A02G170900	TRIDC3BG026650	TRIDC3BG027730	60	-
TraesCS3A02G247900	TraesCS3A02G294700	TRIDC3BG041550	TRIDC3BG049570	470	+
TraesCS3A02G489300	TraesCS3A02G504500	TRIDC3BG079060	TRIDC3BG081900	155	+
TraesCS3A02G171400	TraesCS3A02G191900	TRIDC3BG027620	TRIDC3BG030360	183	+
TraesCS3A02G466700	TraesCS3A02G489100	TRIDC3BG074530	TRIDC3BG078010	197	+
TraesCS3A02G314900	TraesCS3A02G323100	TRIDC3BG051420	TRIDC3BG052820	82	-
TraesCS3A02G243700	TraesCS3A02G247600	TRIDC3BG040800	TRIDC3BG041540	43	-
TraesCS3A02G003000	TraesCS3A02G019400	TRIDC3BG000880	TRIDC3BG002620	123	+
TraesCS3A02G204200	TraesCS3A02G243300	TRIDC3BG034700	TRIDC3BG040770	366	+
TraesCS3A02G074600	TraesCS3A02G131000	TRIDC3BG012390	TRIDC3BG021240	545	+
TraesCS3A02G048700	TraesCS3A02G074000	TRIDC3BG007260	TRIDC3BG012010	249	+
TraesCS3A02G020300	TraesCS3A02G031400	TRIDC3BG002690	TRIDC3BG004070	99	-
TraesCS3A02G294900	TraesCS3A02G306800	TRIDC3BG049630	TRIDC3BG051390	118	-
TraesCS3A02G144000	TraesCS3A02G149900	TRIDC3BG024340	TRIDC3BG025290	58	+
TraesCS3A02G157900	TraesCS3A02G162400	TRIDC3BG025690	TRIDC3BG026340	38	-
TraesCS3A02G150100	TraesCS3A02G156000	TRIDC3BG030390	TRIDC3BG031280	52	+
TraesCS3A02G032500	TraesCS3A02G048600	TRIDC3BG004870	TRIDC3BG007330	151	-
TraesCS3A02G310800	TraesCS3A02G314300	TRIDC3BG022340	TRIDC3BG022960	36	-
TraesCS3A02G198300	TraesCS3A02G203700	TRIDC3BG032070	TRIDC3BG034150	66	+
TraesCS3A02G194800	TraesCS3A02G199600	TRIDC3BG033080	TRIDC3BG034510	52	+
TraesCS3A02G190700	TraesCS3A02G195200	TRIDC3BG031340	TRIDC3BG032550	43	+
TraesCS3A02G139900	TraesCS3A02G143400	TRIDC3BG022990	TRIDC3BG023530	32	-
TraesCS3B02G271600	TraesCS3B02G276500	TRIDC3AG036290	TRIDC3AG037150	49	-
TraesCS3B02G283800	TraesCS3B02G512900	TRIDC3AG037790	TRIDC3AG066350	2018	+
TraesCS3B02G235000	TraesCS3B02G271200	TRIDC3AG030620	TRIDC3AG036600	352	+
TraesCS3B02G202300	TraesCS3B02G223900	TRIDC3AG023770	TRIDC3AG027950	208	+
TraesCS3B02G006300	TraesCS3B02G016500	TRIDC3AG001530	TRIDC3AG002760	83	-
TraesCS3B02G169700	TraesCS3B02G185400	TRIDC3AG019100	TRIDC3AG021580	145	+
TraesCS3B02G053700	TraesCS3B02G153500	TRIDC3AG005510	TRIDC3AG016810	807	+
TraesCS3B02G016600	TraesCS3B02G027500	TRIDC3AG000010	TRIDC3AG001250	95	+
TraesCS3B02G515100	TraesCS3B02G567100	TRIDC3AG066400	TRIDC3AG071620	389	+
TraesCS3B02G033100	TraesCS3B02G054200	TRIDC3AG003310	TRIDC3AG005470	170	-
TraesCS3B02G153800	TraesCS3B02G161200	TRIDC3AG016850	TRIDC3AG017780	65	-
TraesCS3B02G189700	TraesCS3B02G195500	TRIDC3AG021610	TRIDC3AG022350	46	+
TraesCS3B02G574000	TraesCS3B02G602200	TRIDC3AG071880	TRIDC3AG075350	239	+
TraesCS3B02G162100	TraesCS3B02G169400	TRIDC3AG017800	TRIDC3AG019010	69	-
TraesCS3B02G195700	TraesCS3B02G201900	TRIDC3AG022500	TRIDC3AG023490	59	-
TraesCS3B02G224400	TraesCS3B02G232500	TRIDC3AG027580	TRIDC3AG030300	81	-
TraesCS3B02G276600	TraesCS3B02G281600	TRIDC3AG037160	TRIDC3AG037780	45	+
TraesCS3B02G235100	TraesCS3B02G526100	TRIDC3BG035150	TRIDC3BG076790	2635	+
TraesCS3B02G000100	TraesCS3B02G016500	TRIDC3BG000080	TRIDC3BG001990	137	+
TraesCS3B02G016700	TraesCS3B02G050900	TRIDC3BG003020	TRIDC3BG007260	304	+
TraesCS3B02G086300	TraesCS3B02G177000	TRIDC3BG011760	TRIDC3BG025290	845	+
TraesCS3B02G220400	TraesCS3B02G234900	TRIDC3BG031340	TRIDC3BG035130	138	+
TraesCS3B02G053200	TraesCS3B02G085300	TRIDC3BG006790	TRIDC3BG011490	273	+
TraesCS3B02G528400	TraesCS3B02G602300	TRIDC3BG076980	TRIDC3BG086680	629	+
TraesCS3B02G194000	TraesCS3B02G220000	TRIDC3BG026490	TRIDC3BG030360	240	+
TraesCS3B02G603800	TraesCS3B02G612100	TRIDC3BG086720	TRIDC3BG087740	67	-
TraesCS3B02G177100	TraesCS3B02G182500	TRIDC3BG030390	TRIDC3BG031280	50	+
TraesCS3B02G189700	TraesCS3B02G193600	TRIDC3BG025640	TRIDC3BG026240	33	-
TraesCS3B02G050300	TraesCS3B02G054400	TRIDC3BG004220	TRIDC3BG004900	45	-
TraesCS3B02G186000	TraesCS3B02G189500	TRIDC4AG059970	TRIDC4AG060390	36	-
TraesCS3D02G347100	TraesCS3D02G351900	TRIDC1AG042600	TRIDC1AG043480	50	-
TraesCS3D02G324000	TraesCS3D02G328300	TRIDC1BG051910	TRIDC1BG052760	45	-
TraesCS3D02G247900	TraesCS3D02G425100	TRIDC3AG037160	TRIDC3AG060870	1652	+
TraesCS3D02G465600	TraesCS3D02G545000	TRIDC3AG066250	TRIDC3AG076220	684	+
TraesCS3D02G425400	TraesCS3D02G463300	TRIDC3AG061170	TRIDC3AG066350	320	+
TraesCS3D02G170300	TraesCS3D02G177700	TRIDC3AG022500	TRIDC3AG023520	66	-
TraesCS3D02G045200	TraesCS3D02G136600	TRIDC3AG005490	TRIDC3AG016820	767	+
TraesCS3D02G234800	TraesCS3D02G243200	TRIDC3AG035030	TRIDC3AG036600	90	+
TraesCS3D02G178000	TraesCS3D02G219500	TRIDC3AG023770	TRIDC3AG032470	412	+
TraesCS3D02G219600	TraesCS3D02G234600	TRIDC3AG032490	TRIDC3AG035020	148	-
TraesCS3D02G015600	TraesCS3D02G028200	TRIDC3AG000010	TRIDC3AG001350	107	+
TraesCS3D02G030600	TraesCS3D02G047700	TRIDC3AG003680	TRIDC3AG005510	138	-
TraesCS3D02G152300	TraesCS3D02G170500	TRIDC3AG019120	TRIDC3AG022350	178	+
TraesCS3D02G243600	TraesCS3D02G247700	TRIDC3AG036290	TRIDC3AG037150	46	-
TraesCS3D02G144500	TraesCS3D02G151600	TRIDC3AG017800	TRIDC3AG019050	68	-
TraesCS3D02G136700	TraesCS3D02G143700	TRIDC3AG016850	TRIDC3AG017780	63	-
TraesCS3D02G010700	TraesCS3D02G016800	TRIDC3AG001180	TRIDC3AG001690	51	-
TraesCS3D02G000200	TraesCS3D02G010000	TRIDC3AG001780	TRIDC3AG003160	87	+
TraesCS3D02G234800	TraesCS3D02G502500	TRIDC3BG039370	TRIDC3BG080270	2509	+
TraesCS3D02G071900	TraesCS3D02G157800	TRIDC3BG011760	TRIDC3BG025290	817	+
TraesCS3D02G165500	TraesCS3D02G169200	TRIDC3BG025780	TRIDC3BG026340	32	-
TraesCS3D02G502900	TraesCS3D02G544700	TRIDC3BG080620	TRIDC3BG087740	410	+
TraesCS3D02G169500	TraesCS3D02G194600	TRIDC3BG026490	TRIDC3BG030360	239	+
TraesCS3D02G028000	TraesCS3D02G070700	TRIDC3BG004490	TRIDC3BG011490	400	+
TraesCS3D02G000200	TraesCS3D02G007400	TRIDC3BG000820	TRIDC3BG001810	65	-
TraesCS3D02G219700	TraesCS3D02G234700	TRIDC3BG037060	TRIDC3BG039350	147	-
TraesCS3D02G010700	TraesCS3D02G026900	TRIDC3BG001880	TRIDC3BG004140	150	+
TraesCS3D02G158000	TraesCS3D02G163800	TRIDC3BG030390	TRIDC3BG031280	52	+
TraesCS3D02G202800	TraesCS3D02G219500	TRIDC3BG032690	TRIDC3BG037030	187	+
TraesCS3D02G195000	TraesCS3D02G200600	TRIDC3BG031360	TRIDC3BG033570	66	+
TraesCS4A02G079500	TraesCS4A02G119100	TRIDC4AG010930	TRIDC4AG016500	381	+
TraesCS4A02G159400	TraesCS4A02G216200	TRIDC4AG024450	TRIDC4AG034290	527	+
TraesCS4A02G000100	TraesCS4A02G058800	TRIDC4AG000030	TRIDC4AG008110	545	+
TraesCS4A02G125100	TraesCS4A02G144400	TRIDC4AG017360	TRIDC4AG021200	184	+
TraesCS4A02G221900	TraesCS4A02G370100	TRIDC4AG035350	TRIDC4AG055030	1347	+
TraesCS4A02G443200	TraesCS4A02G470700	TRIDC4AG065320	TRIDC4AG069130	248	+
TraesCS4A02G380700	TraesCS4A02G416800	TRIDC4AG055050	TRIDC4AG059750	313	-
TraesCS4A02G417115	TraesCS4A02G433800	TRIDC4AG061920	TRIDC4AG064110	147	+
TraesCS4A02G483900	TraesCS4A02G499800	TRIDC4AG070450	TRIDC4AG072410	142	-
TraesCS4A02G147500	TraesCS4A02G151100	TRIDC4AG022420	TRIDC4AG023710	40	-
TraesCS4A02G434000	TraesCS4A02G442700	TRIDC4AG064030	TRIDC4AG065270	79	-
TraesCS4A02G059000	TraesCS4A02G067200	TRIDC4AG008290	TRIDC4AG009410	77	-
TraesCS4A02G067400	TraesCS4A02G078600	TRIDC4AG009420	TRIDC4AG010900	106	-
TraesCS4A02G119400	TraesCS4A02G125000	TRIDC4AG016540	TRIDC4AG017350	52	-
TraesCS4A02G470700	TraesCS4A02G475200	TRIDC4AG069210	TRIDC4AG069830	41	-
TraesCS4A02G476100	TraesCS4A02G481800	TRIDC4AG069850	TRIDC4AG070410	48	+
TraesCS4A02G370400	TraesCS4A02G380600	TRIDC4AG060440	TRIDC4AG061910	88	-
TraesCS4A02G216700	TraesCS4A02G221700	TRIDC4AG034300	TRIDC4AG035280	51	-
TraesCS4A02G222500	TraesCS4A02G303500	TRIDC4BG001880	TRIDC4BG014550	784	-
TraesCS4A02G002000	TraesCS4A02G039500	TRIDC4BG046150	TRIDC4BG051620	338	-
TraesCS4A02G404000	TraesCS4A02G416700	TRIDC4BG051710	TRIDC4BG053540	118	+
TraesCS4A02G171600	TraesCS4A02G190700	TRIDC4BG020140	TRIDC4BG022850	174	-
TraesCS4A02G150500	TraesCS4A02G168800	TRIDC4BG024300	TRIDC4BG027310	144	-
TraesCS4A02G044700	TraesCS4A02G058800	TRIDC4BG042970	TRIDC4BG045030	128	-
TraesCS4A02G201200	TraesCS4A02G210800	TRIDC4BG016260	TRIDC4BG017610	85	+
TraesCS4A02G079600	TraesCS4A02G109200	TRIDC4BG035060	TRIDC4BG039630	283	-
TraesCS4A02G039900	TraesCS4A02G044600	TRIDC4BG045220	TRIDC4BG046120	47	+
TraesCS4A02G130200	TraesCS4A02G137800	TRIDC4BG030390	TRIDC4BG031600	74	-
TraesCS4A02G109300	TraesCS4A02G123100	TRIDC4BG031660	TRIDC4BG033850	133	-
TraesCS4A02G123300	TraesCS4A02G129200	TRIDC4BG033990	TRIDC4BG035000	56	+
TraesCS4A02G211100	TraesCS4A02G216100	TRIDC4BG015550	TRIDC4BG016240	47	-
TraesCS4A02G059000	TraesCS4A02G067500	TRIDC4BG041330	TRIDC4BG042820	87	+
TraesCS4A02G067300	TraesCS4A02G078600	TRIDC4BG039680	TRIDC4BG041320	105	+
TraesCS4A02G216300	TraesCS4A02G221600	TRIDC4BG014610	TRIDC4BG015480	50	+
TraesCS4A02G190800	TraesCS4A02G200800	TRIDC4BG017720	TRIDC4BG019430	93	-
TraesCS4A02G138800	TraesCS4A02G143800	TRIDC4BG029210	TRIDC4BG029910	38	+
TraesCS4A02G303900	TraesCS4A02G308900	TRIDC4BG000060	TRIDC4BG000760	47	+
TraesCS4A02G154000	TraesCS4A02G158200	TRIDC4BG023850	TRIDC4BG024630	38	-
TraesCS4A02G340500	TraesCS4A02G365600	TRIDC5BG075860	TRIDC5BG079500	245	-
TraesCS4A02G312700	TraesCS4A02G340000	TRIDC5BG079580	TRIDC5BG083870	263	-
TraesCS4A02G493500	TraesCS4A02G499900	TRIDC7AG000030	TRIDC7AG000750	56	-
TraesCS4A02G452000	TraesCS4A02G474600	TRIDC7AG001490	TRIDC7AG003570	172	-
TraesCS4A02G381500	TraesCS4A02G403600	TRIDC7AG009320	TRIDC7AG012230	187	+
TraesCS4A02G417000	TraesCS4A02G433900	TRIDC7AG005920	TRIDC7AG007970	142	-
TraesCS4A02G434000	TraesCS4A02G439500	TRIDC7AG004830	TRIDC7AG005590	48	+
TraesCS4A02G478100	TraesCS4A02G488300	TRIDC7AG000680	TRIDC7AG001390	69	-
TraesCS4A02G371900	TraesCS4A02G378300	TRIDC7AG008170	TRIDC7AG009160	55	+
TraesCS4A02G444200	TraesCS4A02G449100	TRIDC7AG003780	TRIDC7AG004560	46	-
TraesCS4B02G010300	TraesCS4B02G105100	TRIDC4AG033630	TRIDC4AG046400	876	-
TraesCS4B02G127500	TraesCS4B02G144000	TRIDC4AG027770	TRIDC4AG030380	161	-
TraesCS4B02G166600	TraesCS4B02G179300	TRIDC4AG017380	TRIDC4AG020140	128	-
TraesCS4B02G185400	TraesCS4B02G260600	TRIDC4AG006210	TRIDC4AG016500	709	-
TraesCS4B02G266000	TraesCS4B02G303200	TRIDC4AG000180	TRIDC4AG005400	343	-
TraesCS4B02G105300	TraesCS4B02G114000	TRIDC4AG032110	TRIDC4AG033470	84	+
TraesCS4B02G303500	TraesCS4B02G317800	TRIDC4AG055020	TRIDC4AG056470	121	-
TraesCS4B02G179400	TraesCS4B02G185100	TRIDC4AG016540	TRIDC4AG017350	54	+
TraesCS4B02G147600	TraesCS4B02G152600	TRIDC4AG021080	TRIDC4AG022530	48	+
TraesCS4B02G114500	TraesCS4B02G124400	TRIDC4AG030420	TRIDC4AG032070	95	-
TraesCS4B02G261200	TraesCS4B02G265600	TRIDC4AG005490	TRIDC4AG006190	41	+
TraesCS4B02G155000	TraesCS4B02G158100	TRIDC4AG020610	TRIDC4AG022150	42	+
TraesCS4B02G152800	TraesCS4B02G159600	TRIDC4AG019550	TRIDC4AG020680	56	-
TraesCS4B02G148900	TraesCS4B02G152500	TRIDC4AG026200	TRIDC4AG027140	33	-
TraesCS4B02G195000	TraesCS4B02G376500	TRIDC4BG035060	TRIDC4BG062410	1684	+
TraesCS4B02G010200	TraesCS4B02G144100	TRIDC4BG001860	TRIDC4BG022630	1269	+
TraesCS4B02G175300	TraesCS4B02G181000	TRIDC4BG033990	TRIDC4BG035000	58	-
TraesCS4B02G181300	TraesCS4B02G194900	TRIDC4BG031650	TRIDC4BG033850	134	+
TraesCS4B02G380900	TraesCS4B02G391200	TRIDC4BG062430	TRIDC4BG063460	83	+
TraesCS4B02G157300	TraesCS4B02G166000	TRIDC4BG025170	TRIDC4BG027160	85	-
TraesCS4B02G000300	TraesCS4B02G006200	TRIDC4BG000640	TRIDC4BG001820	57	-
TraesCS4B02G166100	TraesCS4B02G174400	TRIDC4BG030130	TRIDC4BG031600	83	+
TraesCS4B02G006500	TraesCS4B02G010100	TRIDC4BG000010	TRIDC4BG000550	36	+
TraesCS4B02G153700	TraesCS4B02G158000	TRIDC4BG029180	TRIDC4BG029910	36	+
TraesCS4B02G391700	TraesCS4B02G399000	TRIDC4BG063460	TRIDC4BG064570	59	-
TraesCS4B02G144300	TraesCS4B02G150000	TRIDC4BG023080	TRIDC4BG024920	60	-
TraesCS4B02G371200	TraesCS4B02G375600	TRIDC5AG076200	TRIDC5AG076840	43	-
TraesCS4B02G376300	TraesCS4B02G399500	TRIDC5AG076940	TRIDC5AG078920	167	+
TraesCS4B02G322200	TraesCS4B02G370200	TRIDC5AG070350	TRIDC5AG076110	425	+
TraesCS4B02G318000	TraesCS4B02G322100	TRIDC5AG069760	TRIDC5AG070320	39	-
TraesCS4D02G186800	TraesCS4D02G260400	TRIDC4AG006210	TRIDC4AG016500	710	-
TraesCS4D02G001500	TraesCS4D02G042200	TRIDC4AG042000	TRIDC4AG047350	381	-
TraesCS4D02G044700	TraesCS4D02G102000	TRIDC4AG033630	TRIDC4AG041970	545	-
TraesCS4D02G265900	TraesCS4D02G301800	TRIDC4AG000170	TRIDC4AG005400	340	-
TraesCS4D02G163600	TraesCS4D02G180800	TRIDC4AG017380	TRIDC4AG020140	149	-
TraesCS4D02G111800	TraesCS4D02G137000	TRIDC4AG028280	TRIDC4AG032070	240	-
TraesCS4D02G181000	TraesCS4D02G186500	TRIDC4AG016540	TRIDC4AG017350	53	+
TraesCS4D02G260800	TraesCS4D02G265300	TRIDC4AG005490	TRIDC4AG006150	42	+
TraesCS4D02G301900	TraesCS4D02G314300	TRIDC4AG055030	TRIDC4AG056470	112	-
TraesCS4D02G102200	TraesCS4D02G111500	TRIDC4AG032110	TRIDC4AG033470	86	+
TraesCS4D02G140700	TraesCS4D02G147500	TRIDC4AG026370	TRIDC4AG028260	72	-
TraesCS4D02G155600	TraesCS4D02G166500	TRIDC4AG022450	TRIDC4AG023990	75	+
TraesCS4D02G150400	TraesCS4D02G155500	TRIDC4AG023800	TRIDC4AG024620	47	-
TraesCS4D02G147600	TraesCS4D02G152600	TRIDC4AG021680	TRIDC4AG023350	53	+
TraesCS4D02G162400	TraesCS4D02G167400	TRIDC4AG021080	TRIDC4AG022530	47	+
TraesCS4D02G195700	TraesCS4D02G357200	TRIDC4BG035060	TRIDC4BG060750	1552	+
TraesCS4D02G044700	TraesCS4D02G122500	TRIDC4BG007020	TRIDC4BG019430	742	+
TraesCS4D02G008900	TraesCS4D02G041900	TRIDC4BG001870	TRIDC4BG006950	323	+
TraesCS4D02G122600	TraesCS4D02G137000	TRIDC4BG020140	TRIDC4BG022240	140	+
TraesCS4D02G182800	TraesCS4D02G195600	TRIDC4BG031710	TRIDC4BG033850	129	+
TraesCS4D02G145700	TraesCS4D02G166900	TRIDC4BG023080	TRIDC4BG029910	227	+
TraesCS4D02G169300	TraesCS4D02G176400	TRIDC4BG030340	TRIDC4BG031600	72	+
TraesCS4D02G164500	TraesCS4D02G169000	TRIDC4BG028230	TRIDC4BG030170	56	-
TraesCS4D02G177200	TraesCS4D02G182500	TRIDC4BG034030	TRIDC4BG035000	55	-
TraesCS4D02G361400	TraesCS4D02G366100	TRIDC4BG061770	TRIDC4BG062360	42	-
TraesCS4D02G000100	TraesCS4D02G008600	TRIDC4BG000090	TRIDC4BG001840	88	-
TraesCS4D02G318800	TraesCS4D02G357100	TRIDC5AG070350	TRIDC5AG075470	360	+
TraesCS4D02G359900	TraesCS4D02G366300	TRIDC5AG075750	TRIDC5AG076850	64	+
TraesCS4D02G314400	TraesCS4D02G318700	TRIDC5AG069760	TRIDC5AG070320	41	-
TraesCS5A02G494700	TraesCS5A02G537100	TRIDC4BG054290	TRIDC4BG061710	426	+
TraesCS5A02G548400	TraesCS5A02G552700	TRIDC4BG062590	TRIDC4BG063090	39	+
TraesCS5A02G489900	TraesCS5A02G494100	TRIDC4BG053650	TRIDC4BG054230	38	-
TraesCS5A02G537000	TraesCS5A02G543400	TRIDC4BG061760	TRIDC4BG062410	53	-
TraesCS5A02G266900	TraesCS5A02G558900	TRIDC5AG040500	TRIDC5AG078920	2644	+
TraesCS5A02G000200	TraesCS5A02G076900	TRIDC5AG000040	TRIDC5AG011690	691	+
TraesCS5A02G100200	TraesCS5A02G115900	TRIDC5AG015440	TRIDC5AG018810	156	+
TraesCS5A02G215500	TraesCS5A02G258400	TRIDC5AG034760	TRIDC5AG040460	404	+
TraesCS5A02G082500	TraesCS5A02G092500	TRIDC5AG012610	TRIDC5AG014340	96	+
TraesCS5A02G135500	TraesCS5A02G186900	TRIDC5AG023060	TRIDC5AG030330	482	+
TraesCS5A02G210600	TraesCS5A02G215300	TRIDC5AG033840	TRIDC5AG034560	47	-
TraesCS5A02G187200	TraesCS5A02G198100	TRIDC5AG030350	TRIDC5AG032030	107	-
TraesCS5A02G258900	TraesCS5A02G266500	TRIDC5AG018860	TRIDC5AG019910	69	+
TraesCS5A02G196900	TraesCS5A02G210300	TRIDC5AG031810	TRIDC5AG033820	126	+
TraesCS5A02G116100	TraesCS5A02G135100	TRIDC5AG019990	TRIDC5AG022730	160	+
TraesCS5A02G077000	TraesCS5A02G082400	TRIDC5AG011710	TRIDC5AG012650	48	-
TraesCS5A02G092600	TraesCS5A02G099900	TRIDC5AG014350	TRIDC5AG015410	69	-
TraesCS5A02G215500	TraesCS5A02G488600	TRIDC5BG036440	TRIDC5BG075150	2547	+
TraesCS5A02G119300	TraesCS5A02G187000	TRIDC5BG021080	TRIDC5BG032010	636	+
TraesCS5A02G077200	TraesCS5A02G082400	TRIDC5BG013740	TRIDC5BG014470	47	-
TraesCS5A02G210600	TraesCS5A02G215200	TRIDC5BG035740	TRIDC5BG036390	44	-
TraesCS5A02G198200	TraesCS5A02G210300	TRIDC5BG033700	TRIDC5BG035730	114	+
TraesCS5A02G000100	TraesCS5A02G027200	TRIDC5BG000010	TRIDC5BG004170	229	+
TraesCS5A02G029400	TraesCS5A02G051900	TRIDC5BG004290	TRIDC5BG009640	243	+
TraesCS5A02G058000	TraesCS5A02G076900	TRIDC5BG010650	TRIDC5BG013700	174	+
TraesCS5A02G082600	TraesCS5A02G107600	TRIDC5BG014470	TRIDC5BG018530	243	+
TraesCS5A02G051900	TraesCS5A02G058600	TRIDC5BG009670	TRIDC5BG010610	64	-
TraesCS5A02G105900	TraesCS5A02G112300	TRIDC5BG018400	TRIDC5BG020170	68	-
TraesCS5A02G187100	TraesCS5A02G198100	TRIDC5BG032020	TRIDC5BG033690	106	-
TraesCS5A02G116500	TraesCS5A02G121800	TRIDC5BG020050	TRIDC5BG020650	42	-
TraesCS5A02G111300	TraesCS5A02G115800	TRIDC5BG020670	TRIDC5BG021190	37	+
TraesCS5B02G502800	TraesCS5B02G536900	TRIDC4AG051000	TRIDC4AG055000	284	-
TraesCS5B02G554000	TraesCS5B02G565500	TRIDC4AG047440	TRIDC4AG049030	101	-
TraesCS5B02G547400	TraesCS5B02G552600	TRIDC4AG050400	TRIDC4AG050920	41	-
TraesCS5B02G537000	TraesCS5B02G546600	TRIDC4AG049040	TRIDC4AG050250	84	+
TraesCS5B02G266500	TraesCS5B02G366400	TRIDC5AG040500	TRIDC5AG053300	871	+
TraesCS5B02G368400	TraesCS5B02G503200	TRIDC5AG053530	TRIDC5AG069750	1185	+
TraesCS5B02G134400	TraesCS5B02G257400	TRIDC5AG023060	TRIDC5AG040430	1162	+
TraesCS5B02G058300	TraesCS5B02G064900	TRIDC5AG007990	TRIDC5AG008940	58	-
TraesCS5B02G000100	TraesCS5B02G058200	TRIDC5AG000100	TRIDC5AG007990	486	+
TraesCS5B02G065200	TraesCS5B02G098600	TRIDC5AG008980	TRIDC5AG014340	313	+
TraesCS5B02G105500	TraesCS5B02G115600	TRIDC5AG015470	TRIDC5AG017990	109	+
TraesCS5B02G122300	TraesCS5B02G128400	TRIDC5AG020730	TRIDC5AG022020	64	+
TraesCS5B02G098700	TraesCS5B02G105000	TRIDC5AG014380	TRIDC5AG015410	63	-
TraesCS5B02G257700	TraesCS5B02G266100	TRIDC5AG018860	TRIDC5AG019910	72	+
TraesCS5B02G109500	TraesCS5B02G117800	TRIDC5AG019990	TRIDC5AG020650	50	-
TraesCS5B02G128800	TraesCS5B02G133900	TRIDC5AG022080	TRIDC5AG023040	49	-
TraesCS5B02G118200	TraesCS5B02G122000	TRIDC5AG017560	TRIDC5AG018810	47	+
TraesCS5B02G068100	TraesCS5B02G505700	TRIDC5BG011050	TRIDC5BG075750	4079	+
TraesCS5B02G547600	TraesCS5B02G553100	TRIDC5BG079950	TRIDC5BG080550	48	+
TraesCS5B02G507500	TraesCS5B02G537400	TRIDC5BG075860	TRIDC5BG079880	277	+
TraesCS5B02G000100	TraesCS5B02G067300	TRIDC5BG000010	TRIDC5BG010900	607	+
TraesCS5B02G554400	TraesCS5B02G572600	TRIDC5BG081960	TRIDC5BG084230	156	+
TraesCS5B02G537400	TraesCS5B02G547000	TRIDC5BG080660	TRIDC5BG081920	87	-
TraesCS5D02G503900	TraesCS5D02G549200	TRIDC4AG049410	TRIDC4AG055010	384	-
TraesCS5D02G145500	TraesCS5D02G149500	TRIDC4AG030300	TRIDC4AG030960	37	-
TraesCS5D02G564300	TraesCS5D02G569800	TRIDC4AG047830	TRIDC4AG048560	50	-
TraesCS5D02G551800	TraesCS5D02G557000	TRIDC4AG048600	TRIDC4AG049350	45	+
TraesCS5D02G274800	TraesCS5D02G456200	TRIDC5AG040500	TRIDC5AG064490	1639	+
TraesCS5D02G143000	TraesCS5D02G155100	TRIDC5AG023200	TRIDC5AG025100	116	-
TraesCS5D02G155400	TraesCS5D02G235200	TRIDC5AG025130	TRIDC5AG036320	748	+
TraesCS5D02G459500	TraesCS5D02G504100	TRIDC5AG064530	TRIDC5AG069750	387	+
TraesCS5D02G013200	TraesCS5D02G104700	TRIDC5AG001220	TRIDC5AG014340	796	+
TraesCS5D02G124500	TraesCS5D02G129400	TRIDC5AG017560	TRIDC5AG018810	52	-
TraesCS5D02G240000	TraesCS5D02G266500	TRIDC5AG036960	TRIDC5AG040460	249	+
TraesCS5D02G137400	TraesCS5D02G141900	TRIDC5AG022060	TRIDC5AG023040	48	-
TraesCS5D02G112900	TraesCS5D02G124200	TRIDC5AG015470	TRIDC5AG017990	115	+
TraesCS5D02G266700	TraesCS5D02G274300	TRIDC5AG018860	TRIDC5AG019910	69	+
TraesCS5D02G104900	TraesCS5D02G112400	TRIDC5AG014350	TRIDC5AG015410	69	-
TraesCS5D02G000100	TraesCS5D02G004600	TRIDC5AG000100	TRIDC5AG000680	36	-
TraesCS5D02G235300	TraesCS5D02G239800	TRIDC5AG036330	TRIDC5AG036880	42	-
TraesCS5D02G130500	TraesCS5D02G137200	TRIDC5AG020700	TRIDC5AG022020	68	+
TraesCS5D02G239900	TraesCS5D02G456200	TRIDC5BG038910	TRIDC5BG069420	2013	+
TraesCS5D02G069600	TraesCS5D02G124300	TRIDC5BG010650	TRIDC5BG020350	529	+
TraesCS5D02G155400	TraesCS5D02G219700	TRIDC5BG026350	TRIDC5BG036190	615	+
TraesCS5D02G507700	TraesCS5D02G539400	TRIDC5BG075860	TRIDC5BG080550	310	+
TraesCS5D02G221800	TraesCS5D02G235200	TRIDC5BG036220	TRIDC5BG038310	132	+
TraesCS5D02G459500	TraesCS5D02G506800	TRIDC5BG069290	TRIDC5BG075730	432	+
TraesCS5D02G011800	TraesCS5D02G063500	TRIDC5BG000650	TRIDC5BG009640	476	+
TraesCS5D02G143100	TraesCS5D02G155100	TRIDC5BG024110	TRIDC5BG026310	119	-
TraesCS5D02G000100	TraesCS5D02G004800	TRIDC5BG000010	TRIDC5BG000670	38	-
TraesCS5D02G130600	TraesCS5D02G142900	TRIDC5BG021550	TRIDC5BG024100	126	+
TraesCS5D02G124400	TraesCS5D02G130300	TRIDC5BG020510	TRIDC5BG021280	51	-
TraesCS5D02G558400	TraesCS5D02G564000	TRIDC5BG083590	TRIDC5BG084230	50	+
TraesCS5D02G564300	TraesCS5D02G569800	TRIDC5BG082450	TRIDC5BG083260	51	+
TraesCS5D02G063200	TraesCS5D02G069300	TRIDC5BG009670	TRIDC5BG010630	61	-
TraesCS5D02G551900	TraesCS5D02G557400	TRIDC5BG081700	TRIDC5BG082520	53	-
TraesCS5D02G235400	TraesCS5D02G239800	TRIDC5BG038320	TRIDC5BG038890	41	-
TraesCS5D02G541100	TraesCS5D02G549000	TRIDC5BG080660	TRIDC5BG081780	73	+
TraesCS6A02G092200	TraesCS6A02G174900	TRIDC6AG011730	TRIDC6AG025150	781	+
TraesCS6A02G220000	TraesCS6A02G232100	TRIDC6AG034070	TRIDC6AG035870	119	-
TraesCS6A02G232300	TraesCS6A02G418000	TRIDC6AG035890	TRIDC6AG061350	1702	+
TraesCS6A02G000200	TraesCS6A02G091700	TRIDC6AG000050	TRIDC6AG011690	778	+
TraesCS6A02G181100	TraesCS6A02G219900	TRIDC6AG026100	TRIDC6AG034010	367	+
TraesCS6A02G175100	TraesCS6A02G181000	TRIDC6AG025230	TRIDC6AG026180	56	-
TraesCS6A02G232300	TraesCS6A02G393700	TRIDC6BG042590	TRIDC6BG068030	1563	+
TraesCS6A02G220000	TraesCS6A02G232200	TRIDC6BG040580	TRIDC6BG042860	125	-
TraesCS6A02G115100	TraesCS6A02G158300	TRIDC6BG020970	TRIDC6BG028120	414	+
TraesCS6A02G084400	TraesCS6A02G090100	TRIDC6BG015450	TRIDC6BG016810	56	-
TraesCS6A02G090500	TraesCS6A02G114900	TRIDC6BG016840	TRIDC6BG020530	227	+
TraesCS6A02G004600	TraesCS6A02G028400	TRIDC6BG001010	TRIDC6BG004890	241	+
TraesCS6A02G000700	TraesCS6A02G004100	TRIDC6BG000080	TRIDC6BG000700	39	-
TraesCS6A02G158500	TraesCS6A02G165200	TRIDC6BG027920	TRIDC6BG029020	61	-
TraesCS6A02G059000	TraesCS6A02G084300	TRIDC6BG010620	TRIDC6BG015380	248	+
TraesCS6A02G394700	TraesCS6A02G410200	TRIDC6BG068920	TRIDC6BG071240	151	+
TraesCS6A02G181100	TraesCS6A02G190800	TRIDC6BG032360	TRIDC6BG034390	99	+
TraesCS6A02G029800	TraesCS6A02G059000	TRIDC6BG005280	TRIDC6BG010620	290	+
TraesCS6A02G200400	TraesCS6A02G219900	TRIDC6BG037140	TRIDC6BG040550	178	+
TraesCS6A02G165400	TraesCS6A02G174900	TRIDC6BG029030	TRIDC6BG031420	103	+
TraesCS6A02G414200	TraesCS6A02G417600	TRIDC6BG071250	TRIDC6BG071950	37	-
TraesCS6A02G196400	TraesCS6A02G203800	TRIDC6BG034140	TRIDC6BG035680	61	-
TraesCS6A02G175000	TraesCS6A02G180900	TRIDC6BG031460	TRIDC6BG032310	55	-
TraesCS6A02G410600	TraesCS6A02G413700	TRIDC6BG072550	TRIDC6BG073560	45	-
TraesCS6B02G081800	TraesCS6B02G084900	TRIDC1BG060560	TRIDC1BG061130	33	+
TraesCS6B02G286400	TraesCS6B02G465300	TRIDC6AG039910	TRIDC6AG060920	1515	+
TraesCS6B02G120700	TraesCS6B02G187500	TRIDC6AG011730	TRIDC6AG022330	623	+
TraesCS6B02G088500	TraesCS6B02G109900	TRIDC6AG008050	TRIDC6AG010050	149	+
TraesCS6B02G077800	TraesCS6B02G086000	TRIDC6AG006900	TRIDC6AG008020	67	+
TraesCS6B02G219500	TraesCS6B02G266200	TRIDC6AG028230	TRIDC6AG036600	445	+
TraesCS6B02G017700	TraesCS6B02G075200	TRIDC6AG001220	TRIDC6AG007370	458	+
TraesCS6B02G266500	TraesCS6B02G286200	TRIDC6AG036620	TRIDC6AG039880	196	-
TraesCS6B02G192900	TraesCS6B02G218600	TRIDC6AG023390	TRIDC6AG027700	233	+
TraesCS6B02G218300	TraesCS6B02G225600	TRIDC6AG028020	TRIDC6AG030120	76	+
TraesCS6B02G186000	TraesCS6B02G192800	TRIDC6AG022350	TRIDC6AG023370	63	-
TraesCS6B02G115000	TraesCS6B02G118100	TRIDC6AG010370	TRIDC6AG010990	31	-
TraesCS6B02G466600	TraesCS6B02G470800	TRIDC6AG061440	TRIDC6AG061920	37	+
TraesCS6B02G009600	TraesCS6B02G015100	TRIDC6AG000560	TRIDC6AG001030	42	+
TraesCS6B02G018200	TraesCS6B02G109900	TRIDC6BG001960	TRIDC6BG015080	814	+
TraesCS6B02G142600	TraesCS6B02G218600	TRIDC6BG020960	TRIDC6BG033870	718	+
TraesCS6B02G286400	TraesCS6B02G433800	TRIDC6BG046780	TRIDC6BG068040	1363	+
TraesCS6B02G114800	TraesCS6B02G142500	TRIDC6BG016130	TRIDC6BG020530	258	+
TraesCS6B02G434600	TraesCS6B02G456300	TRIDC6BG068920	TRIDC6BG071240	176	+
TraesCS6B02G235600	TraesCS6B02G266200	TRIDC6BG038240	TRIDC6BG043450	292	+
TraesCS6B02G266500	TraesCS6B02G286300	TRIDC6BG043460	TRIDC6BG046770	198	-
TraesCS6B02G009600	TraesCS6B02G016100	TRIDC6BG001010	TRIDC6BG001800	55	+
TraesCS6B02G218400	TraesCS6B02G224100	TRIDC6BG034060	TRIDC6BG035370	51	-
TraesCS6B02G110000	TraesCS6B02G114600	TRIDC6BG015100	TRIDC6BG016130	49	-
TraesCS6B02G456400	TraesCS6B02G466100	TRIDC6BG071690	TRIDC6BG073560	108	-
TraesCS6B02G466400	TraesCS6B02G470900	TRIDC6BG068050	TRIDC6BG068690	46	-
TraesCS6B02G230900	TraesCS6B02G235200	TRIDC6BG035380	TRIDC6BG036610	50	+
TraesCS6D02G251700	TraesCS6D02G374200	TRIDC6AG041650	TRIDC6AG057760	1099	+
TraesCS6D02G174400	TraesCS6D02G243700	TRIDC6AG027370	TRIDC6AG040380	695	+
TraesCS6D02G060900	TraesCS6D02G071600	TRIDC6AG006900	TRIDC6AG008970	109	+
TraesCS6D02G376600	TraesCS6D02G408000	TRIDC6AG057820	TRIDC6AG061920	279	+
TraesCS6D02G089600	TraesCS6D02G148700	TRIDC6AG013010	TRIDC6AG022330	549	+
TraesCS6D02G243900	TraesCS6D02G251600	TRIDC6AG040390	TRIDC6AG041620	77	-
TraesCS6D02G001600	TraesCS6D02G055400	TRIDC6AG000070	TRIDC6AG005780	435	+
TraesCS6D02G154100	TraesCS6D02G174100	TRIDC6AG023570	TRIDC6AG027340	197	+
TraesCS6D02G081800	TraesCS6D02G089300	TRIDC6AG011870	TRIDC6AG013010	71	-
TraesCS6D02G072100	TraesCS6D02G078300	TRIDC6AG009640	TRIDC6AG010540	56	+
TraesCS6D02G147500	TraesCS6D02G154000	TRIDC6AG022350	TRIDC6AG023310	60	-
TraesCS6D02G251700	TraesCS6D02G379300	TRIDC6BG048580	TRIDC6BG068040	1210	+
TraesCS6D02G380000	TraesCS6D02G393300	TRIDC6BG068920	TRIDC6BG071240	138	+
TraesCS6D02G178800	TraesCS6D02G243700	TRIDC6BG036120	TRIDC6BG047310	627	+
TraesCS6D02G003800	TraesCS6D02G054600	TRIDC6BG000570	TRIDC6BG008220	484	+
TraesCS6D02G103800	TraesCS6D02G188900	TRIDC6BG020970	TRIDC6BG035680	794	+
TraesCS6D02G402900	TraesCS6D02G408100	TRIDC6BG068060	TRIDC6BG068830	53	-
TraesCS6D02G243800	TraesCS6D02G251600	TRIDC6BG047330	TRIDC6BG048560	82	-
TraesCS6D02G089500	TraesCS6D02G103400	TRIDC6BG018230	TRIDC6BG020530	130	+
TraesCS6D02G393500	TraesCS6D02G404600	TRIDC6BG070920	TRIDC6BG073560	134	-
TraesCS6D02G065100	TraesCS6D02G071100	TRIDC6BG012500	TRIDC6BG013450	55	+
TraesCS6D02G081700	TraesCS6D02G089300	TRIDC6BG017180	TRIDC6BG018550	82	-
TraesCS6D02G072100	TraesCS6D02G078000	TRIDC6BG014510	TRIDC6BG015430	56	+
TraesCS6D02G060900	TraesCS6D02G064400	TRIDC6BG010620	TRIDC6BG011460	43	-
TraesCS7A02G024600	TraesCS7A02G043900	TRIDC4AG065820	TRIDC4AG068400	176	-
TraesCS7A02G053900	TraesCS7A02G064400	TRIDC4AG063150	TRIDC4AG064570	88	-
TraesCS7A02G082900	TraesCS7A02G091500	TRIDC4AG058040	TRIDC4AG059750	91	-
TraesCS7A02G000400	TraesCS7A02G010800	TRIDC4AG070460	TRIDC4AG072300	113	+
TraesCS7A02G017100	TraesCS7A02G023800	TRIDC4AG068960	TRIDC4AG069830	60	-
TraesCS7A02G099800	TraesCS7A02G104900	TRIDC4AG056510	TRIDC4AG057430	51	-
TraesCS7A02G046900	TraesCS7A02G051200	TRIDC4AG064840	TRIDC4AG065700	47	-
TraesCS7A02G065500	TraesCS7A02G077700	TRIDC4AG061030	TRIDC4AG062820	112	-
TraesCS7A02G239000	TraesCS7A02G287500	TRIDC7AG030490	TRIDC7AG039050	464	+
TraesCS7A02G008300	TraesCS7A02G097400	TRIDC7AG000690	TRIDC7AG011450	738	+
TraesCS7A02G099800	TraesCS7A02G197200	TRIDC7AG011560	TRIDC7AG024690	883	+
TraesCS7A02G340500	TraesCS7A02G475400	TRIDC7AG047610	TRIDC7AG066440	1213	+
TraesCS7A02G476100	TraesCS7A02G569900	TRIDC7AG066550	TRIDC7AG078600	796	+
TraesCS7A02G293100	TraesCS7A02G330300	TRIDC7AG040320	TRIDC7AG046300	351	+
TraesCS7A02G287700	TraesCS7A02G292900	TRIDC7AG039080	TRIDC7AG040570	62	-
TraesCS7A02G330700	TraesCS7A02G340400	TRIDC7AG046390	TRIDC7AG047600	90	-
TraesCS7A02G197900	TraesCS7A02G236500	TRIDC7AG025110	TRIDC7AG030480	362	+
TraesCS7A02G000100	TraesCS7A02G005700	TRIDC7AG000010	TRIDC7AG000690	54	+
TraesCS7A02G299200	TraesCS7A02G330300	TRIDC7BG033060	TRIDC7BG038310	304	+
TraesCS7A02G214500	TraesCS7A02G221700	TRIDC7BG017890	TRIDC7BG019090	69	+
TraesCS7A02G330700	TraesCS7A02G340300	TRIDC7BG039980	TRIDC7BG041360	91	+
TraesCS7A02G253000	TraesCS7A02G278700	TRIDC7BG023760	TRIDC7BG027890	246	+
TraesCS7A02G105200	TraesCS7A02G214400	TRIDC7BG000470	TRIDC7BG017600	1052	+
TraesCS7A02G351500	TraesCS7A02G375200	TRIDC7BG041410	TRIDC7BG044820	222	-
TraesCS7A02G375400	TraesCS7A02G464500	TRIDC7BG044860	TRIDC7BG058210	814	+
TraesCS7A02G512400	TraesCS7A02G557800	TRIDC7BG067890	TRIDC7BG074770	331	+
TraesCS7A02G464100	TraesCS7A02G492400	TRIDC7BG058270	TRIDC7BG062770	265	+
TraesCS7A02G492900	TraesCS7A02G512100	TRIDC7BG063220	TRIDC7BG067310	186	+
TraesCS7A02G228500	TraesCS7A02G236500	TRIDC7BG020190	TRIDC7BG021330	75	+
TraesCS7A02G340700	TraesCS7A02G350900	TRIDC7BG038410	TRIDC7BG039900	93	-
TraesCS7A02G225000	TraesCS7A02G228400	TRIDC7BG019110	TRIDC7BG019830	36	+
TraesCS7A02G294700	TraesCS7A02G299900	TRIDC7BG030350	TRIDC7BG031110	41	-
TraesCS7A02G284300	TraesCS7A02G288900	TRIDC7BG029060	TRIDC7BG030410	49	+
TraesCS7A02G242100	TraesCS7A02G252900	TRIDC7BG021810	TRIDC7BG023690	106	-
TraesCS7A02G291000	TraesCS7A02G295500	TRIDC7BG029200	TRIDC7BG030630	51	+
TraesCS7A02G278900	TraesCS7A02G283200	TRIDC7BG027950	TRIDC7BG029280	48	-
TraesCS7B02G000200	TraesCS7B02G003900	TRIDC5BG083710	TRIDC5BG084230	35	-
TraesCS7B02G197400	TraesCS7B02G231500	TRIDC7AG040790	TRIDC7AG046350	326	+
TraesCS7B02G277100	TraesCS7B02G377500	TRIDC7AG052450	TRIDC7AG066440	894	+
TraesCS7B02G004000	TraesCS7B02G129200	TRIDC7AG012330	TRIDC7AG028330	1108	+
TraesCS7B02G129600	TraesCS7B02G137400	TRIDC7AG029700	TRIDC7AG030860	81	+
TraesCS7B02G190200	TraesCS7B02G196500	TRIDC7AG028430	TRIDC7AG029690	66	+
TraesCS7B02G196600	TraesCS7B02G200600	TRIDC7AG038310	TRIDC7AG039400	40	-
TraesCS7B02G458700	TraesCS7B02G486800	TRIDC7AG074990	TRIDC7AG077820	208	+
TraesCS7B02G377900	TraesCS7B02G399800	TRIDC7AG066550	TRIDC7AG068820	163	+
TraesCS7B02G252200	TraesCS7B02G276800	TRIDC7AG049000	TRIDC7AG052400	224	-
TraesCS7B02G404400	TraesCS7B02G456600	TRIDC7AG069520	TRIDC7AG075160	412	+
TraesCS7B02G149500	TraesCS7B02G176600	TRIDC7AG032570	TRIDC7AG036680	246	+
TraesCS7B02G231800	TraesCS7B02G252000	TRIDC7AG046390	TRIDC7AG048970	185	-
TraesCS7B02G176900	TraesCS7B02G183300	TRIDC7AG036700	TRIDC7AG039610	78	+
TraesCS7B02G138200	TraesCS7B02G149400	TRIDC7AG030890	TRIDC7AG032450	106	-
TraesCS7B02G181900	TraesCS7B02G186800	TRIDC7AG040040	TRIDC7AG041000	41	-
TraesCS7B02G400500	TraesCS7B02G405800	TRIDC7AG068460	TRIDC7AG069520	54	-
TraesCS7B02G360400	TraesCS7B02G404200	TRIDC7BG057560	TRIDC7BG063790	380	+
TraesCS7B02G129100	TraesCS7B02G189900	TRIDC7BG020140	TRIDC7BG031300	585	+
TraesCS7B02G000300	TraesCS7B02G121700	TRIDC7BG000060	TRIDC7BG017600	1122	+
TraesCS7B02G200900	TraesCS7B02G360200	TRIDC7BG033060	TRIDC7BG057540	1491	+
TraesCS7B02G404600	TraesCS7B02G456600	TRIDC7BG064060	TRIDC7BG071590	402	+
TraesCS7B02G190000	TraesCS7B02G194700	TRIDC7BG019110	TRIDC7BG020120	50	-
TraesCS7B02G121800	TraesCS7B02G129100	TRIDC7BG017890	TRIDC7BG019160	73	+
TraesCS7B02G458700	TraesCS7B02G482400	TRIDC7BG071600	TRIDC7BG074770	151	+
TraesCS7B02G196600	TraesCS7B02G200600	TRIDC7BG031370	TRIDC7BG032390	38	+
TraesCS7D02G059900	TraesCS7D02G077100	TRIDC4AG060570	TRIDC4AG062820	150	-
TraesCS7D02G077600	TraesCS7D02G098900	TRIDC4AG056510	TRIDC4AG059750	193	-
TraesCS7D02G000300	TraesCS7D02G004500	TRIDC4AG070460	TRIDC4AG071280	48	+
TraesCS7D02G014700	TraesCS7D02G019100	TRIDC4AG069300	TRIDC4AG069830	38	+
TraesCS7D02G019100	TraesCS7D02G059100	TRIDC4AG063140	TRIDC4AG069130	374	-
TraesCS7D02G004900	TraesCS7D02G010500	TRIDC4AG071290	TRIDC4AG072680	69	-
TraesCS7D02G007900	TraesCS7D02G254400	TRIDC7AG000680	TRIDC7AG033120	2187	+
TraesCS7D02G287200	TraesCS7D02G327300	TRIDC7AG040040	TRIDC7AG046350	369	+
TraesCS7D02G000200	TraesCS7D02G005500	TRIDC7AG000030	TRIDC7AG000690	49	+
TraesCS7D02G372000	TraesCS7D02G463100	TRIDC7AG052450	TRIDC7AG066440	852	+
TraesCS7D02G257000	TraesCS7D02G291100	TRIDC7AG033130	TRIDC7AG039680	322	+
TraesCS7D02G327700	TraesCS7D02G348000	TRIDC7AG046390	TRIDC7AG048970	184	-
TraesCS7D02G463300	TraesCS7D02G540600	TRIDC7AG066550	TRIDC7AG076930	673	+
TraesCS7D02G348200	TraesCS7D02G371700	TRIDC7AG049000	TRIDC7AG052400	218	-
TraesCS7D02G545900	TraesCS7D02G555000	TRIDC7AG077010	TRIDC7AG078190	75	-
TraesCS7D02G296100	TraesCS7D02G447500	TRIDC7BG033110	TRIDC7BG057520	1450	+
TraesCS7D02G216800	TraesCS7D02G224200	TRIDC7BG017890	TRIDC7BG019160	72	+
TraesCS7D02G099500	TraesCS7D02G216500	TRIDC7BG000480	TRIDC7BG017600	1088	+
TraesCS7D02G447700	TraesCS7D02G549400	TRIDC7BG057560	TRIDC7BG076600	895	+
TraesCS7D02G257000	TraesCS7D02G278500	TRIDC7BG024190	TRIDC7BG027890	213	+
TraesCS7D02G240900	TraesCS7D02G251600	TRIDC7BG021810	TRIDC7BG023730	107	-
TraesCS7D02G284400	TraesCS7D02G295800	TRIDC7BG029200	TRIDC7BG031110	94	+
TraesCS7D02G229600	TraesCS7D02G240800	TRIDC7BG020190	TRIDC7BG021750	105	+
TraesCS7D02G224200	TraesCS7D02G229500	TRIDC7BG019180	TRIDC7BG020180	54	-
TraesCS7D02G278700	TraesCS7D02G284200	TRIDC7BG027910	TRIDC7BG029280	54	-
TraesCSU02G042600	TraesCSU02G046500	TRIDC3AG001180	TRIDC3AG001580	36	-
TraesCSU02G044100	TraesCSU02G048000	TRIDC3BG006660	TRIDC3BG007380	42	+
TraesCSU02G042800	TraesCSU02G046500	TRIDC3BG001930	TRIDC3BG002900	44	-
TraesCSU02G042900	TraesCSU02G047000	TRIDC3BG004240	TRIDC3BG004730	37	+
TraesCSU02G124200	TraesCSU02G127700	TRIDC4BG062680	TRIDC4BG063290	37	-
TraesCSU02G029400	TraesCSU02G034000	TRIDC4BG063460	TRIDC4BG064460	48	+
TraesCSU02G029700	TraesCSU02G035200	TRIDC5AG078120	TRIDC5AG078860	48	-
TraesCSU02G124200	TraesCSU02G127700	TRIDC5AG077660	TRIDC5AG078170	36	-
TraesCSU02G107100	TraesCSU02G113200	TRIDC6AG005710	TRIDC6AG006480	54	+
TraesCSU02G016400	TraesCSU02G019900	TRIDC6AG010920	TRIDC6AG011690	38	-
TraesCSU02G107200	TraesCSU02G113200	TRIDC6BG008150	TRIDC6BG009190	60	+
TraesCSU02G016400	TraesCSU02G019900	TRIDC6BG015450	TRIDC6BG016250	35	+
TraesCSU02G117000	TraesCSU02G120100	TRIDC6BG011480	TRIDC6BG012240	34	-
#FF0000*TraesCS1A02G222300	TraesCS1A02G222300	TRIDC1AG033580	TRIDC1AG033580	10	+
#FF0000*TraesCS1A02G260000	TraesCS1A02G260000	TRIDC1AG038860	TRIDC1AG038860	10	+
#FF0000*TraesCS1A02G111700	TraesCS1A02G111700	TRIDC1AG014550	TRIDC1AG014550	10	+
#FF0000*TraesCS1A02G260000	TraesCS1A02G260000	TRIDC1BG044070	TRIDC1BG044070	10	+
#FF0000*TraesCS1A02G111700	TraesCS1A02G111700	TRIDC1BG019490	TRIDC1BG019490	10	+
#FF0000*TraesCS1B02G270400	TraesCS1B02G270400	TRIDC1AG038860	TRIDC1AG038860	10	+
#FF0000*TraesCS1B02G080600	TraesCS1B02G080600	TRIDC1AG008490	TRIDC1AG008490	10	+
#FF0000*TraesCS1B02G131900	TraesCS1B02G131900	TRIDC1AG014550	TRIDC1AG014550	10	+
#FF0000*TraesCS1B02G235700	TraesCS1B02G235700	TRIDC1AG033580	TRIDC1AG033580	10	+
#FF0000*TraesCS1B02G080600	TraesCS1B02G080600	TRIDC1BG010590	TRIDC1BG010590	10	+
#FF0000*TraesCS1B02G270400	TraesCS1B02G270400	TRIDC1BG044070	TRIDC1BG044070	10	+
#FF0000*TraesCS1B02G131900	TraesCS1B02G131900	TRIDC1BG019490	TRIDC1BG019490	10	+
#FF0000*TraesCS1D02G259900	TraesCS1D02G259900	TRIDC1AG038860	TRIDC1AG038860	10	+
#FF0000*TraesCS1D02G113100	TraesCS1D02G113100	TRIDC1AG014550	TRIDC1AG014550	10	+
#FF0000*TraesCS1D02G224000	TraesCS1D02G224000	TRIDC1AG033580	TRIDC1AG033580	10	+
#FF0000*TraesCS1D02G259900	TraesCS1D02G259900	TRIDC1BG044070	TRIDC1BG044070	10	+
#FF0000*TraesCS1D02G113100	TraesCS1D02G113100	TRIDC1BG019490	TRIDC1BG019490	10	+
#FF0000*TraesCS2A02G194500	TraesCS2A02G194500	TRIDC2AG024960	TRIDC2AG024960	10	+
#FF0000*TraesCS2A02G271300	TraesCS2A02G271300	TRIDC2AG039030	TRIDC2AG039030	10	+
#FF0000*TraesCS2A02G194500	TraesCS2A02G194500	TRIDC2BG028050	TRIDC2BG028050	10	+
#FF0000*TraesCS2A02G271300	TraesCS2A02G271300	TRIDC2BG042100	TRIDC2BG042100	10	+
#FF0000*TraesCS2B02G212400	TraesCS2B02G212400	TRIDC2AG024960	TRIDC2AG024960	10	+
#FF0000*TraesCS2B02G289800	TraesCS2B02G289800	TRIDC2AG039030	TRIDC2AG039030	10	+
#FF0000*TraesCS2B02G212400	TraesCS2B02G212400	TRIDC2BG028050	TRIDC2BG028050	10	+
#FF0000*TraesCS2B02G289800	TraesCS2B02G289800	TRIDC2BG042100	TRIDC2BG042100	10	+
#FF0000*TraesCS2D02G270100	TraesCS2D02G270100	TRIDC2AG039030	TRIDC2AG039030	10	+
#FF0000*TraesCS2D02G270100	TraesCS2D02G270100	TRIDC2BG042100	TRIDC2BG042100	10	+
#FF0000*TraesCS3A02G170500	TraesCS3A02G170500	TRIDC3AG023400	TRIDC3AG023400	10	+
#FF0000*TraesCS3A02G205500	TraesCS3A02G205500	TRIDC3AG030830	TRIDC3AG030830	10	+
#FF0000*TraesCS3A02G295100	TraesCS3A02G295100	TRIDC3AG045310	TRIDC3AG045310	10	+
#FF0000*TraesCS3A02G346300	TraesCS3A02G346300	TRIDC3BG056180	TRIDC3BG056180	10	+
#FF0000*TraesCS3A02G170500	TraesCS3A02G170500	TRIDC3BG026720	TRIDC3BG026720	10	+
#FF0000*TraesCS3B02G106900	TraesCS3B02G106900	TRIDC3AG011010	TRIDC3AG011010	10	+
#FF0000*TraesCS3B02G196100	TraesCS3B02G196100	TRIDC3AG023400	TRIDC3AG023400	10	+
#FF0000*TraesCS3B02G378100	TraesCS3B02G378100	TRIDC3BG056180	TRIDC3BG056180	10	+
#FF0000*TraesCS3B02G196100	TraesCS3B02G196100	TRIDC3BG026720	TRIDC3BG026720	10	+
#FF0000*TraesCS3D02G308000	TraesCS3D02G308000	TRIDC3AG045310	TRIDC3AG045310	10	+
#FF0000*TraesCS3D02G091700	TraesCS3D02G091700	TRIDC3AG011010	TRIDC3AG011010	10	+
#FF0000*TraesCS3D02G340000	TraesCS3D02G340000	TRIDC3BG056180	TRIDC3BG056180	10	+
#FF0000*TraesCS4A02G107300	TraesCS4A02G107300	TRIDC4AG014690	TRIDC4AG014690	10	+
#FF0000*TraesCS4A02G235100	TraesCS4A02G235100	TRIDC4AG037060	TRIDC4AG037060	10	+
#FF0000*TraesCS4A02G312500	TraesCS4A02G312500	TRIDC4AG047140	TRIDC4AG047140	10	+
#FF0000*TraesCS4A02G415300	TraesCS4A02G415300	TRIDC4AG055220	TRIDC4AG055220	10	+
#FF0000*TraesCS4A02G415400	TraesCS4A02G415400	TRIDC4AG055210	TRIDC4AG055210	10	+
#FF0000*TraesCS4A02G235100	TraesCS4A02G235100	TRIDC4BG012450	TRIDC4BG012450	10	+
#FF0000*TraesCS4A02G236200	TraesCS4A02G236200	TRIDC4BG012220	TRIDC4BG012220	10	+
#FF0000*TraesCS4A02G297500	TraesCS4A02G297500	TRIDC4BG002800	TRIDC4BG002800	10	+
#FF0000*TraesCS4A02G107300	TraesCS4A02G107300	TRIDC4BG035480	TRIDC4BG035480	10	+
#FF0000*TraesCS4A02G067300	TraesCS4A02G067300	TRIDC4BG039680	TRIDC4BG039680	10	+
#FF0000*TraesCS4B02G079900	TraesCS4B02G079900	TRIDC4AG037060	TRIDC4AG037060	10	+
#FF0000*TraesCS4B02G197100	TraesCS4B02G197100	TRIDC4AG014690	TRIDC4AG014690	10	+
#FF0000*TraesCS4B02G316100	TraesCS4B02G316100	TRIDC4AG055220	TRIDC4AG055220	10	+
#FF0000*TraesCS4B02G316200	TraesCS4B02G316200	TRIDC4AG055210	TRIDC4AG055210	10	+
#FF0000*TraesCS4B02G197100	TraesCS4B02G197100	TRIDC4BG035480	TRIDC4BG035480	10	+
#FF0000*TraesCS4B02G224600	TraesCS4B02G224600	TRIDC4BG039680	TRIDC4BG039680	10	+
#FF0000*TraesCS4B02G316100	TraesCS4B02G316100	TRIDC4BG053380	TRIDC4BG053380	10	+
#FF0000*TraesCS4B02G016200	TraesCS4B02G016200	TRIDC4BG002800	TRIDC4BG002800	10	+
#FF0000*TraesCS4B02G078800	TraesCS4B02G078800	TRIDC4BG012220	TRIDC4BG012220	10	+
#FF0000*TraesCS4B02G079900	TraesCS4B02G079900	TRIDC4BG012450	TRIDC4BG012450	10	+
#FF0000*TraesCS4B02G001200	TraesCS4B02G001200	TRIDC4BG001610	TRIDC4BG001610	10	+
#FF0000*TraesCS4B02G346500	TraesCS4B02G346500	TRIDC5AG073450	TRIDC5AG073450	10	+
#FF0000*TraesCS4D02G197400	TraesCS4D02G197400	TRIDC4AG014690	TRIDC4AG014690	10	+
#FF0000*TraesCS4D02G001700	TraesCS4D02G001700	TRIDC4AG047140	TRIDC4AG047140	10	+
#FF0000*TraesCS4D02G078800	TraesCS4D02G078800	TRIDC4AG037060	TRIDC4AG037060	10	+
#FF0000*TraesCS4D02G312700	TraesCS4D02G312700	TRIDC4AG055220	TRIDC4AG055220	10	+
#FF0000*TraesCS4D02G312800	TraesCS4D02G312800	TRIDC4AG055210	TRIDC4AG055210	10	+
#FF0000*TraesCS4D02G197400	TraesCS4D02G197400	TRIDC4BG035480	TRIDC4BG035480	10	+
#FF0000*TraesCS4D02G225200	TraesCS4D02G225200	TRIDC4BG039680	TRIDC4BG039680	10	+
#FF0000*TraesCS4D02G312700	TraesCS4D02G312700	TRIDC4BG053380	TRIDC4BG053380	10	+
#FF0000*TraesCS4D02G077600	TraesCS4D02G077600	TRIDC4BG012220	TRIDC4BG012220	10	+
#FF0000*TraesCS4D02G078800	TraesCS4D02G078800	TRIDC4BG012450	TRIDC4BG012450	10	+
#FF0000*TraesCS4D02G014600	TraesCS4D02G014600	TRIDC4BG002800	TRIDC4BG002800	10	+
#FF0000*TraesCS4D02G001700	TraesCS4D02G001700	TRIDC4BG001610	TRIDC4BG001610	10	+
#FF0000*TraesCS4D02G341500	TraesCS4D02G341500	TRIDC5AG073450	TRIDC5AG073450	10	+
#FF0000*TraesCS5A02G515300	TraesCS5A02G515300	TRIDC5AG073450	TRIDC5AG073450	10	+
#FF0000*TraesCS5A02G152200	TraesCS5A02G152200	TRIDC5AG025380	TRIDC5AG025380	10	+
#FF0000*TraesCS5B02G150800	TraesCS5B02G150800	TRIDC5AG025380	TRIDC5AG025380	10	+
#FF0000*TraesCS5B02G150800	TraesCS5B02G150800	TRIDC5BG026550	TRIDC5BG026550	10	+
#FF0000*TraesCS5D02G157400	TraesCS5D02G157400	TRIDC5AG025380	TRIDC5AG025380	10	+
#FF0000*TraesCS5D02G157400	TraesCS5D02G157400	TRIDC5BG026550	TRIDC5BG026550	10	+
#FF0000*TraesCS6A02G053700	TraesCS6A02G053700	TRIDC6AG006620	TRIDC6AG006620	10	+
#FF0000*TraesCS6A02G053700	TraesCS6A02G053700	TRIDC6BG009320	TRIDC6BG009320	10	+
#FF0000*TraesCS6B02G072200	TraesCS6B02G072200	TRIDC6AG006620	TRIDC6AG006620	10	+
#FF0000*TraesCS6B02G072200	TraesCS6B02G072200	TRIDC6BG009320	TRIDC6BG009320	10	+
#FF0000*TraesCS7A02G228900	TraesCS7A02G228900	TRIDC7AG029300	TRIDC7AG029300	10	+
#FF0000*TraesCS7A02G228900	TraesCS7A02G228900	TRIDC7BG020220	TRIDC7BG020220	10	+
#FF0000*TraesCS7B02G195100	TraesCS7B02G195100	TRIDC7AG029300	TRIDC7AG029300	10	+
#FF0000*TraesCS7D02G229900	TraesCS7D02G229900	TRIDC7AG029300	TRIDC7AG029300	10	+
#FF0000*TraesCS7D02G229900	TraesCS7D02G229900	TRIDC7BG020220	TRIDC7BG020220	10	+
