# Supplementary material for: Genome-wide identification and characterization of the Lateral Organ Boundaries Domain (LBD) gene family in polyploid wheat and related species
Source: PeerJ. 2021 Aug 11;9:e11811. doi: 10.7717/peerj.11811 (PMC8364319; doi:10.7717/peerj.11811)
Supplement: Supplemental Information 10 [file peerj-09-11811-s010.zip › Macro-collinearity gene file/wheatTu.Os.anchors.simple]

TuG1812G0100003423.01	TuG1812G0100003519.01	BGIOSGA000643	BGIOSGA004688	105	-
TuG1812G0100003121.01	TuG1812G0100003164.01	BGIOSGA000452	BGIOSGA000429	52	-
TuG1812G0100003006.01	TuG1812G0100003050.01	BGIOSGA000378	BGIOSGA004955	47	-
TuG1812G0100003373.01	TuG1812G0100003404.01	BGIOSGA004707	BGIOSGA000561	32	-
TuG1812G0100002382.01	TuG1812G0100002524.01	BGIOSGA033355	BGIOSGA031425	142	+
TuG1812G0100002518.01	TuG1812G0100002605.01	BGIOSGA033429	BGIOSGA033480	100	-
TuG1812G0100001836.01	TuG1812G0100001901.01	BGIOSGA031696	BGIOSGA031677	55	-
TuG1812G0100002104.01	TuG1812G0100002155.01	BGIOSGA033251	BGIOSGA031553	54	-
TuG1812G0100002057.01	TuG1812G0100002100.01	BGIOSGA033230	BGIOSGA031580	46	+
TuG1812G0100002270.01	TuG1812G0100002370.01	BGIOSGA033481	BGIOSGA031323	81	+
TuG1812G0100002156.01	TuG1812G0100002210.01	BGIOSGA031552	BGIOSGA033315	63	+
TuG1812G0100002003.01	TuG1812G0100002044.01	BGIOSGA031671	BGIOSGA031654	41	+
TuG1812G0100002163.01	TuG1812G0100002210.01	BGIOSGA011701	BGIOSGA011723	40	+
TuG1812G0100002799.01	TuG1812G0100003559.01	BGIOSGA019768	BGIOSGA020114	742	+
TuG1812G0100004108.01	TuG1812G0100004430.01	BGIOSGA020315	BGIOSGA017543	218	+
TuG1812G0100002721.01	TuG1812G0100002769.01	BGIOSGA019733	BGIOSGA018170	42	-
TuG1812G0100004628.01	TuG1812G0100004724.01	BGIOSGA020439	BGIOSGA020469	70	+
TuG1812G0100004464.01	TuG1812G0100004600.01	BGIOSGA020384	BGIOSGA017485	123	+
TuG1812G0100002607.01	TuG1812G0100002718.01	BGIOSGA019653	BGIOSGA018187	128	+
TuG1812G0100001131.01	TuG1812G0100001208.01	BGIOSGA019175	BGIOSGA019208	66	+
TuG1812G0100003766.01	TuG1812G0100003928.01	BGIOSGA020185	BGIOSGA020242	132	+
TuG1812G0100000868.01	TuG1812G0100000968.01	BGIOSGA018896	BGIOSGA019144	91	+
TuG1812G0100003655.01	TuG1812G0100003762.01	BGIOSGA020147	BGIOSGA017729	84	+
TuG1812G0100000991.01	TuG1812G0100001127.01	BGIOSGA018856	BGIOSGA018809	104	+
TuG1812G0100000374.01	TuG1812G0100000494.01	BGIOSGA019025	BGIOSGA018942	64	+
TuG1812G0100003985.01	TuG1812G0100004081.01	BGIOSGA020261	BGIOSGA017626	92	+
TuG1812G0100001421.01	TuG1812G0100001633.01	BGIOSGA019256	BGIOSGA019295	81	+
TuG1812G0100001270.01	TuG1812G0100001322.01	BGIOSGA019210	BGIOSGA019233	49	+
TuG1812G0100004765.01	TuG1812G0100004851.01	BGIOSGA020471	BGIOSGA017429	67	+
TuG1812G0100003572.01	TuG1812G0100003650.01	BGIOSGA017789	BGIOSGA017760	69	-
TuG1812G0200003247.01	TuG1812G0200003297.01	BGIOSGA006377	BGIOSGA008349	63	+
TuG1812G0200003385.01	TuG1812G0200003486.01	BGIOSGA008366	BGIOSGA006276	87	+
TuG1812G0200003972.01	TuG1812G0200004049.01	BGIOSGA006070	BGIOSGA006048	55	+
TuG1812G0200004261.01	TuG1812G0200004329.01	BGIOSGA006015	BGIOSGA008676	69	-
TuG1812G0200003514.01	TuG1812G0200003557.01	BGIOSGA008418	BGIOSGA006249	39	+
TuG1812G0200001835.01	TuG1812G0200001876.01	BGIOSGA012839	BGIOSGA012861	41	+
TuG1812G0200001066.01	TuG1812G0200001096.01	BGIOSGA012571	BGIOSGA010774	33	+
TuG1812G0200004575.01	TuG1812G0200004669.01	BGIOSGA014607	BGIOSGA014560	93	-
TuG1812G0200004367.01	TuG1812G0200004450.01	BGIOSGA014651	BGIOSGA014613	79	+
TuG1812G0200005804.01	TuG1812G0200005965.01	BGIOSGA014149	BGIOSGA014098	111	+
TuG1812G0200003385.01	TuG1812G0200003613.01	BGIOSGA016367	BGIOSGA016510	254	+
TuG1812G0200003779.01	TuG1812G0200003976.01	BGIOSGA014920	BGIOSGA016670	195	+
TuG1812G0200003670.01	TuG1812U0000190300.01	BGIOSGA014961	BGIOSGA014924	75	+
TuG1812G0200004480.01	TuG1812G0200004574.01	BGIOSGA016921	BGIOSGA014513	92	-
TuG1812G0200004438.01	TuG1812G0200004476.01	BGIOSGA014509	BGIOSGA014484	40	-
TuG1812G0200005379.01	TuG1812G0200005550.01	BGIOSGA014213	BGIOSGA014157	137	-
TuG1812G0200004183.01	TuG1812G0200004329.01	BGIOSGA014715	BGIOSGA016826	141	-
TuG1812G0200006169.01	TuG1812G0200006207.01	BGIOSGA017357	BGIOSGA017374	36	+
TuG1812G0200004695.01	TuG1812G0200005062.01	BGIOSGA016991	BGIOSGA017130	322	-
TuG1812G0200003244.01	TuG1812G0200003325.01	BGIOSGA016313	BGIOSGA015130	90	+
TuG1812G0200004085.01	TuG1812G0200004152.01	BGIOSGA014762	BGIOSGA016747	50	+
TuG1812G0200005157.01	TuG1812G0200005343.01	BGIOSGA014320	BGIOSGA014293	111	+
TuG1812G0200005588.01	TuG1812G0200005761.01	BGIOSGA014273	BGIOSGA017259	150	-
TuG1812G0200003098.01	TuG1812G0200003128.01	BGIOSGA016283	BGIOSGA016312	37	-
TuG1812G0200000398.01	TuG1812G0200000466.01	BGIOSGA015743	BGIOSGA015765	49	-
TuG1812G0200005116.01	TuG1812G0200005149.01	BGIOSGA014329	BGIOSGA014319	32	-
TuG1812G0200006310.01	TuG1812G0200006383.01	BGIOSGA017397	BGIOSGA017423	56	+
TuG1812G0200003741.01	TuG1812G0200003773.01	BGIOSGA016523	BGIOSGA014963	35	+
TuG1812G0200004007.01	TuG1812G0200004050.01	BGIOSGA016710	BGIOSGA014763	41	+
TuG1812G0200002969.01	TuG1812G0200003015.01	BGIOSGA024974	BGIOSGA025038	54	+
TuG1812G0200001765.01	TuG1812G0200001809.01	BGIOSGA026081	BGIOSGA026097	40	-
TuG1812G0200002279.01	TuG1812G0200002687.01	BGIOSGA024215	BGIOSGA024124	144	-
TuG1812G0200001813.01	TuG1812G0200001880.01	BGIOSGA026098	BGIOSGA023902	72	-
TuG1812G0200000833.01	TuG1812G0200001251.01	BGIOSGA026338	BGIOSGA023660	300	-
TuG1812G0200001447.01	TuG1812G0200001592.01	BGIOSGA026219	BGIOSGA026269	117	-
TuG1812G0200001279.01	TuG1812G0200001416.01	BGIOSGA026275	BGIOSGA026338	125	-
TuG1812G0200002197.01	TuG1812G0200002246.01	BGIOSGA024123	BGIOSGA024102	43	-
TuG1812G0200002737.01	TuG1812G0200002774.01	BGIOSGA025118	BGIOSGA024813	55	+
TuG1812G0200001864.01	TuG1812G0200001949.01	BGIOSGA023979	BGIOSGA023939	74	-
TuG1812G0200001604.01	TuG1812G0200001763.01	BGIOSGA026146	BGIOSGA026216	138	-
TuG1812G0200002100.01	TuG1812G0200002194.01	BGIOSGA025942	BGIOSGA024049	82	-
TuG1812G0200001990.01	TuG1812G0200002036.01	BGIOSGA026014	BGIOSGA023991	47	+
TuG1812G0200002798.01	TuG1812G0200002854.01	BGIOSGA024253	BGIOSGA025787	34	-
TuG1812G0200002039.01	TuG1812G0200002077.01	BGIOSGA025989	BGIOSGA024017	42	-
TuG1812G0200002327.01	TuG1812G0200002375.01	BGIOSGA025744	BGIOSGA024258	38	+
TuG1812G0300005390.01	TuG1812G0300005513.01	BGIOSGA000086	BGIOSGA000055	101	+
TuG1812G0300003361.01	TuG1812G0300003430.01	BGIOSGA004467	BGIOSGA000786	64	-
TuG1812G0300004251.01	TuG1812G0300004427.01	BGIOSGA000391	BGIOSGA005009	183	-
TuG1812G0300004458.01	TuG1812G0300004640.01	BGIOSGA005010	BGIOSGA000231	152	+
TuG1812G0300001848.01	TuG1812G0300001895.01	BGIOSGA003063	BGIOSGA002047	59	+
TuG1812G0300004131.01	TuG1812G0300004191.01	BGIOSGA004862	BGIOSGA000404	66	+
TuG1812G0300001590.01	TuG1812G0300001793.01	BGIOSGA002152	BGIOSGA002068	197	+
TuG1812G0300001160.01	TuG1812G0300001343.01	BGIOSGA002888	BGIOSGA002198	149	-
TuG1812G0300002710.01	TuG1812G0300002760.01	BGIOSGA004050	BGIOSGA001119	71	+
TuG1812G0300003563.01	TuG1812G0300003594.01	BGIOSGA000731	BGIOSGA004555	31	-
TuG1812G0300003799.01	TuG1812G0300004112.01	BGIOSGA004686	BGIOSGA000447	311	+
TuG1812G0300003182.01	TuG1812G0300003348.01	BGIOSGA004344	BGIOSGA000824	184	-
TuG1812G0300002931.01	TuG1812G0300003181.01	BGIOSGA004182	BGIOSGA000914	265	-
TuG1812G0300003600.01	TuG1812G0300003795.01	BGIOSGA004556	BGIOSGA000597	222	+
TuG1812G0300003432.01	TuG1812G0300003543.01	BGIOSGA004493	BGIOSGA000733	101	+
TuG1812G0300001453.01	TuG1812G0300001548.01	BGIOSGA002946	BGIOSGA002970	78	+
TuG1812G0300002762.01	TuG1812G0300002791.01	BGIOSGA004118	BGIOSGA004146	41	+
TuG1812G0300005670.01	TuG1812G0300005782.01	BGIOSGA000041	BGIOSGA000017	73	+
TuG1812G0300002895.01	TuG1812G0300002926.01	BGIOSGA001065	BGIOSGA001042	34	-
TuG1812G0300002615.01	TuG1812G0300002661.01	BGIOSGA001203	BGIOSGA001175	52	+
TuG1812G0300001003.01	TuG1812G0300001141.01	BGIOSGA002836	BGIOSGA002294	104	-
TuG1812G0300002012.01	TuG1812G0300002057.01	BGIOSGA001994	BGIOSGA001978	43	+
TuG1812G0300002357.01	TuG1812G0300002472.01	BGIOSGA003839	BGIOSGA003873	43	-
TuG1812G0300002142.01	TuG1812G0300002180.01	BGIOSGA003227	BGIOSGA001904	41	-
TuG1812G0300001952.01	TuG1812G0300001983.01	BGIOSGA003160	BGIOSGA001961	36	-
TuG1812G0300002105.01	TuG1812G0300002353.01	BGIOSGA001900	BGIOSGA001886	37	+
TuG1812G0300002825.01	TuG1812G0300002877.01	BGIOSGA004144	BGIOSGA001065	47	+
TuG1812G0300002038.01	TuG1812G0300002110.01	BGIOSGA003185	BGIOSGA001924	72	+
TuG1812G0300000002.01	TuG1812G0300000042.01	BGIOSGA002602	BGIOSGA002621	36	-
TuG1812G0300000440.01	TuG1812G0300000489.01	BGIOSGA002482	BGIOSGA002458	52	-
TuG1812G0300001365.01	TuG1812G0300001437.01	BGIOSGA002280	BGIOSGA002886	48	-
TuG1812G0300002793.01	TuG1812G0300002824.01	BGIOSGA004104	BGIOSGA001107	33	+
TuG1812G0300001797.01	TuG1812G0300001827.01	BGIOSGA002020	BGIOSGA002001	31	-
TuG1812G0300000807.01	TuG1812G0300000887.01	BGIOSGA002774	BGIOSGA002810	73	+
TuG1812G0300004674.01	TuG1812G0300004814.01	BGIOSGA005076	BGIOSGA005116	111	+
TuG1812G0300000890.01	TuG1812G0300000987.01	BGIOSGA002569	BGIOSGA002597	61	-
TuG1812G0300005297.01	TuG1812G0300005366.01	BGIOSGA005171	BGIOSGA005195	57	+
TuG1812G0300000167.01	TuG1812G0300000200.01	BGIOSGA002525	BGIOSGA002653	33	+
TuG1812G0300004366.01	TuG1812G0300004425.01	BGIOSGA018046	BGIOSGA018021	56	+
TuG1812G0300003995.01	TuG1812G0300004056.01	BGIOSGA017944	BGIOSGA019984	59	-
TuG1812G0300002931.01	TuG1812G0300003048.01	BGIOSGA020263	BGIOSGA017624	101	+
TuG1812G0300003126.01	TuG1812G0300003157.01	BGIOSGA017593	BGIOSGA020348	30	+
TuG1812G0300003190.01	TuG1812G0300003289.01	BGIOSGA017718	BGIOSGA017681	88	+
TuG1812G0300003062.01	TuG1812G0300003106.01	BGIOSGA017622	BGIOSGA020326	38	+
TuG1812G0400001485.01	TuG1812G0400001521.01	BGIOSGA035725	BGIOSGA033513	34	+
TuG1812G0400000791.01	TuG1812G0400000874.01	BGIOSGA035059	BGIOSGA034172	91	-
TuG1812G0400000919.01	TuG1812G0400000957.01	BGIOSGA035025	BGIOSGA034236	50	+
TuG1812G0400001171.01	TuG1812G0400001219.01	BGIOSGA034717	BGIOSGA034528	72	+
TuG1812G0400001289.01	TuG1812G0400001320.01	BGIOSGA034691	BGIOSGA034586	36	+
TuG1812G0400000988.01	TuG1812G0400001029.01	BGIOSGA034384	BGIOSGA034972	53	+
TuG1812G0400000878.01	TuG1812G0400000908.01	BGIOSGA034909	BGIOSGA034387	35	-
TuG1812G0400001289.01	TuG1812G0400001331.01	BGIOSGA036891	BGIOSGA036722	50	+
TuG1812G0400003497.01	TuG1812G0400003585.01	BGIOSGA013854	BGIOSGA013880	64	+
TuG1812G0400002312.01	TuG1812G0400002373.01	BGIOSGA012363	BGIOSGA012394	61	-
TuG1812G0400002128.01	TuG1812G0400002309.01	BGIOSGA012405	BGIOSGA012533	207	-
TuG1812G0400003012.01	TuG1812G0400003083.01	BGIOSGA011290	BGIOSGA011265	63	+
TuG1812G0400002880.01	TuG1812G0400003009.01	BGIOSGA011267	BGIOSGA012111	112	-
TuG1812G0400002412.01	TuG1812G0400002493.01	BGIOSGA011030	BGIOSGA010973	97	-
TuG1812G0400002756.01	TuG1812G0400002798.01	BGIOSGA011194	BGIOSGA012169	36	-
TuG1812G0400000485.01	TuG1812G0400000642.01	BGIOSGA009909	BGIOSGA013524	140	+
TuG1812G0400001893.01	TuG1812G0400002062.01	BGIOSGA012537	BGIOSGA012560	45	+
TuG1812G0400003440.01	TuG1812G0400003485.01	BGIOSGA011849	BGIOSGA011439	49	-
TuG1812G0400003756.01	TuG1812G0400003834.01	BGIOSGA013914	BGIOSGA009433	74	+
TuG1812G0400002495.01	TuG1812G0400002569.01	BGIOSGA011073	BGIOSGA012294	67	-
TuG1812G0400003093.01	TuG1812G0400003196.01	BGIOSGA011435	BGIOSGA011919	89	+
TuG1812G0400000435.01	TuG1812G0400000468.01	BGIOSGA013445	BGIOSGA009907	37	-
TuG1812G0400002703.01	TuG1812G0400002820.01	BGIOSGA011183	BGIOSGA012209	100	-
TuG1812G0400003617.01	TuG1812G0400003739.01	BGIOSGA013882	BGIOSGA009475	86	+
TuG1812G0400000362.01	TuG1812G0400000431.01	BGIOSGA009973	BGIOSGA009928	78	+
TuG1812G0400003337.01	TuG1812G0400003372.01	BGIOSGA011981	BGIOSGA011314	42	+
TuG1812G0400003199.01	TuG1812G0400003273.01	BGIOSGA011393	BGIOSGA011953	64	+
TuG1812G0400000729.01	TuG1812G0400000773.01	BGIOSGA013089	BGIOSGA010251	52	+
TuG1812G0400000645.01	TuG1812G0400000695.01	BGIOSGA013132	BGIOSGA013173	59	-
TuG1812G0400003860.01	TuG1812G0400004005.01	BGIOSGA013945	BGIOSGA009397	115	+
TuG1812G0400002839.01	TuG1812G0400002873.01	BGIOSGA012113	BGIOSGA012138	39	+
TuG1812G0400002585.01	TuG1812G0400002623.01	BGIOSGA012218	BGIOSGA011082	57	-
TuG1812G0400001817.01	TuG1812G0400001890.01	BGIOSGA012583	BGIOSGA010746	52	+
TuG1812G0400003275.01	TuG1812G0400003314.01	BGIOSGA011962	BGIOSGA011335	39	+
TuG1812G0400002639.01	TuG1812G0400002679.01	BGIOSGA011137	BGIOSGA011117	39	+
TuG1812G0400000257.01	TuG1812G0400000330.01	BGIOSGA013338	BGIOSGA010010	74	+
TuG1812G0500001343.01	TuG1812G0500001377.01	BGIOSGA034813	BGIOSGA034469	34	+
TuG1812G0500001721.01	TuG1812G0500001774.01	BGIOSGA034670	BGIOSGA034592	64	-
TuG1812G0500001577.01	TuG1812G0500001609.01	BGIOSGA034747	BGIOSGA034519	38	+
TuG1812G0500001200.01	TuG1812G0500001252.01	BGIOSGA037021	BGIOSGA036568	56	+
TuG1812G0500000954.01	TuG1812G0500001093.01	BGIOSGA036065	BGIOSGA037618	166	-
TuG1812G0500000625.01	TuG1812G0500000946.01	BGIOSGA037617	BGIOSGA035861	301	-
TuG1812G0500001577.01	TuG1812G0500001618.01	BGIOSGA036949	BGIOSGA036660	36	+
TuG1812G0500001686.01	TuG1812G0500001718.01	BGIOSGA036808	BGIOSGA036868	40	-
TuG1812G0500000516.01	TuG1812G0500000603.01	BGIOSGA037773	BGIOSGA035841	52	-
TuG1812G0500000132.01	TuG1812G0500000279.01	BGIOSGA035800	BGIOSGA037866	100	-
TuG1812G0500001721.01	TuG1812G0500001767.01	BGIOSGA036769	BGIOSGA036726	62	-
TuG1812G0500003997.01	TuG1812G0500004029.01	BGIOSGA037802	BGIOSGA035809	34	-
TuG1812G0500001624.01	TuG1812G0500001656.01	BGIOSGA036705	BGIOSGA036672	43	+
TuG1812G0500005098.01	TuG1812G0500005246.01	BGIOSGA011526	BGIOSGA011477	132	+
TuG1812G0500004398.01	TuG1812G0500004489.01	BGIOSGA013661	BGIOSGA013692	79	+
TuG1812G0500004072.01	TuG1812G0500004313.01	BGIOSGA013525	BGIOSGA013650	240	+
TuG1812G0500004724.01	TuG1812G0500005053.01	BGIOSGA013758	BGIOSGA013854	247	+
TuG1812G0500003986.01	TuG1812G0500004070.01	BGIOSGA010205	BGIOSGA010136	103	-
TuG1812G0500005471.01	TuG1812G0500005561.01	BGIOSGA011642	BGIOSGA011664	57	-
TuG1812G0500005562.01	TuG1812G0500005670.01	BGIOSGA011678	BGIOSGA011696	60	+
TuG1812G0500005376.01	TuG1812G0500005434.01	BGIOSGA011651	BGIOSGA011672	50	-
TuG1812G0500005243.01	TuG1812G0500005363.01	BGIOSGA011578	BGIOSGA011549	96	-
TuG1812G0500004516.01	TuG1812G0500004555.01	BGIOSGA009682	BGIOSGA009661	39	+
TuG1812G0500004449.01	TuG1812G0500004489.01	BGIOSGA025139	BGIOSGA024807	46	+
TuG1812G0500002620.01	TuG1812G0500002673.01	BGIOSGA026854	BGIOSGA028823	47	+
TuG1812G0500003571.01	TuG1812G0500003629.01	BGIOSGA029417	BGIOSGA029389	57	-
TuG1812G0500003129.01	TuG1812G0500003299.01	BGIOSGA029505	BGIOSGA031079	136	+
TuG1812G0500002620.01	TuG1812G0500002851.01	BGIOSGA029671	BGIOSGA030969	220	+
TuG1812G0500002180.01	TuG1812G0500002233.01	BGIOSGA029940	BGIOSGA029901	63	-
TuG1812G0500003703.01	TuG1812G0500003984.01	BGIOSGA029334	BGIOSGA031281	222	+
TuG1812G0500003307.01	TuG1812G0500003397.01	BGIOSGA029457	BGIOSGA029426	79	-
TuG1812G0500002974.01	TuG1812G0500003091.01	BGIOSGA029546	BGIOSGA029506	83	+
TuG1812G0500002086.01	TuG1812G0500002170.01	BGIOSGA030034	BGIOSGA030543	112	+
TuG1812G0500002400.01	TuG1812G0500002618.01	BGIOSGA029776	BGIOSGA030848	209	-
TuG1812G0500002335.01	TuG1812G0500002395.01	BGIOSGA030712	BGIOSGA030744	60	-
TuG1812G0500002861.01	TuG1812G0500002908.01	BGIOSGA029565	BGIOSGA029548	44	-
TuG1812G0500002241.01	TuG1812G0500002297.01	BGIOSGA030590	BGIOSGA030654	76	-
TuG1812G0500001848.01	TuG1812G0500001898.01	BGIOSGA030252	BGIOSGA030226	52	+
TuG1812G0500003447.01	TuG1812G0500003568.01	BGIOSGA029386	BGIOSGA031177	94	+
TuG1812G0500002001.01	TuG1812G0500002056.01	BGIOSGA030415	BGIOSGA030066	58	-
TuG1812G0500001917.01	TuG1812G0500001954.01	BGIOSGA030172	BGIOSGA030132	51	+
TuG1812G0600002796.01	TuG1812G0600002983.01	BGIOSGA008776	BGIOSGA005786	192	+
TuG1812G0600002229.01	TuG1812G0600002261.01	BGIOSGA008595	BGIOSGA006062	31	+
TuG1812G0600002312.01	TuG1812G0600001937.01	BGIOSGA006874	BGIOSGA007822	50	-
TuG1812G0600001748.01	TuG1812G0600001826.01	BGIOSGA006990	BGIOSGA006954	69	-
TuG1812G0600003580.01	TuG1812G0600003712.01	BGIOSGA005501	BGIOSGA005466	101	+
TuG1812G0600002986.01	TuG1812G0600003272.01	BGIOSGA008877	BGIOSGA009009	273	+
TuG1812G0600000679.01	TuG1812G0600000752.01	BGIOSGA007236	BGIOSGA007216	52	-
TuG1812G0600003277.01	TuG1812G0600003313.01	BGIOSGA005623	BGIOSGA009074	39	-
TuG1812G0600002479.01	TuG1812G0600002543.01	BGIOSGA008609	BGIOSGA006017	72	-
TuG1812G0600001867.01	TuG1812G0600002208.01	BGIOSGA006922	BGIOSGA007771	60	-
TuG1812G0600002720.01	TuG1812G0600002795.01	BGIOSGA008744	BGIOSGA008776	68	-
TuG1812G0600003483.01	TuG1812G0600003573.01	BGIOSGA005556	BGIOSGA009124	69	-
TuG1812G0600003949.01	TuG1812G0600004091.01	BGIOSGA005425	BGIOSGA009265	114	+
TuG1812G0600001524.01	TuG1812G0600001655.01	BGIOSGA007056	BGIOSGA007688	124	-
TuG1812G0600004112.01	TuG1812G0600004230.01	BGIOSGA009266	BGIOSGA005348	92	+
TuG1812G0600003371.01	TuG1812G0600003438.01	BGIOSGA005603	BGIOSGA005573	59	-
TuG1812G0600002629.01	TuG1812G0600002740.01	BGIOSGA005969	BGIOSGA005910	113	+
TuG1812G0600000928.01	TuG1812G0600001015.01	BGIOSGA007458	BGIOSGA007173	61	+
TuG1812G0600001386.01	TuG1812G0600001495.01	BGIOSGA007570	BGIOSGA007061	101	+
TuG1812G0600002009.01	TuG1812G0600002287.01	BGIOSGA008555	BGIOSGA006082	48	+
TuG1812G0600003735.01	TuG1812G0600003928.01	BGIOSGA009164	BGIOSGA005425	140	+
TuG1812G0600002568.01	TuG1812G0600002598.01	BGIOSGA005991	BGIOSGA005970	37	-
TuG1812G0600000312.01	TuG1812G0600000348.01	BGIOSGA007372	BGIOSGA007389	35	+
TuG1812G0600001268.01	TuG1812G0600001371.01	BGIOSGA007557	BGIOSGA007568	62	+
TuG1812G0600001093.01	TuG1812G0600001190.01	BGIOSGA007486	BGIOSGA007511	65	+
TuG1812G0600003315.01	TuG1812G0600003359.01	BGIOSGA009019	BGIOSGA009044	50	-
TuG1812G0600000803.01	TuG1812U0000036100.01	BGIOSGA007417	BGIOSGA007187	98	+
TuG1812G0600001184.01	TuG1812G0600001259.01	BGIOSGA007528	BGIOSGA007551	49	+
TuG1812G0600000481.01	TuG1812G0600000571.01	BGIOSGA007255	BGIOSGA007237	59	+
TuG1812G0600002006.01	TuG1812G0600002047.01	BGIOSGA008531	BGIOSGA008560	43	-
TuG1812G0600002630.01	TuG1812G0600002692.01	BGIOSGA016806	BGIOSGA014633	72	+
TuG1812G0600001620.01	TuG1812G0600001652.01	BGIOSGA020734	BGIOSGA023432	31	+
TuG1812G0600001408.01	TuG1812G0600001444.01	BGIOSGA020673	BGIOSGA020657	35	-
TuG1812G0700004248.01	TuG1812G0700004292.01	BGIOSGA007705	BGIOSGA006970	38	+
TuG1812G0700004066.01	TuG1812G0700004117.01	BGIOSGA006932	BGIOSGA006907	47	-
TuG1812G0700003852.01	TuG1812G0700003898.01	BGIOSGA006852	BGIOSGA007861	63	-
TuG1812G0700002349.01	TuG1812G0700002391.01	BGIOSGA008935	BGIOSGA008956	40	-
TuG1812G0700001592.01	TuG1812G0700001636.01	BGIOSGA005474	BGIOSGA009184	43	-
TuG1812G0700000588.01	TuG1812G0700000664.01	BGIOSGA022028	BGIOSGA022015	48	+
TuG1812G0700001509.01	TuG1812G0700001701.01	BGIOSGA021787	BGIOSGA022468	139	+
TuG1812G0700004019.01	TuG1812G0700004129.01	BGIOSGA020951	BGIOSGA023253	117	+
TuG1812G0700001925.01	TuG1812G0700002248.01	BGIOSGA021639	BGIOSGA022689	309	+
TuG1812G0700005218.01	TuG1812G0700005291.01	BGIOSGA020752	BGIOSGA023419	48	-
TuG1812G0700001021.01	TuG1812G0700001210.01	BGIOSGA022315	BGIOSGA022365	139	+
TuG1812G0200006396.01	TuG1812G0700004613.01	BGIOSGA020608	BGIOSGA020576	78	-
TuG1812G0700000687.01	TuG1812G0700000838.01	BGIOSGA022013	BGIOSGA022260	101	+
TuG1812G0700000376.01	TuG1812G0700000419.01	BGIOSGA022081	BGIOSGA022180	37	+
TuG1812G0700001711.01	TuG1812G0700001923.01	BGIOSGA021720	BGIOSGA021640	189	+
TuG1812G0700003845.01	TuG1812G0700003924.01	BGIOSGA021076	BGIOSGA023107	89	+
TuG1812G0700004634.01	TuG1812G0700004854.01	BGIOSGA023478	BGIOSGA020604	165	-
TuG1812G0700005323.01	TuG1812G0700005425.01	BGIOSGA020772	BGIOSGA023408	72	-
TuG1812G0700002489.01	TuG1812G0700002519.01	BGIOSGA021267	BGIOSGA021248	31	-
TuG1812G0700002389.01	TuG1812G0700002433.01	BGIOSGA022790	BGIOSGA022821	50	-
TuG1812G0700001364.01	TuG1812G0700001487.01	BGIOSGA022386	BGIOSGA021795	95	+
TuG1812G0700004245.01	TuG1812G0700004313.01	BGIOSGA020859	BGIOSGA023325	74	-
TuG1812G0700002252.01	TuG1812G0700002285.01	BGIOSGA021444	BGIOSGA021426	34	+
TuG1812G0700001265.01	TuG1812G0700001374.01	BGIOSGA022365	BGIOSGA022386	72	+
TuG1812G0700004391.01	TuG1812G0700004502.01	BGIOSGA023564	BGIOSGA020547	80	-
TuG1812G0700004936.01	TuG1812G0700005131.01	BGIOSGA023426	BGIOSGA023469	133	-
TuG1812G0700003762.01	TuG1812G0700003816.01	BGIOSGA021140	BGIOSGA021086	74	-
TuG1812G0700002291.01	TuG1812G0700002384.01	BGIOSGA021417	BGIOSGA022778	99	+
TuG1812G0700002464.01	TuG1812G0700002494.01	BGIOSGA021239	BGIOSGA022937	37	+
TuG1812G0700005512.01	TuG1812G0700005644.01	BGIOSGA023330	BGIOSGA023368	101	-
TuG1812G0700000298.01	TuG1812G0700000346.01	BGIOSGA022089	BGIOSGA022173	40	+
TuG1812G0700000857.01	TuG1812G0700000971.01	BGIOSGA021974	BGIOSGA022285	81	-
TuG1812G0700002699.01	TuG1812G0700002844.01	BGIOSGA026636	BGIOSGA029100	150	+
TuG1812G0700003628.01	TuG1812G0700003677.01	BGIOSGA027825	BGIOSGA027800	41	+
TuG1812G0700003439.01	TuG1812G0700003514.01	BGIOSGA027864	BGIOSGA027911	83	-
TuG1812G0700003521.01	TuG1812G0700003564.01	BGIOSGA027837	BGIOSGA027770	49	+
TuG1812G0700002495.01	TuG1812G0700002591.01	BGIOSGA028908	BGIOSGA026697	108	+
TuG1812G0700002846.01	TuG1812G0700002877.01	BGIOSGA029101	BGIOSGA029119	39	+
TuG1812G0700003231.01	TuG1812G0700003328.01	BGIOSGA027974	BGIOSGA027614	102	-
TuG1812G0700003369.01	TuG1812G0700003412.01	BGIOSGA027913	BGIOSGA027705	40	-
TuG1812G0700002638.01	TuG1812G0700002699.01	BGIOSGA029002	BGIOSGA029020	57	-
#FF0000*TuG1812G0100003006.01	TuG1812G0100003006.01	BGIOSGA004955	BGIOSGA004955	10	+
#FF0000*TuG1812G0100003006.01	TuG1812G0100003006.01	BGIOSGA018046	BGIOSGA018046	10	+
#FF0000*TuG1812G0100002612.01	TuG1812G0100002612.01	BGIOSGA018244	BGIOSGA018244	10	+
#FF0000*TuG1812G0300004366.01	TuG1812G0300004366.01	BGIOSGA004955	BGIOSGA004955	10	+
#FF0000*TuG1812G0300003858.01	TuG1812G0300003858.01	BGIOSGA004719	BGIOSGA004719	10	+
#FF0000*TuG1812G0300003543.01	TuG1812G0300003543.01	BGIOSGA000736	BGIOSGA000736	10	+
#FF0000*TuG1812G0300001042.01	TuG1812G0300001042.01	BGIOSGA002306	BGIOSGA002306	10	+
#FF0000*TuG1812G0300004366.01	TuG1812G0300004366.01	BGIOSGA018046	BGIOSGA018046	10	+
#FF0000*TuG1812G0400003451.01	TuG1812G0400003451.01	BGIOSGA011866	BGIOSGA011866	10	+
#FF0000*TuG1812G0400003452.01	TuG1812G0400003452.01	BGIOSGA011445	BGIOSGA011445	10	+
#FF0000*TuG1812G0400000759.01	TuG1812G0400000759.01	BGIOSGA013119	BGIOSGA013119	10	+
#FF0000*TuG1812G0400000773.01	TuG1812G0400000773.01	BGIOSGA010258	BGIOSGA010258	10	+
#FF0000*TuG1812G0400002679.01	TuG1812G0400002679.01	BGIOSGA011118	BGIOSGA011118	10	+
